# Supplementary material for: A Series of Genes for Predicting Responses to Anti-Tumor Necrosis Factor α Therapy in Crohn’s Disease
Source: Front Pharmacol. 2022 Apr 20;13:870796. doi: 10.3389/fphar.2022.870796 (PMC9065476; doi:10.3389/fphar.2022.870796)
Supplement: Supplementary file 1 [file Table2.XLSX]

## Sheet: PAM error analysis
	threshold	nonzero	errors
1	0	24442	15
2	0.188	17546	13
3	0.375	12293	13
4	0.563	8658	11
5	0.75	6134	12
6	0.938	4405	13
7	1.125	3268	13
8	1.313	2413	13
9	1.5	1849	13
10	1.688	1386	13
11	1.875	1039	13
12	2.063	765	11
13	2.25	575	11
14	2.438	423	11
15	2.626	300	11
16	2.813	205	10
17	3.001	143	9
18	3.188	93	9
19	3.376	55	9
20	3.563	33	9
21	3.751	13	9
22	3.938	10	7
23	4.126	3	7
24	4.313	3	7
25	4.501	2	9
26	4.689	2	12
27	4.876	2	14
28	5.064	1	15
29	5.251	1	15
30	5.439	0	15

## Sheet: PAM result
	id	No-score	Yes-score
[1,]	MMP1	0.2676	-0.2275
[2,]	MMP3	0.1764	-0.1499
[3,]	RGS2	0.097	-0.0824
[4,]	A2M	0.0306	-0.026
[5,]	S100A4	0.0222	-0.0189
[6,]	CEBPB	0.0205	-0.0174
[7,]	SELM	0.0199	-0.0169
[8,]	CFHR1	0.0131	-0.0111
[9,]	TIMP1	0.011	-0.0093
[10,]	DEGS1	0.0034	-0.0029

## Sheet: GSEA_unresponder
NAME	GS<br> follow link to MSigDB	GS DETAILS	SIZE	ES	NES	NOM p-val	FDR q-val	FWER p-val	RANK AT MAX	LEADING EDGE
GSE37301_GRANULOCYTE_MONOCYTE_PROGENITOR_VS_RAG2_KO_NK_CELL_DN	GSE37301_GRANULOCYTE_MONOCYTE_PROGENITOR_VS_RAG2_KO_NK_CELL_DN	Details ...	187	0.445558	2.35585	0	0.0213956	0.007	2437	tags=14%, list=11%, signal=16%
GSE43260_BTLA_POS_VS_NEG_INTRATUMORAL_CD8_TCELL_DN	GSE43260_BTLA_POS_VS_NEG_INTRATUMORAL_CD8_TCELL_DN	Details ...	187	0.420524	2.31411	0	0.0156233	0.011	5096	tags=22%, list=23%, signal=29%
GSE2770_UNTREATED_VS_IL12_TREATED_ACT_CD4_TCELL_2H_UP	GSE2770_UNTREATED_VS_IL12_TREATED_ACT_CD4_TCELL_2H_UP	Details ...	193	0.541186	2.29642	0	0.0136853	0.015	3819	tags=22%, list=17%, signal=27%
GSE17721_LPS_VS_PAM3CSK4_24H_BMDC_UP	GSE17721_LPS_VS_PAM3CSK4_24H_BMDC_UP	Details ...	194	0.457468	2.28336	0	0.0128949	0.019	2871	tags=15%, list=13%, signal=18%
GSE12392_CD8A_POS_VS_NEG_SPLEEN_IFNB_KO_DC_DN	GSE12392_CD8A_POS_VS_NEG_SPLEEN_IFNB_KO_DC_DN	Details ...	195	0.473425	2.28313	0	0.0105147	0.019	3870	tags=21%, list=17%, signal=25%
GSE23984_CTRL_VS_HYPOCALEMIC_VITAMIND_ANALOG_TCELL_UP	GSE23984_CTRL_VS_HYPOCALEMIC_VITAMIND_ANALOG_TCELL_UP	Details ...	191	0.445543	2.25558	0	0.0123658	0.025	4086	tags=19%, list=18%, signal=24%
GSE29164_DAY3_VS_DAY7_CD8_TCELL_AND_IL12_TREATED_MELANOMA_UP	GSE29164_DAY3_VS_DAY7_CD8_TCELL_AND_IL12_TREATED_MELANOMA_UP	Details ...	196	0.468363	2.25103	0	0.010768	0.025	3370	tags=16%, list=15%, signal=19%
GSE43260_BTLA_POS_VS_NEG_INTRATUMORAL_CD8_TCELL_UP	GSE43260_BTLA_POS_VS_NEG_INTRATUMORAL_CD8_TCELL_UP	Details ...	193	0.459554	2.24914	0	0.00956963	0.025	5307	tags=25%, list=24%, signal=33%
GSE3982_MAST_CELL_VS_CENT_MEMORY_CD4_TCELL_UP	GSE3982_MAST_CELL_VS_CENT_MEMORY_CD4_TCELL_UP	Details ...	194	0.520727	2.24531	0	0.00935687	0.026	4492	tags=27%, list=20%, signal=33%
GSE22886_NAIVE_BCELL_VS_DC_DN	GSE22886_NAIVE_BCELL_VS_DC_DN	Details ...	193	0.499316	2.23843	0	0.00920278	0.026	5280	tags=28%, list=24%, signal=36%
GSE13411_IGM_VS_SWITCHED_MEMORY_BCELL_DN	GSE13411_IGM_VS_SWITCHED_MEMORY_BCELL_DN	Details ...	194	0.435621	2.23811	0	0.00836617	0.026	4853	tags=22%, list=22%, signal=27%
GSE22886_NAIVE_TCELL_VS_DC_DN	GSE22886_NAIVE_TCELL_VS_DC_DN	Details ...	193	0.511127	2.22841	0	0.00840752	0.028	4957	tags=28%, list=22%, signal=36%
GSE3982_MAC_VS_TH2_UP	GSE3982_MAC_VS_TH2_UP	Details ...	194	0.489986	2.22794	0	0.00795458	0.029	3163	tags=20%, list=14%, signal=23%
GSE26559_TCF1_KO_VS_WT_LIN_NEG_CELL_UP	GSE26559_TCF1_KO_VS_WT_LIN_NEG_CELL_UP	Details ...	191	0.499984	2.21682	0	0.00813707	0.036	4094	tags=21%, list=18%, signal=26%
GSE22140_HEALTHY_VS_ARTHRITIC_MOUSE_CD4_TCELL_DN	GSE22140_HEALTHY_VS_ARTHRITIC_MOUSE_CD4_TCELL_DN	Details ...	193	0.4672	2.21078	0	0.00827002	0.04	5308	tags=30%, list=24%, signal=39%
GSE17721_12H_VS_24H_CPG_BMDC_DN	GSE17721_12H_VS_24H_CPG_BMDC_DN	Details ...	190	0.404292	2.20172	0	0.0084223	0.041	3621	tags=16%, list=16%, signal=19%
GSE17721_POLYIC_VS_GARDIQUIMOD_12H_BMDC_DN	GSE17721_POLYIC_VS_GARDIQUIMOD_12H_BMDC_DN	Details ...	187	0.422368	2.19087	0	0.00962936	0.045	3497	tags=15%, list=16%, signal=18%
GSE17721_0.5H_VS_12H_POLYIC_BMDC_DN	GSE17721_0.5H_VS_12H_POLYIC_BMDC_DN	Details ...	193	0.439727	2.19085	0	0.00909439	0.045	5023	tags=23%, list=23%, signal=29%
GSE43955_TGFB_IL6_VS_TGFB_IL6_IL23_TH17_ACT_CD4_TCELL_52H_DN	GSE43955_TGFB_IL6_VS_TGFB_IL6_IL23_TH17_ACT_CD4_TCELL_52H_DN	Details ...	193	0.564625	2.18905	0	0.008744	0.046	4612	tags=31%, list=21%, signal=39%
GSE7509_DC_VS_MONOCYTE_UP	GSE7509_DC_VS_MONOCYTE_UP	Details ...	197	0.513393	2.18702	0	0.00835703	0.046	5400	tags=30%, list=24%, signal=40%
GSE17721_CPG_VS_GARDIQUIMOD_6H_BMDC_DN	GSE17721_CPG_VS_GARDIQUIMOD_6H_BMDC_DN		193	0.377977	2.18579	0	0.00795907	0.046	1919	tags=8%, list=9%, signal=9%
GSE37416_0H_VS_12H_F_TULARENSIS_LVS_NEUTROPHIL_UP	GSE37416_0H_VS_12H_F_TULARENSIS_LVS_NEUTROPHIL_UP		191	0.460721	2.18559	0	0.0075973	0.046	4371	tags=20%, list=20%, signal=25%
GSE360_L_DONOVANI_VS_B_MALAYI_LOW_DOSE_MAC_UP	GSE360_L_DONOVANI_VS_B_MALAYI_LOW_DOSE_MAC_UP		194	0.472028	2.18557	0	0.00726698	0.046	2535	tags=16%, list=11%, signal=18%
GSE27786_NKCELL_VS_NKTCELL_UP	GSE27786_NKCELL_VS_NKTCELL_UP		194	0.430981	2.18487	0	0.00696419	0.046	5339	tags=27%, list=24%, signal=36%
GSE36888_STAT5_AB_KNOCKIN_VS_WT_TCELL_IL2_TREATED_17H_DN	GSE36888_STAT5_AB_KNOCKIN_VS_WT_TCELL_IL2_TREATED_17H_DN		191	0.634823	2.17936	0	0.00727827	0.052	2782	tags=30%, list=12%, signal=34%
GSE9960_GRAM_POS_VS_GRAM_NEG_AND_POS_SEPSIS_PBMC_UP	GSE9960_GRAM_POS_VS_GRAM_NEG_AND_POS_SEPSIS_PBMC_UP		194	0.397677	2.17539	0	0.00737995	0.053	3545	tags=15%, list=16%, signal=18%
GSE22886_NAIVE_CD8_TCELL_VS_DC_DN	GSE22886_NAIVE_CD8_TCELL_VS_DC_DN		187	0.453278	2.17068	0	0.00736372	0.053	4912	tags=21%, list=22%, signal=27%
GSE17721_0.5H_VS_24H_GARDIQUIMOD_BMDC_DN	GSE17721_0.5H_VS_24H_GARDIQUIMOD_BMDC_DN		192	0.407368	2.16784	0	0.00727757	0.053	3761	tags=15%, list=17%, signal=17%
GSE3982_MAC_VS_CENT_MEMORY_CD4_TCELL_UP	GSE3982_MAC_VS_CENT_MEMORY_CD4_TCELL_UP		194	0.517531	2.16608	0	0.007161	0.053	4453	tags=26%, list=20%, signal=32%
GSE17721_LPS_VS_POLYIC_16H_BMDC_UP	GSE17721_LPS_VS_POLYIC_16H_BMDC_UP		192	0.407321	2.15675	0	0.00772017	0.059	4470	tags=18%, list=20%, signal=23%
GSE2770_UNTREATED_VS_TGFB_AND_IL4_TREATED_ACT_CD4_TCELL_2H_UP	GSE2770_UNTREATED_VS_TGFB_AND_IL4_TREATED_ACT_CD4_TCELL_2H_UP		193	0.395701	2.15303	0.0020202	0.00774827	0.061	3377	tags=14%, list=15%, signal=16%
GSE17721_LPS_VS_GARDIQUIMOD_12H_BMDC_DN	GSE17721_LPS_VS_GARDIQUIMOD_12H_BMDC_DN		187	0.43633	2.15043	0	0.00772322	0.063	1758	tags=11%, list=8%, signal=12%
GSE360_DC_VS_MAC_L_DONOVANI_DN	GSE360_DC_VS_MAC_L_DONOVANI_DN		189	0.498888	2.14614	0	0.00821167	0.065	3844	tags=23%, list=17%, signal=28%
GSE5589_LPS_VS_LPS_AND_IL10_STIM_IL6_KO_MACROPHAGE_180MIN_DN	GSE5589_LPS_VS_LPS_AND_IL10_STIM_IL6_KO_MACROPHAGE_180MIN_DN		191	0.367298	2.14449	0	0.00805163	0.065	3906	tags=15%, list=18%, signal=18%
GSE17721_POLYIC_VS_GARDIQUIMOD_16H_BMDC_DN	GSE17721_POLYIC_VS_GARDIQUIMOD_16H_BMDC_DN		192	0.358452	2.1432	0	0.00791052	0.065	3710	tags=13%, list=17%, signal=15%
GSE2770_UNTREATED_VS_IL4_TREATED_ACT_CD4_TCELL_48H_UP	GSE2770_UNTREATED_VS_IL4_TREATED_ACT_CD4_TCELL_48H_UP		195	0.454651	2.14251	0.00200401	0.00779838	0.065	2053	tags=14%, list=9%, signal=16%
GSE17301_ACD3_ACD28_VS_ACD3_ACD28_AND_IFNA2_STIM_CD8_TCELL_DN	GSE17301_ACD3_ACD28_VS_ACD3_ACD28_AND_IFNA2_STIM_CD8_TCELL_DN		196	0.43163	2.13937	0	0.00795549	0.066	2544	tags=13%, list=11%, signal=15%
GSE42088_UNINF_VS_LEISHMANIA_INF_DC_4H_DN	GSE42088_UNINF_VS_LEISHMANIA_INF_DC_4H_DN		185	0.496734	2.13925	0	0.00774614	0.066	4073	tags=22%, list=18%, signal=26%
GSE5960_TH1_VS_ANERGIC_TH1_UP	GSE5960_TH1_VS_ANERGIC_TH1_UP		190	0.433472	2.13673	0	0.00770061	0.066	2838	tags=15%, list=13%, signal=17%
GSE20715_WT_VS_TLR4_KO_LUNG_UP	GSE20715_WT_VS_TLR4_KO_LUNG_UP		194	0.537661	2.13615	0	0.00755033	0.067	3418	tags=26%, list=15%, signal=31%
GSE17721_4_VS_24H_CPG_BMDC_DN	GSE17721_4_VS_24H_CPG_BMDC_DN		195	0.377576	2.13565	0	0.00742249	0.069	3484	tags=15%, list=16%, signal=17%
GSE6259_33D1_POS_DC_VS_BCELL_UP	GSE6259_33D1_POS_DC_VS_BCELL_UP		161	0.537851	2.13396	0	0.00740911	0.069	2726	tags=24%, list=12%, signal=27%
GSE36826_WT_VS_IL1R_KO_SKIN_DN	GSE36826_WT_VS_IL1R_KO_SKIN_DN		193	0.620501	2.13087	0	0.00741615	0.071	3003	tags=26%, list=13%, signal=30%
GSE39152_BRAIN_VS_SPLEEN_CD103_NEG_MEMORY_CD8_TCELL_UP	GSE39152_BRAIN_VS_SPLEEN_CD103_NEG_MEMORY_CD8_TCELL_UP		192	0.40522	2.12529	0	0.00782687	0.076	3824	tags=16%, list=17%, signal=19%
GSE14000_4H_VS_16H_LPS_DC_TRANSLATED_RNA_UP	GSE14000_4H_VS_16H_LPS_DC_TRANSLATED_RNA_UP		193	0.558589	2.12359	0	0.00773999	0.077	5080	tags=37%, list=23%, signal=48%
GSE21360_PRIMARY_VS_TERTIARY_MEMORY_CD8_TCELL_UP	GSE21360_PRIMARY_VS_TERTIARY_MEMORY_CD8_TCELL_UP		194	0.451383	2.1225	0	0.00767015	0.078	5225	tags=26%, list=23%, signal=34%
GSE3982_BASOPHIL_VS_EFF_MEMORY_CD4_TCELL_UP	GSE3982_BASOPHIL_VS_EFF_MEMORY_CD4_TCELL_UP		196	0.448779	2.12012	0.00392157	0.00782608	0.082	6937	tags=37%, list=31%, signal=54%
GSE17721_0.5H_VS_8H_CPG_BMDC_DN	GSE17721_0.5H_VS_8H_CPG_BMDC_DN		194	0.490873	2.11853	0	0.00781066	0.082	2843	tags=17%, list=13%, signal=19%
GSE37301_MULTIPOTENT_PROGENITOR_VS_COMMON_LYMPHOID_PROGENITOR_DN	GSE37301_MULTIPOTENT_PROGENITOR_VS_COMMON_LYMPHOID_PROGENITOR_DN		192	0.422324	2.11763	0.00206186	0.00774901	0.082	3312	tags=15%, list=15%, signal=17%
GSE23308_CTRL_VS_CORTICOSTERONE_TREATED_MACROPHAGE_DN	GSE23308_CTRL_VS_CORTICOSTERONE_TREATED_MACROPHAGE_DN		193	0.532865	2.11672	0	0.00764152	0.082	3912	tags=24%, list=18%, signal=29%
GSE37416_CTRL_VS_12H_F_TULARENSIS_LVS_NEUTROPHIL_UP	GSE37416_CTRL_VS_12H_F_TULARENSIS_LVS_NEUTROPHIL_UP		188	0.420629	2.11546	0	0.0076348	0.084	4225	tags=17%, list=19%, signal=21%
GSE43863_NAIVE_VS_TFH_CD4_EFF_TCELL_D6_LCMV_UP	GSE43863_NAIVE_VS_TFH_CD4_EFF_TCELL_D6_LCMV_UP		187	0.459205	2.11447	0	0.00767077	0.084	3819	tags=19%, list=17%, signal=23%
GSE17721_0.5H_VS_4H_POLYIC_BMDC_DN	GSE17721_0.5H_VS_4H_POLYIC_BMDC_DN		194	0.370827	2.11244	0	0.00765621	0.087	5580	tags=27%, list=25%, signal=35%
GSE19923_WT_VS_HEB_KO_DP_THYMOCYTE_DN	GSE19923_WT_VS_HEB_KO_DP_THYMOCYTE_DN		189	0.438251	2.1112	0	0.00757284	0.087	3060	tags=13%, list=14%, signal=15%
GSE17721_LPS_VS_PAM3CSK4_8H_BMDC_UP	GSE17721_LPS_VS_PAM3CSK4_8H_BMDC_UP		194	0.419503	2.11116	0	0.00743515	0.087	3358	tags=17%, list=15%, signal=20%
GSE3039_NKT_CELL_VS_ALPHAALPHA_CD8_TCELL_UP	GSE3039_NKT_CELL_VS_ALPHAALPHA_CD8_TCELL_UP		193	0.569415	2.10829	0	0.00745475	0.088	2794	tags=23%, list=13%, signal=26%
GSE2770_IL12_ACT_VS_ACT_CD4_TCELL_48H_UP	GSE2770_IL12_ACT_VS_ACT_CD4_TCELL_48H_UP		188	0.351682	2.10745	0	0.00749124	0.089	5602	tags=20%, list=25%, signal=27%
GSE15330_HSC_VS_GRANULOCYTE_MONOCYTE_PROGENITOR_IKAROS_KO_UP	GSE15330_HSC_VS_GRANULOCYTE_MONOCYTE_PROGENITOR_IKAROS_KO_UP		189	0.498638	2.10714	0	0.0074231	0.089	5250	tags=30%, list=24%, signal=39%
GSE17301_CTRL_VS_48H_ACD3_ACD28_IFNA2_STIM_CD8_TCELL_UP	GSE17301_CTRL_VS_48H_ACD3_ACD28_IFNA2_STIM_CD8_TCELL_UP		189	0.462528	2.10698	0	0.00729729	0.089	3629	tags=17%, list=16%, signal=20%
GSE36826_NORMAL_VS_STAPH_AUREUS_INF_SKIN_UP	GSE36826_NORMAL_VS_STAPH_AUREUS_INF_SKIN_UP		193	0.585646	2.1069	0	0.00719535	0.089	3721	tags=25%, list=17%, signal=30%
GSE5679_CTRL_VS_PPARG_LIGAND_ROSIGLITAZONE_AND_RARA_AGONIST_AM580_TREATED_DC_DN	GSE5679_CTRL_VS_PPARG_LIGAND_ROSIGLITAZONE_AND_RARA_AGONIST_AM580_TREATED_DC_DN		193	0.576008	2.1049	0	0.00719565	0.092	3500	tags=29%, list=16%, signal=34%
GSE10273_HIGH_VS_LOW_IL7_TREATED_IRF4_8_NULL_PRE_BCELL_UP	GSE10273_HIGH_VS_LOW_IL7_TREATED_IRF4_8_NULL_PRE_BCELL_UP		195	0.378974	2.10334	0	0.00727826	0.094	3694	tags=18%, list=17%, signal=21%
GSE37416_12H_VS_24H_F_TULARENSIS_LVS_NEUTROPHIL_UP	GSE37416_12H_VS_24H_F_TULARENSIS_LVS_NEUTROPHIL_UP		191	0.551018	2.10306	0	0.00717894	0.094	4979	tags=31%, list=22%, signal=40%
GSE3982_NEUTROPHIL_VS_NKCELL_UP	GSE3982_NEUTROPHIL_VS_NKCELL_UP		192	0.587712	2.10047	0	0.0073362	0.097	4230	tags=32%, list=19%, signal=39%
GSE36888_STAT5_AB_KNOCKIN_VS_WT_TCELL_IL2_TREATED_2H_DN	GSE36888_STAT5_AB_KNOCKIN_VS_WT_TCELL_IL2_TREATED_2H_DN		190	0.554915	2.09962	0	0.00728039	0.097	4301	tags=33%, list=19%, signal=40%
GSE17721_PAM3CSK4_VS_GADIQUIMOD_24H_BMDC_DN	GSE17721_PAM3CSK4_VS_GADIQUIMOD_24H_BMDC_DN		190	0.395483	2.09934	0	0.0071974	0.097	3112	tags=14%, list=14%, signal=16%
GSE22886_NAIVE_CD4_TCELL_VS_DC_DN	GSE22886_NAIVE_CD4_TCELL_VS_DC_DN		187	0.403669	2.09889	0.00203666	0.00708998	0.097	7512	tags=36%, list=34%, signal=54%
GSE32986_UNSTIM_VS_CURDLAN_LOWDOSE_STIM_DC_DN	GSE32986_UNSTIM_VS_CURDLAN_LOWDOSE_STIM_DC_DN		193	0.434637	2.09842	0	0.00700367	0.097	5434	tags=27%, list=24%, signal=36%
GSE17721_4_VS_24H_GARDIQUIMOD_BMDC_UP	GSE17721_4_VS_24H_GARDIQUIMOD_BMDC_UP		196	0.481901	2.09819	0	0.00690216	0.097	3071	tags=19%, list=14%, signal=22%
GSE17721_ALL_VS_24H_PAM3CSK4_BMDC_UP	GSE17721_ALL_VS_24H_PAM3CSK4_BMDC_UP		189	0.502714	2.09627	0	0.00707405	0.101	3859	tags=25%, list=17%, signal=30%
GSE1791_CTRL_VS_NEUROMEDINU_IN_T_CELL_LINE_6H_DN	GSE1791_CTRL_VS_NEUROMEDINU_IN_T_CELL_LINE_6H_DN		196	0.37542	2.0961	0	0.00698849	0.101	5041	tags=18%, list=23%, signal=23%
GSE41978_ID2_KO_VS_ID2_KO_AND_BIM_KO_KLRG1_LOW_EFFECTOR_CD8_TCELL_DN	GSE41978_ID2_KO_VS_ID2_KO_AND_BIM_KO_KLRG1_LOW_EFFECTOR_CD8_TCELL_DN		184	0.364369	2.09504	0	0.00701943	0.102	2631	tags=8%, list=12%, signal=9%
GSE17721_LPS_VS_GARDIQUIMOD_24H_BMDC_DN	GSE17721_LPS_VS_GARDIQUIMOD_24H_BMDC_DN		187	0.435947	2.09382	0	0.00699301	0.103	3623	tags=18%, list=16%, signal=21%
GSE5589_WT_VS_IL6_KO_LPS_AND_IL6_STIM_MACROPHAGE_45MIN_DN	GSE5589_WT_VS_IL6_KO_LPS_AND_IL6_STIM_MACROPHAGE_45MIN_DN		196	0.529739	2.09276	0	0.00704258	0.104	3620	tags=28%, list=16%, signal=33%
GSE9988_ANTI_TREM1_AND_LPS_VS_CTRL_TREATED_MONOCYTES_DN	GSE9988_ANTI_TREM1_AND_LPS_VS_CTRL_TREATED_MONOCYTES_DN		194	0.465106	2.09234	0	0.00700532	0.105	3510	tags=16%, list=16%, signal=19%
GSE5589_WT_VS_IL10_KO_LPS_STIM_MACROPHAGE_45MIN_DN	GSE5589_WT_VS_IL10_KO_LPS_STIM_MACROPHAGE_45MIN_DN		191	0.366854	2.09213	0	0.00696673	0.105	2766	tags=12%, list=12%, signal=13%
GSE17721_LPS_VS_POLYIC_8H_BMDC_UP	GSE17721_LPS_VS_POLYIC_8H_BMDC_UP		194	0.409592	2.09191	0	0.0069173	0.105	3895	tags=17%, list=17%, signal=20%
GSE15930_STIM_VS_STIM_AND_TRICHOSTATINA_48H_CD8_T_CELL_UP	GSE15930_STIM_VS_STIM_AND_TRICHOSTATINA_48H_CD8_T_CELL_UP		195	0.47985	2.09037	0	0.0069627	0.107	4635	tags=30%, list=21%, signal=37%
GSE25085_FETAL_BM_VS_ADULT_BM_SP4_THYMIC_IMPLANT_DN	GSE25085_FETAL_BM_VS_ADULT_BM_SP4_THYMIC_IMPLANT_DN		194	0.542972	2.08981	0	0.00696494	0.109	3389	tags=24%, list=15%, signal=28%
GSE39820_CTRL_VS_TGFBETA1_IL6_CD4_TCELL_DN	GSE39820_CTRL_VS_TGFBETA1_IL6_CD4_TCELL_DN		189	0.38962	2.08882	0.00210084	0.0070389	0.112	5063	tags=24%, list=23%, signal=31%
GSE5589_LPS_VS_LPS_AND_IL10_STIM_MACROPHAGE_180MIN_DN	GSE5589_LPS_VS_LPS_AND_IL10_STIM_MACROPHAGE_180MIN_DN		190	0.451917	2.08815	0	0.00701506	0.112	4712	tags=25%, list=21%, signal=32%
GSE36392_TYPE_2_MYELOID_VS_EOSINOPHIL_IL25_TREATED_LUNG_DN	GSE36392_TYPE_2_MYELOID_VS_EOSINOPHIL_IL25_TREATED_LUNG_DN		189	0.583849	2.08678	0	0.00699278	0.112	4343	tags=33%, list=19%, signal=40%
GSE43955_10H_VS_60H_ACT_CD4_TCELL_WITH_TGFB_IL6_UP	GSE43955_10H_VS_60H_ACT_CD4_TCELL_WITH_TGFB_IL6_UP		192	0.471541	2.08599	0	0.00696133	0.112	3137	tags=17%, list=14%, signal=20%
GSE3982_NEUTROPHIL_VS_CENT_MEMORY_CD4_TCELL_UP	GSE3982_NEUTROPHIL_VS_CENT_MEMORY_CD4_TCELL_UP		190	0.590827	2.08553	0	0.00690461	0.112	3528	tags=32%, list=16%, signal=38%
GSE17186_BLOOD_VS_CORD_BLOOD_NAIVE_BCELL_UP	GSE17186_BLOOD_VS_CORD_BLOOD_NAIVE_BCELL_UP		194	0.343012	2.08539	0	0.00682338	0.112	4401	tags=16%, list=20%, signal=20%
GSE17721_12H_VS_24H_PAM3CSK4_BMDC_DN	GSE17721_12H_VS_24H_PAM3CSK4_BMDC_DN		191	0.497269	2.08248	0	0.00700048	0.115	4808	tags=26%, list=22%, signal=32%
GSE17721_LPS_VS_GARDIQUIMOD_16H_BMDC_DN	GSE17721_LPS_VS_GARDIQUIMOD_16H_BMDC_DN		193	0.452821	2.0824	0	0.00692002	0.115	3721	tags=19%, list=17%, signal=23%
GSE43955_1H_VS_20H_ACT_CD4_TCELL_UP	GSE43955_1H_VS_20H_ACT_CD4_TCELL_UP		191	0.503999	2.08025	0	0.00702771	0.118	4997	tags=28%, list=22%, signal=35%
GSE45365_NK_CELL_VS_BCELL_MCMV_INFECTION_UP	GSE45365_NK_CELL_VS_BCELL_MCMV_INFECTION_UP		193	0.479004	2.08007	0	0.00696112	0.118	4990	tags=27%, list=22%, signal=35%
GSE17721_12H_VS_24H_PAM3CSK4_BMDC_UP	GSE17721_12H_VS_24H_PAM3CSK4_BMDC_UP		192	0.470768	2.07691	0.00195695	0.00720092	0.122	2973	tags=18%, list=13%, signal=20%
GSE41176_UNSTIM_VS_ANTI_IGM_STIM_BCELL_1H_DN	GSE41176_UNSTIM_VS_ANTI_IGM_STIM_BCELL_1H_DN		188	0.549017	2.07357	0	0.00753101	0.129	4945	tags=32%, list=22%, signal=41%
GSE22140_GERMFREE_VS_SPF_MOUSE_CD4_TCELL_DN	GSE22140_GERMFREE_VS_SPF_MOUSE_CD4_TCELL_DN		198	0.626589	2.07336	0	0.00744915	0.129	3451	tags=34%, list=15%, signal=40%
GSE34006_A2AR_KO_VS_A2AR_AGONIST_TREATED_TREG_DN	GSE34006_A2AR_KO_VS_A2AR_AGONIST_TREATED_TREG_DN		196	0.307268	2.07196	0	0.00751873	0.13	1708	tags=6%, list=8%, signal=6%
GSE41867_LCMV_ARMSTRONG_VS_CLONE13_DAY8_EFFECTOR_CD8_TCELL_UP	GSE41867_LCMV_ARMSTRONG_VS_CLONE13_DAY8_EFFECTOR_CD8_TCELL_UP		194	0.353071	2.07169	0	0.00743874	0.13	6609	tags=34%, list=30%, signal=47%
GSE37301_LYMPHOID_PRIMED_MPP_VS_COMMON_LYMPHOID_PROGENITOR_DN	GSE37301_LYMPHOID_PRIMED_MPP_VS_COMMON_LYMPHOID_PROGENITOR_DN		192	0.416567	2.07165	0	0.00736044	0.13	3010	tags=15%, list=13%, signal=17%
GSE27786_BCELL_VS_NKCELL_DN	GSE27786_BCELL_VS_NKCELL_DN		189	0.406259	2.07164	0	0.0072946	0.13	5556	tags=26%, list=25%, signal=34%
GSE25088_IL4_VS_IL4_AND_ROSIGLITAZONE_STIM_STAT6_KO_MACROPHAGE_DAY10_UP	GSE25088_IL4_VS_IL4_AND_ROSIGLITAZONE_STIM_STAT6_KO_MACROPHAGE_DAY10_UP		190	0.539894	2.07149	0	0.00723133	0.13	5048	tags=34%, list=23%, signal=43%
GSE29618_BCELL_VS_PDC_DN	GSE29618_BCELL_VS_PDC_DN		191	0.480363	2.07034	0.0019685	0.00726557	0.13	6405	tags=39%, list=29%, signal=55%
GSE28726_NAIVE_CD4_TCELL_VS_NAIVE_NKTCELL_UP	GSE28726_NAIVE_CD4_TCELL_VS_NAIVE_NKTCELL_UP		192	0.467156	2.0695	0	0.00729134	0.13	3719	tags=20%, list=17%, signal=24%
GSE13484_12H_UNSTIM_VS_YF17D_VACCINE_STIM_PBMC_UP	GSE13484_12H_UNSTIM_VS_YF17D_VACCINE_STIM_PBMC_UP		193	0.360721	2.06912	0	0.00724934	0.13	2393	tags=10%, list=11%, signal=11%
GSE12392_CD8A_POS_VS_NEG_SPLEEN_IFNB_KO_DC_UP	GSE12392_CD8A_POS_VS_NEG_SPLEEN_IFNB_KO_DC_UP		192	0.378633	2.06799	0	0.00728244	0.13	7376	tags=33%, list=33%, signal=49%
GSE7509_DC_VS_MONOCYTE_DN	GSE7509_DC_VS_MONOCYTE_DN		192	0.5984	2.06799	0	0.00721104	0.13	2968	tags=28%, list=13%, signal=32%
GSE42088_UNINF_VS_LEISHMANIA_INF_DC_2H_UP	GSE42088_UNINF_VS_LEISHMANIA_INF_DC_2H_UP		196	0.606521	2.067	0	0.00720521	0.13	4152	tags=30%, list=19%, signal=37%
GSE45365_NK_CELL_VS_CD8_TCELL_MCMV_INFECTION_UP	GSE45365_NK_CELL_VS_CD8_TCELL_MCMV_INFECTION_UP		193	0.437947	2.06697	0.00204499	0.00713593	0.13	5353	tags=27%, list=24%, signal=36%
GSE29164_UNTREATED_VS_CD8_TCELL_TREATED_MELANOMA_DAY3_UP	GSE29164_UNTREATED_VS_CD8_TCELL_TREATED_MELANOMA_DAY3_UP		196	0.346593	2.0667	0	0.00707937	0.13	6785	tags=30%, list=30%, signal=42%
GSE17721_POLYIC_VS_PAM3CSK4_8H_BMDC_UP	GSE17721_POLYIC_VS_PAM3CSK4_8H_BMDC_UP		196	0.392294	2.06596	0	0.00705984	0.131	4118	tags=15%, list=18%, signal=19%
GSE43955_1H_VS_60H_ACT_CD4_TCELL_UP	GSE43955_1H_VS_60H_ACT_CD4_TCELL_UP		191	0.542602	2.06543	0	0.00701591	0.131	5082	tags=32%, list=23%, signal=42%
GSE19888_NO_PRETREAT_VS_ADENOSINE_A3R_INHIBITOR_PRETREATED_MAST_CELL_TCELL_MEMBRANES_ACT_DN	GSE19888_NO_PRETREAT_VS_ADENOSINE_A3R_INHIBITOR_PRETREATED_MAST_CELL_TCELL_MEMBRANES_ACT_DN		190	0.438378	2.06388	0	0.00706706	0.132	5240	tags=24%, list=23%, signal=31%
GSE3920_UNTREATED_VS_IFNA_TREATED_ENDOTHELIAL_CELL_UP	GSE3920_UNTREATED_VS_IFNA_TREATED_ENDOTHELIAL_CELL_UP		189	0.512166	2.06274	0	0.00710412	0.132	5326	tags=34%, list=24%, signal=45%
GSE17721_LPS_VS_GARDIQUIMOD_8H_BMDC_DN	GSE17721_LPS_VS_GARDIQUIMOD_8H_BMDC_DN		193	0.419776	2.06248	0	0.00706052	0.132	3912	tags=16%, list=18%, signal=19%
GSE37605_TREG_VS_TCONV_NOD_FOXP3_FUSION_GFP_DN	GSE37605_TREG_VS_TCONV_NOD_FOXP3_FUSION_GFP_DN		177	0.546197	2.06107	0	0.00710706	0.136	3326	tags=21%, list=15%, signal=25%
GSE7568_IL4_TGFB_DEXAMETHASONE_VS_IL4_TGFB_TREATED_MACROPHAGE_DN	GSE7568_IL4_TGFB_DEXAMETHASONE_VS_IL4_TGFB_TREATED_MACROPHAGE_DN		180	0.387664	2.06073	0	0.00707208	0.137	6198	tags=29%, list=28%, signal=40%
GSE17721_0.5H_VS_8H_POLYIC_BMDC_DN	GSE17721_0.5H_VS_8H_POLYIC_BMDC_DN		189	0.429833	2.05977	0.00199203	0.00704729	0.137	5219	tags=26%, list=23%, signal=34%
GSE2197_IMMUNOSUPPRESSIVE_DNA_VS_UNTREATED_IN_DC_UP	GSE2197_IMMUNOSUPPRESSIVE_DNA_VS_UNTREATED_IN_DC_UP		193	0.50138	2.05865	0	0.00705877	0.137	3955	tags=23%, list=18%, signal=28%
GSE24726_WT_VS_E2_2_KO_PDC_DN	GSE24726_WT_VS_E2_2_KO_PDC_DN		194	0.416085	2.05823	0	0.00702232	0.137	3808	tags=18%, list=17%, signal=21%
GSE13522_CTRL_VS_T_CRUZI_G_STRAIN_INF_SKIN_UP	GSE13522_CTRL_VS_T_CRUZI_G_STRAIN_INF_SKIN_UP		192	0.480419	2.05817	0	0.00697059	0.137	4679	tags=30%, list=21%, signal=37%
GSE26351_UNSTIM_VS_WNT_PATHWAY_STIM_HEMATOPOIETIC_PROGENITORS_DN	GSE26351_UNSTIM_VS_WNT_PATHWAY_STIM_HEMATOPOIETIC_PROGENITORS_DN		197	0.32627	2.05797	0	0.00691101	0.137	6273	tags=26%, list=28%, signal=36%
GSE5589_LPS_VS_LPS_AND_IL10_STIM_IL6_KO_MACROPHAGE_180MIN_UP	GSE5589_LPS_VS_LPS_AND_IL10_STIM_IL6_KO_MACROPHAGE_180MIN_UP		190	0.394268	2.05713	0	0.00692784	0.137	5036	tags=24%, list=23%, signal=30%
GSE11057_NAIVE_CD4_VS_PBMC_CD4_TCELL_DN	GSE11057_NAIVE_CD4_VS_PBMC_CD4_TCELL_DN		190	0.567451	2.05708	0	0.00687813	0.137	5146	tags=37%, list=23%, signal=47%
GSE25088_ROSIGLITAZONE_VS_IL4_AND_ROSIGLITAZONE_STIM_STAT6_KO_MACROPHAGE_DAY10_DN	GSE25088_ROSIGLITAZONE_VS_IL4_AND_ROSIGLITAZONE_STIM_STAT6_KO_MACROPHAGE_DAY10_DN		190	0.500318	2.05708	0.00199601	0.00682082	0.137	3484	tags=21%, list=16%, signal=24%
GSE21670_STAT3_KO_VS_WT_CD4_TCELL_IL6_TREATED_UP	GSE21670_STAT3_KO_VS_WT_CD4_TCELL_IL6_TREATED_UP		192	0.465962	2.05699	0	0.00678168	0.137	4856	tags=28%, list=22%, signal=35%
GSE2770_IL12_ACT_VS_ACT_CD4_TCELL_2H_DN	GSE2770_IL12_ACT_VS_ACT_CD4_TCELL_2H_DN		198	0.404936	2.05668	0	0.0067383	0.137	6760	tags=36%, list=30%, signal=52%
GSE26343_UNSTIM_VS_LPS_STIM_MACROPHAGE_DN	GSE26343_UNSTIM_VS_LPS_STIM_MACROPHAGE_DN		194	0.41053	2.05633	0	0.00669298	0.138	5186	tags=26%, list=23%, signal=34%
GSE2770_IL4_ACT_VS_ACT_CD4_TCELL_6H_DN	GSE2770_IL4_ACT_VS_ACT_CD4_TCELL_6H_DN		195	0.393101	2.05482	0	0.00677037	0.139	7284	tags=35%, list=33%, signal=52%
GSE22886_CTRL_VS_LPS_24H_DC_UP	GSE22886_CTRL_VS_LPS_24H_DC_UP		192	0.416247	2.05469	0	0.00671621	0.139	4210	tags=16%, list=19%, signal=20%
GSE15330_LYMPHOID_MULTIPOTENT_VS_GRANULOCYTE_MONOCYTE_PROGENITOR_DN	GSE15330_LYMPHOID_MULTIPOTENT_VS_GRANULOCYTE_MONOCYTE_PROGENITOR_DN		192	0.358244	2.05467	0	0.00666291	0.139	4217	tags=18%, list=19%, signal=22%
GSE3039_ALPHAALPHA_VS_ALPHABETA_CD8_TCELL_UP	GSE3039_ALPHAALPHA_VS_ALPHABETA_CD8_TCELL_UP		191	0.565039	2.05315	0	0.0067742	0.146	1793	tags=16%, list=8%, signal=17%
GSE7460_CD8_TCELL_VS_CD4_TCELL_ACT_DN	GSE7460_CD8_TCELL_VS_CD4_TCELL_ACT_DN		191	0.42702	2.0528	0	0.00675306	0.146	3891	tags=21%, list=17%, signal=25%
GSE42021_TREG_PLN_VS_CD24INT_TREG_THYMUS_UP	GSE42021_TREG_PLN_VS_CD24INT_TREG_THYMUS_UP		195	0.611686	2.04886	0	0.00698759	0.148	2546	tags=21%, list=11%, signal=24%
GSE42088_UNINF_VS_LEISHMANIA_INF_DC_2H_DN	GSE42088_UNINF_VS_LEISHMANIA_INF_DC_2H_DN		185	0.553935	2.04859	0	0.00693383	0.148	3428	tags=22%, list=15%, signal=25%
GSE26030_UNSTIM_VS_RESTIM_TH17_DAY15_POST_POLARIZATION_DN	GSE26030_UNSTIM_VS_RESTIM_TH17_DAY15_POST_POLARIZATION_DN		193	0.401485	2.04655	0.00188324	0.0070198	0.149	2498	tags=12%, list=11%, signal=14%
GSE3039_ALPHABETA_CD8_TCELL_VS_B1_BCELL_DN	GSE3039_ALPHABETA_CD8_TCELL_VS_B1_BCELL_DN		195	0.46539	2.04653	0	0.00696662	0.149	2321	tags=15%, list=10%, signal=17%
GSE1460_CD4_THYMOCYTE_VS_THYMIC_STROMAL_CELL_DN	GSE1460_CD4_THYMOCYTE_VS_THYMIC_STROMAL_CELL_DN		194	0.574008	2.04644	0	0.00692342	0.149	5252	tags=41%, list=24%, signal=53%
GSE1432_6H_VS_24H_IFNG_MICROGLIA_UP	GSE1432_6H_VS_24H_IFNG_MICROGLIA_UP		195	0.544209	2.04467	0	0.00697268	0.151	3844	tags=25%, list=17%, signal=30%
GSE39152_CD103_NEG_VS_POS_MEMORY_CD8_TCELL_DN	GSE39152_CD103_NEG_VS_POS_MEMORY_CD8_TCELL_DN		193	0.44653	2.04396	0	0.00697163	0.152	5022	tags=26%, list=23%, signal=33%
GSE22601_IMMATURE_CD4_SINGLE_POSITIVE_VS_CD4_SINGLE_POSITIVE_THYMOCYTE_UP	GSE22601_IMMATURE_CD4_SINGLE_POSITIVE_VS_CD4_SINGLE_POSITIVE_THYMOCYTE_UP		193	0.447703	2.04382	0.00200803	0.00692037	0.152	5208	tags=26%, list=23%, signal=34%
GSE26351_UNSTIM_VS_BMP_PATHWAY_STIM_HEMATOPOIETIC_PROGENITORS_UP	GSE26351_UNSTIM_VS_BMP_PATHWAY_STIM_HEMATOPOIETIC_PROGENITORS_UP		192	0.394874	2.04364	0.00195695	0.00689005	0.153	3882	tags=15%, list=17%, signal=18%
GSE17721_0.5H_VS_12H_CPG_BMDC_DN	GSE17721_0.5H_VS_12H_CPG_BMDC_DN		195	0.487583	2.04359	0	0.00684012	0.153	3043	tags=20%, list=14%, signal=23%
GSE23308_WT_VS_MINERALCORTICOID_REC_KO_MACROPHAGE_CORTICOSTERONE_TREATED_DN	GSE23308_WT_VS_MINERALCORTICOID_REC_KO_MACROPHAGE_CORTICOSTERONE_TREATED_DN		194	0.468218	2.04156	0	0.00697368	0.156	2767	tags=17%, list=12%, signal=19%
GSE3982_DC_VS_CENT_MEMORY_CD4_TCELL_UP	GSE3982_DC_VS_CENT_MEMORY_CD4_TCELL_UP		200	0.569015	2.04088	0	0.0069503	0.156	3900	tags=31%, list=17%, signal=37%
GSE32986_CURDLAN_LOWDOSE_VS_CURDLAN_HIGHDOSE_STIM_DC_DN	GSE32986_CURDLAN_LOWDOSE_VS_CURDLAN_HIGHDOSE_STIM_DC_DN		189	0.575461	2.04065	0	0.00694219	0.156	3751	tags=31%, list=17%, signal=37%
GSE24634_TREG_VS_TCONV_POST_DAY3_IL4_CONVERSION_DN	GSE24634_TREG_VS_TCONV_POST_DAY3_IL4_CONVERSION_DN		193	0.610547	2.04055	0	0.00690305	0.156	5339	tags=45%, list=24%, signal=58%
GSE7460_FOXP3_MUT_VS_WT_ACT_TCONV_UP	GSE7460_FOXP3_MUT_VS_WT_ACT_TCONV_UP		194	0.512524	2.03942	0	0.00698033	0.156	4112	tags=30%, list=18%, signal=36%
GSE32034_LY6C_HIGH_VS_LOW_ROSIGLIZATONE_TREATED_MONOCYTE_UP	GSE32034_LY6C_HIGH_VS_LOW_ROSIGLIZATONE_TREATED_MONOCYTE_UP		187	0.368708	2.03872	0	0.00699845	0.158	4214	tags=18%, list=19%, signal=22%
GSE37416_0H_VS_3H_F_TULARENSIS_LVS_NEUTROPHIL_UP	GSE37416_0H_VS_3H_F_TULARENSIS_LVS_NEUTROPHIL_UP		194	0.361905	2.03849	0	0.00697685	0.158	2880	tags=10%, list=13%, signal=11%
GSE4748_CTRL_VS_LPS_AND_CYANOBACTERIUM_LPSLIKE_STIM_DC_3H_DN	GSE4748_CTRL_VS_LPS_AND_CYANOBACTERIUM_LPSLIKE_STIM_DC_3H_DN		194	0.515616	2.03751	0	0.00699654	0.158	3339	tags=24%, list=15%, signal=28%
GSE36891_UNSTIM_VS_POLYIC_TLR3_STIM_PERITONEAL_MACROPHAGE_DN	GSE36891_UNSTIM_VS_POLYIC_TLR3_STIM_PERITONEAL_MACROPHAGE_DN		195	0.422983	2.03733	0.00198807	0.00694894	0.158	4335	tags=22%, list=19%, signal=26%
GSE37416_0H_VS_48H_F_TULARENSIS_LVS_NEUTROPHIL_UP	GSE37416_0H_VS_48H_F_TULARENSIS_LVS_NEUTROPHIL_UP		192	0.491551	2.03677	0	0.0069614	0.159	5288	tags=31%, list=24%, signal=40%
GSE41176_WT_VS_TAK1_KO_ANTI_IGM_STIM_BCELL_3H_DN	GSE41176_WT_VS_TAK1_KO_ANTI_IGM_STIM_BCELL_3H_DN		195	0.556342	2.0363	0	0.00695926	0.159	4280	tags=25%, list=19%, signal=30%
GSE9988_LOW_LPS_VS_VEHICLE_TREATED_MONOCYTE_DN	GSE9988_LOW_LPS_VS_VEHICLE_TREATED_MONOCYTE_DN		190	0.503834	2.03571	0	0.00701407	0.16	3510	tags=23%, list=16%, signal=27%
GSE14769_40MIN_VS_360MIN_LPS_BMDM_DN	GSE14769_40MIN_VS_360MIN_LPS_BMDM_DN		192	0.427038	2.03498	0	0.00702628	0.162	4963	tags=23%, list=22%, signal=29%
GSE17721_CTRL_VS_POLYIC_24H_BMDC_DN	GSE17721_CTRL_VS_POLYIC_24H_BMDC_DN		191	0.470139	2.03424	0	0.00704086	0.163	3647	tags=21%, list=16%, signal=25%
GSE37534_UNTREATED_VS_GW1929_TREATED_CD4_TCELL_PPARG1_AND_FOXP3_TRASDUCED_UP	GSE37534_UNTREATED_VS_GW1929_TREATED_CD4_TCELL_PPARG1_AND_FOXP3_TRASDUCED_UP		195	0.459952	2.03359	0	0.00701094	0.163	5307	tags=26%, list=24%, signal=33%
GSE13522_WT_VS_IFNAR_KO_SKIN_DN	GSE13522_WT_VS_IFNAR_KO_SKIN_DN		178	0.524984	2.03359	0	0.00697225	0.163	4385	tags=38%, list=20%, signal=46%
GSE2585_CTEC_VS_MTEC_THYMUS_UP	GSE2585_CTEC_VS_MTEC_THYMUS_UP		190	0.535102	2.03334	0	0.00693489	0.163	2778	tags=20%, list=12%, signal=23%
GSE5542_UNTREATED_VS_IFNG_TREATED_EPITHELIAL_CELLS_6H_DN	GSE5542_UNTREATED_VS_IFNG_TREATED_EPITHELIAL_CELLS_6H_DN		189	0.469869	2.03291	0	0.00693806	0.163	5235	tags=31%, list=23%, signal=40%
GSE34515_CD16_NEG_MONOCYTE_VS_DC_UP	GSE34515_CD16_NEG_MONOCYTE_VS_DC_UP		192	0.548923	2.03193	0	0.00701828	0.165	4467	tags=30%, list=20%, signal=37%
GSE3982_MAC_VS_TH1_UP	GSE3982_MAC_VS_TH1_UP		192	0.474941	2.03083	0	0.00706598	0.167	3366	tags=23%, list=15%, signal=27%
GSE15930_STIM_VS_STIM_AND_IL12_48H_CD8_T_CELL_DN	GSE15930_STIM_VS_STIM_AND_IL12_48H_CD8_T_CELL_DN		196	0.492077	2.03077	0	0.00702154	0.167	4632	tags=28%, list=21%, signal=35%
GSE43955_1H_VS_10H_ACT_CD4_TCELL_WITH_TGFB_IL6_DN	GSE43955_1H_VS_10H_ACT_CD4_TCELL_WITH_TGFB_IL6_DN		197	0.570541	2.02796	0	0.00727212	0.173	3772	tags=32%, list=17%, signal=39%
GSE3039_ALPHAALPHA_CD8_TCELL_VS_B2_BCELL_DN	GSE3039_ALPHAALPHA_CD8_TCELL_VS_B2_BCELL_DN		191	0.49784	2.02781	0	0.00722696	0.173	5252	tags=31%, list=24%, signal=41%
GSE6269_E_COLI_VS_STAPH_AUREUS_INF_PBMC_DN	GSE6269_E_COLI_VS_STAPH_AUREUS_INF_PBMC_DN		168	0.598765	2.02656	0.00200803	0.00729558	0.175	5203	tags=40%, list=23%, signal=52%
GSE42088_UNINF_VS_LEISHMANIA_INF_DC_4H_UP	GSE42088_UNINF_VS_LEISHMANIA_INF_DC_4H_UP		197	0.466444	2.02633	0.00399202	0.00726323	0.176	5182	tags=28%, list=23%, signal=37%
GSE19198_CTRL_VS_IL21_TREATED_TCELL_1H_DN	GSE19198_CTRL_VS_IL21_TREATED_TCELL_1H_DN		193	0.475184	2.024	0	0.00749692	0.181	5376	tags=33%, list=24%, signal=43%
GSE13484_UNSTIM_VS_3H_YF17D_VACCINE_STIM_PBMC_DN	GSE13484_UNSTIM_VS_3H_YF17D_VACCINE_STIM_PBMC_DN		192	0.494251	2.02298	0	0.00753448	0.186	3636	tags=26%, list=16%, signal=31%
GSE25085_FETAL_LIVER_VS_FETAL_BM_SP4_THYMIC_IMPLANT_DN	GSE25085_FETAL_LIVER_VS_FETAL_BM_SP4_THYMIC_IMPLANT_DN		193	0.556493	2.02221	0	0.00753853	0.186	2308	tags=23%, list=10%, signal=25%
GSE9988_LPS_VS_VEHICLE_TREATED_MONOCYTE_DN	GSE9988_LPS_VS_VEHICLE_TREATED_MONOCYTE_DN		191	0.536602	2.02189	0	0.00752759	0.187	5110	tags=35%, list=23%, signal=44%
GSE17721_POLYIC_VS_CPG_24H_BMDC_DN	GSE17721_POLYIC_VS_CPG_24H_BMDC_DN		193	0.36749	2.02157	0	0.00749798	0.187	4500	tags=19%, list=20%, signal=23%
GSE43955_1H_VS_20H_ACT_CD4_TCELL_WITH_TGFB_IL6_DN	GSE43955_1H_VS_20H_ACT_CD4_TCELL_WITH_TGFB_IL6_DN		197	0.609138	2.02039	0	0.00759195	0.19	3602	tags=33%, list=16%, signal=39%
GSE5542_UNTREATED_VS_IFNG_TREATED_EPITHELIAL_CELLS_24H_UP	GSE5542_UNTREATED_VS_IFNG_TREATED_EPITHELIAL_CELLS_24H_UP		186	0.533923	2.0185	0	0.00770455	0.192	4483	tags=31%, list=20%, signal=38%
GSE22140_HEALTHY_VS_ARTHRITIC_GERMFREE_MOUSE_CD4_TCELL_DN	GSE22140_HEALTHY_VS_ARTHRITIC_GERMFREE_MOUSE_CD4_TCELL_DN		194	0.661618	2.01658	0	0.00790499	0.198	3205	tags=37%, list=14%, signal=42%
GSE339_CD4POS_VS_CD8POS_DC_DN	GSE339_CD4POS_VS_CD8POS_DC_DN		193	0.392352	2.01616	0.00610998	0.00792439	0.198	3272	tags=16%, list=15%, signal=18%
GSE45365_NK_CELL_VS_CD8A_DC_UP	GSE45365_NK_CELL_VS_CD8A_DC_UP		193	0.442415	2.01586	0	0.00789027	0.198	4943	tags=23%, list=22%, signal=30%
GSE19401_UNSTIM_VS_PAM2CSK4_STIM_FOLLICULAR_DC_DN	GSE19401_UNSTIM_VS_PAM2CSK4_STIM_FOLLICULAR_DC_DN		196	0.41199	2.01576	0	0.00785678	0.198	6733	tags=34%, list=30%, signal=48%
GSE43955_10H_VS_30H_ACT_CD4_TCELL_UP	GSE43955_10H_VS_30H_ACT_CD4_TCELL_UP		195	0.574114	2.01567	0	0.00782776	0.198	3112	tags=29%, list=14%, signal=33%
GSE14769_20MIN_VS_360MIN_LPS_BMDM_DN	GSE14769_20MIN_VS_360MIN_LPS_BMDM_DN		194	0.428875	2.01536	0	0.0078274	0.198	3053	tags=16%, list=14%, signal=18%
GSE4748_CTRL_VS_CYANOBACTERIUM_LPSLIKE_STIM_DC_1H_UP	GSE4748_CTRL_VS_CYANOBACTERIUM_LPSLIKE_STIM_DC_1H_UP		195	0.383323	2.0153	0.00806452	0.00778932	0.198	3402	tags=15%, list=15%, signal=17%
GSE30971_CTRL_VS_LPS_STIM_MACROPHAGE_WBP7_KO_2H_DN	GSE30971_CTRL_VS_LPS_STIM_MACROPHAGE_WBP7_KO_2H_DN		190	0.513645	2.01526	0	0.00774556	0.198	4897	tags=33%, list=22%, signal=41%
GSE43955_TH0_VS_TGFB_IL6_TH17_ACT_CD4_TCELL_20H_UP	GSE43955_TH0_VS_TGFB_IL6_TH17_ACT_CD4_TCELL_20H_UP		193	0.491353	2.01526	0	0.00770228	0.198	2804	tags=18%, list=13%, signal=21%
GSE25123_WT_VS_PPARG_KO_MACROPHAGE_DN	GSE25123_WT_VS_PPARG_KO_MACROPHAGE_DN		195	0.462776	2.01515	0	0.00766502	0.198	3415	tags=15%, list=15%, signal=18%
GSE15330_HSC_VS_MEGAKARYOCYTE_ERYTHROID_PROGENITOR_IKAROS_KO_UP	GSE15330_HSC_VS_MEGAKARYOCYTE_ERYTHROID_PROGENITOR_IKAROS_KO_UP		191	0.437571	2.0151	0	0.00762267	0.198	5011	tags=23%, list=22%, signal=29%
GSE6269_E_COLI_VS_STREP_PNEUMO_INF_PBMC_DN	GSE6269_E_COLI_VS_STREP_PNEUMO_INF_PBMC_DN		157	0.62631	2.01478	0	0.00758078	0.198	2528	tags=31%, list=11%, signal=35%
GSE41176_WT_VS_TAK1_KO_ANTI_IGM_STIM_BCELL_6H_DN	GSE41176_WT_VS_TAK1_KO_ANTI_IGM_STIM_BCELL_6H_DN		193	0.604002	2.01459	0	0.007557	0.199	4773	tags=32%, list=21%, signal=41%
GSE17721_0.5H_VS_24H_CPG_BMDC_DN	GSE17721_0.5H_VS_24H_CPG_BMDC_DN		193	0.614469	2.01429	0	0.00754592	0.199	2854	tags=31%, list=13%, signal=35%
GSE15330_MEGAKARYOCYTE_ERYTHROID_VS_GRANULOCYTE_MONOCYTE_PROGENITOR_UP	GSE15330_MEGAKARYOCYTE_ERYTHROID_VS_GRANULOCYTE_MONOCYTE_PROGENITOR_UP		182	0.557516	2.01407	0	0.0075355	0.2	4359	tags=35%, list=20%, signal=43%
GSE2770_UNTREATED_VS_TGFB_AND_IL4_TREATED_ACT_CD4_TCELL_4H_UP	GSE2770_UNTREATED_VS_TGFB_AND_IL4_TREATED_ACT_CD4_TCELL_4H_UP		190	0.388132	2.01397	0.00196464	0.00751411	0.201	3890	tags=17%, list=17%, signal=20%
GSE2706_2H_VS_8H_R848_AND_LPS_STIM_DC_DN	GSE2706_2H_VS_8H_R848_AND_LPS_STIM_DC_DN		189	0.572325	2.01341	0	0.00751511	0.202	4293	tags=35%, list=19%, signal=44%
GSE26727_WT_VS_KLF2_KO_LPS_STIM_MACROPHAGE_DN	GSE26727_WT_VS_KLF2_KO_LPS_STIM_MACROPHAGE_DN		197	0.445137	2.01289	0	0.00754703	0.202	3731	tags=19%, list=17%, signal=22%
GSE22140_GERMFREE_VS_SPF_ARTHRITIC_MOUSE_CD4_TCELL_UP	GSE22140_GERMFREE_VS_SPF_ARTHRITIC_MOUSE_CD4_TCELL_UP		196	0.557214	2.01274	0	0.00751928	0.202	4150	tags=32%, list=19%, signal=39%
GSE27786_NKCELL_VS_ERYTHROBLAST_UP	GSE27786_NKCELL_VS_ERYTHROBLAST_UP		192	0.324199	2.01262	0	0.0074858	0.202	5203	tags=18%, list=23%, signal=24%
GSE46606_UNSTIM_VS_CD40L_IL2_IL5_1DAY_STIMULATED_IRF4MID_SORTED_BCELL_UP	GSE46606_UNSTIM_VS_CD40L_IL2_IL5_1DAY_STIMULATED_IRF4MID_SORTED_BCELL_UP		195	0.511647	2.01114	0	0.00756802	0.204	3053	tags=19%, list=14%, signal=22%
GSE4984_LPS_VS_VEHICLE_CTRL_TREATED_DC_DN	GSE4984_LPS_VS_VEHICLE_CTRL_TREATED_DC_DN		189	0.436925	2.01054	0	0.00760212	0.205	5992	tags=35%, list=27%, signal=48%
GSE43955_TH0_VS_TGFB_IL6_TH17_ACT_CD4_TCELL_4H_UP	GSE43955_TH0_VS_TGFB_IL6_TH17_ACT_CD4_TCELL_4H_UP		195	0.506984	2.01005	0.00194553	0.00763823	0.206	2010	tags=18%, list=9%, signal=20%
GSE40274_CTRL_VS_IRF4_TRANSDUCED_ACTIVATED_CD4_TCELL_UP	GSE40274_CTRL_VS_IRF4_TRANSDUCED_ACTIVATED_CD4_TCELL_UP		174	0.443164	2.00959	0	0.00762476	0.206	5228	tags=30%, list=23%, signal=39%
GSE5589_LPS_VS_LPS_AND_IL6_STIM_IL6_KO_MACROPHAGE_45MIN_DN	GSE5589_LPS_VS_LPS_AND_IL6_STIM_IL6_KO_MACROPHAGE_45MIN_DN		195	0.405909	2.009	0	0.00765177	0.208	3643	tags=19%, list=16%, signal=22%
GSE19401_UNSTIM_VS_RETINOIC_ACID_STIM_FOLLICULAR_DC_DN	GSE19401_UNSTIM_VS_RETINOIC_ACID_STIM_FOLLICULAR_DC_DN		188	0.537827	2.00642	0.00196078	0.00782269	0.209	5795	tags=39%, list=26%, signal=52%
GSE30971_WBP7_HET_VS_KO_MACROPHAGE_4H_LPS_STIM_UP	GSE30971_WBP7_HET_VS_KO_MACROPHAGE_4H_LPS_STIM_UP		190	0.609405	2.00582	0	0.00784191	0.21	2795	tags=24%, list=13%, signal=27%
GSE46242_CTRL_VS_EGR2_DELETED_ANERGIC_TH1_CD4_TCELL_UP	GSE46242_CTRL_VS_EGR2_DELETED_ANERGIC_TH1_CD4_TCELL_UP		188	0.467933	2.0051	0	0.00787208	0.21	4281	tags=25%, list=19%, signal=31%
GSE43955_10H_VS_60H_ACT_CD4_TCELL_WITH_TGFB_IL6_DN	GSE43955_10H_VS_60H_ACT_CD4_TCELL_WITH_TGFB_IL6_DN		190	0.554906	2.0046	0	0.00788561	0.211	2116	tags=22%, list=9%, signal=24%
GSE1460_INTRATHYMIC_T_PROGENITOR_VS_THYMIC_STROMAL_CELL_DN	GSE1460_INTRATHYMIC_T_PROGENITOR_VS_THYMIC_STROMAL_CELL_DN		194	0.618071	2.00326	0	0.00796772	0.211	4280	tags=40%, list=19%, signal=49%
GSE3982_NEUTROPHIL_VS_EFF_MEMORY_CD4_TCELL_UP	GSE3982_NEUTROPHIL_VS_EFF_MEMORY_CD4_TCELL_UP		187	0.516446	2.0007	0	0.00810626	0.214	5063	tags=34%, list=23%, signal=43%
GSE17721_POLYIC_VS_GARDIQUIMOD_4H_BMDC_DN	GSE17721_POLYIC_VS_GARDIQUIMOD_4H_BMDC_DN		193	0.426237	2.00065	0.00200401	0.00808089	0.214	3369	tags=16%, list=15%, signal=18%
GSE3982_EOSINOPHIL_VS_EFF_MEMORY_CD4_TCELL_UP	GSE3982_EOSINOPHIL_VS_EFF_MEMORY_CD4_TCELL_UP		194	0.446811	1.99981	0	0.00814453	0.215	2489	tags=16%, list=11%, signal=18%
GSE6674_CPG_VS_CPG_AND_ANTI_IGM_STIM_BCELL_DN	GSE6674_CPG_VS_CPG_AND_ANTI_IGM_STIM_BCELL_DN		193	0.454306	1.99905	0.00198807	0.00823146	0.217	5338	tags=27%, list=24%, signal=36%
GSE21546_SAP1A_KO_VS_SAP1A_KO_AND_ELK1_KO_DP_THYMOCYTES_UP	GSE21546_SAP1A_KO_VS_SAP1A_KO_AND_ELK1_KO_DP_THYMOCYTES_UP		191	0.439287	1.99903	0	0.0081913	0.217	3347	tags=19%, list=15%, signal=22%
GSE22886_DAY0_VS_DAY7_MONOCYTE_IN_CULTURE_UP	GSE22886_DAY0_VS_DAY7_MONOCYTE_IN_CULTURE_UP		192	0.607887	1.99897	0	0.00815642	0.217	3831	tags=30%, list=17%, signal=36%
GSE22196_HEALTHY_VS_OBESE_MOUSE_SKIN_GAMMADELTA_TCELL_DN	GSE22196_HEALTHY_VS_OBESE_MOUSE_SKIN_GAMMADELTA_TCELL_DN		194	0.610725	1.99819	0	0.00817309	0.219	3303	tags=28%, list=15%, signal=33%
GSE8868_SPLEEN_VS_INTESTINE_CD11B_POS_CD11C_NEG_DC_DN	GSE8868_SPLEEN_VS_INTESTINE_CD11B_POS_CD11C_NEG_DC_DN		193	0.511089	1.99793	0	0.00814014	0.22	5361	tags=35%, list=24%, signal=46%
GSE39820_CTRL_VS_IL1B_IL6_IL23A_CD4_TCELL_DN	GSE39820_CTRL_VS_IL1B_IL6_IL23A_CD4_TCELL_DN		193	0.465483	1.99768	0	0.00813878	0.222	3721	tags=23%, list=17%, signal=28%
GSE8685_IL2_ACT_IL2_STARVED_VS_IL21_ACT_IL2_STARVED_CD4_TCELL_UP	GSE8685_IL2_ACT_IL2_STARVED_VS_IL21_ACT_IL2_STARVED_CD4_TCELL_UP		180	0.43158	1.9975	0	0.00812923	0.223	5377	tags=31%, list=24%, signal=41%
GSE23398_WT_VS_IL2_KO_CD4_TCELL_SCURFY_MOUSE_UP	GSE23398_WT_VS_IL2_KO_CD4_TCELL_SCURFY_MOUSE_UP		193	0.424778	1.99731	0	0.00811341	0.223	4558	tags=24%, list=20%, signal=30%
GSE5589_LPS_VS_LPS_AND_IL6_STIM_MACROPHAGE_45MIN_UP	GSE5589_LPS_VS_LPS_AND_IL6_STIM_MACROPHAGE_45MIN_UP		193	0.443816	1.99729	0	0.00808125	0.223	5376	tags=31%, list=24%, signal=41%
GSE21379_WT_VS_SAP_KO_CD4_TCELL_UP	GSE21379_WT_VS_SAP_KO_CD4_TCELL_UP		194	0.454039	1.99724	0	0.00804331	0.223	3671	tags=24%, list=16%, signal=29%
GSE6092_IFNG_VS_IFNG_AND_B_BURGDORFERI_INF_ENDOTHELIAL_CELL_DN	GSE6092_IFNG_VS_IFNG_AND_B_BURGDORFERI_INF_ENDOTHELIAL_CELL_DN		186	0.5255	1.99687	0	0.008036	0.223	3694	tags=24%, list=17%, signal=28%
GSE17721_CPG_VS_GARDIQUIMOD_24H_BMDC_DN	GSE17721_CPG_VS_GARDIQUIMOD_24H_BMDC_DN		192	0.476145	1.99645	0	0.00802515	0.223	2823	tags=19%, list=13%, signal=22%
GSE1460_NAIVE_CD4_TCELL_ADULT_BLOOD_VS_THYMIC_STROMAL_CELL_DN	GSE1460_NAIVE_CD4_TCELL_ADULT_BLOOD_VS_THYMIC_STROMAL_CELL_DN		196	0.529347	1.9957	0.00202429	0.00805989	0.223	2405	tags=20%, list=11%, signal=22%
GSE29618_BCELL_VS_MONOCYTE_DN	GSE29618_BCELL_VS_MONOCYTE_DN		192	0.59252	1.9955	0	0.00804592	0.224	4762	tags=36%, list=21%, signal=45%
GSE37416_0H_VS_24H_F_TULARENSIS_LVS_NEUTROPHIL_UP	GSE37416_0H_VS_24H_F_TULARENSIS_LVS_NEUTROPHIL_UP		192	0.426613	1.99453	0	0.00811783	0.225	5230	tags=26%, list=23%, signal=34%
GSE37301_RAG2_KO_VS_RAG2_AND_ETS1_KO_NK_CELL_UP	GSE37301_RAG2_KO_VS_RAG2_AND_ETS1_KO_NK_CELL_UP		194	0.462659	1.99446	0.00198413	0.00808076	0.225	4602	tags=26%, list=21%, signal=33%
GSE19401_UNSTIM_VS_PAM2CSK4_STIM_FOLLICULAR_DC_UP	GSE19401_UNSTIM_VS_PAM2CSK4_STIM_FOLLICULAR_DC_UP		194	0.453759	1.99391	0	0.00808993	0.226	3669	tags=21%, list=16%, signal=24%
GSE15330_WT_VS_IKAROS_KO_MEGAKARYOCYTE_ERYTHROID_PROGENITOR_UP	GSE15330_WT_VS_IKAROS_KO_MEGAKARYOCYTE_ERYTHROID_PROGENITOR_UP		191	0.308454	1.99369	0	0.00806835	0.228	2298	tags=8%, list=10%, signal=9%
GSE23398_WT_VS_IL2_KO_CD4_TCELL_SCURFY_MOUSE_DN	GSE23398_WT_VS_IL2_KO_CD4_TCELL_SCURFY_MOUSE_DN		191	0.376138	1.99309	0	0.00809451	0.228	5987	tags=25%, list=27%, signal=34%
GSE19401_UNSTIM_VS_RETINOIC_ACID_AND_PAM2CSK4_STIM_FOLLICULAR_DC_DN	GSE19401_UNSTIM_VS_RETINOIC_ACID_AND_PAM2CSK4_STIM_FOLLICULAR_DC_DN		197	0.64531	1.99263	0	0.00809255	0.229	4497	tags=44%, list=20%, signal=54%
GSE2770_TGFB_AND_IL4_VS_IL4_TREATED_ACT_CD4_TCELL_48H_UP	GSE2770_TGFB_AND_IL4_VS_IL4_TREATED_ACT_CD4_TCELL_48H_UP		196	0.464846	1.99207	0	0.00810715	0.23	5082	tags=27%, list=23%, signal=35%
GSE17721_CPG_VS_GARDIQUIMOD_4H_BMDC_UP	GSE17721_CPG_VS_GARDIQUIMOD_4H_BMDC_UP		196	0.448803	1.99183	0	0.00812099	0.23	3139	tags=19%, list=14%, signal=22%
GSE30971_CTRL_VS_LPS_STIM_MACROPHAGE_WBP7_HET_4H_DN	GSE30971_CTRL_VS_LPS_STIM_MACROPHAGE_WBP7_HET_4H_DN		192	0.420463	1.99147	0	0.00812811	0.23	3886	tags=19%, list=17%, signal=23%
GSE20198_IL12_VS_IL12_IL18_TREATED_ACT_CD4_TCELL_DN	GSE20198_IL12_VS_IL12_IL18_TREATED_ACT_CD4_TCELL_DN		192	0.364042	1.9914	0.002079	0.00810737	0.23	5059	tags=21%, list=23%, signal=27%
GSE9006_TYPE_1_VS_TYPE_2_DIABETES_PBMC_AT_DX_DN	GSE9006_TYPE_1_VS_TYPE_2_DIABETES_PBMC_AT_DX_DN		194	0.410496	1.99118	0.00199601	0.00809101	0.23	3013	tags=13%, list=14%, signal=15%
GSE17721_PAM3CSK4_VS_CPG_24H_BMDC_DN	GSE17721_PAM3CSK4_VS_CPG_24H_BMDC_DN		191	0.383553	1.99094	0.00197239	0.00805568	0.23	2870	tags=12%, list=13%, signal=14%
GSE2935_UV_INACTIVATED_VS_LIVE_SENDAI_VIRUS_INF_MACROPHAGE_DN	GSE2935_UV_INACTIVATED_VS_LIVE_SENDAI_VIRUS_INF_MACROPHAGE_DN		181	0.573046	1.99041	0	0.00808096	0.23	4225	tags=37%, list=19%, signal=45%
GSE22886_NAIVE_BCELL_VS_MONOCYTE_DN	GSE22886_NAIVE_BCELL_VS_MONOCYTE_DN		195	0.636423	1.99012	0	0.00806819	0.23	2328	tags=25%, list=10%, signal=27%
GSE41176_WT_VS_TAK1_KO_ANTI_IGM_STIM_BCELL_24H_DN	GSE41176_WT_VS_TAK1_KO_ANTI_IGM_STIM_BCELL_24H_DN		189	0.326233	1.98979	0	0.00805897	0.23	3542	tags=15%, list=16%, signal=17%
GSE2770_IL12_AND_TGFB_VS_IL4_TREATED_ACT_CD4_TCELL_2H_UP	GSE2770_IL12_AND_TGFB_VS_IL4_TREATED_ACT_CD4_TCELL_2H_UP		192	0.394354	1.98938	0	0.00811094	0.232	4012	tags=16%, list=18%, signal=20%
GSE4748_CTRL_VS_LPS_STIM_DC_3H_UP	GSE4748_CTRL_VS_LPS_STIM_DC_3H_UP		197	0.581693	1.98905	0	0.00812566	0.232	3594	tags=30%, list=16%, signal=36%
GSE40443_INDUCED_VS_TOTAL_TREG_UP	GSE40443_INDUCED_VS_TOTAL_TREG_UP		193	0.432863	1.98878	0	0.00811115	0.232	4301	tags=24%, list=19%, signal=30%
GSE3982_BASOPHIL_VS_TH2_UP	GSE3982_BASOPHIL_VS_TH2_UP		195	0.441921	1.98869	0	0.00808128	0.233	5191	tags=27%, list=23%, signal=35%
GSE26030_TH1_VS_TH17_DAY15_POST_POLARIZATION_DN	GSE26030_TH1_VS_TH17_DAY15_POST_POLARIZATION_DN		190	0.472745	1.98868	0	0.00805142	0.233	4225	tags=25%, list=19%, signal=31%
GSE27859_MACROPHAGE_VS_CD11C_INT_F480_HI_MACROPHAGE_UP	GSE27859_MACROPHAGE_VS_CD11C_INT_F480_HI_MACROPHAGE_UP		176	0.458371	1.98836	0.0019802	0.00803911	0.233	3351	tags=20%, list=15%, signal=24%
GSE37416_12H_VS_48H_F_TULARENSIS_LVS_NEUTROPHIL_UP	GSE37416_12H_VS_48H_F_TULARENSIS_LVS_NEUTROPHIL_UP		189	0.490428	1.98831	0	0.00800547	0.233	6782	tags=41%, list=30%, signal=59%
GSE9988_ANTI_TREM1_VS_VEHICLE_TREATED_MONOCYTES_DN	GSE9988_ANTI_TREM1_VS_VEHICLE_TREATED_MONOCYTES_DN		194	0.558022	1.98795	0	0.00800845	0.234	5023	tags=37%, list=23%, signal=47%
GSE3982_EOSINOPHIL_VS_BASOPHIL_DN	GSE3982_EOSINOPHIL_VS_BASOPHIL_DN		190	0.31271	1.98747	0.00193798	0.00801578	0.234	5538	tags=19%, list=25%, signal=25%
GSE5589_IL6_KO_VS_IL10_KO_LPS_AND_IL10_STIM_MACROPHAGE_45MIN_DN	GSE5589_IL6_KO_VS_IL10_KO_LPS_AND_IL10_STIM_MACROPHAGE_45MIN_DN		192	0.385452	1.98601	0	0.00812529	0.236	3572	tags=17%, list=16%, signal=20%
GSE22601_DOUBLE_NEGATIVE_VS_CD4_SINGLE_POSITIVE_THYMOCYTE_DN	GSE22601_DOUBLE_NEGATIVE_VS_CD4_SINGLE_POSITIVE_THYMOCYTE_DN		190	0.413663	1.986	0	0.00809186	0.236	4791	tags=22%, list=21%, signal=28%
GSE25088_IL4_VS_IL4_AND_ROSIGLITAZONE_STIM_STAT6_KO_MACROPHAGE_DAY10_DN	GSE25088_IL4_VS_IL4_AND_ROSIGLITAZONE_STIM_STAT6_KO_MACROPHAGE_DAY10_DN		186	0.57735	1.98505	0	0.00818713	0.239	4349	tags=32%, list=19%, signal=39%
GSE12845_IGD_NEG_BLOOD_VS_DARKZONE_GC_TONSIL_BCELL_UP	GSE12845_IGD_NEG_BLOOD_VS_DARKZONE_GC_TONSIL_BCELL_UP		185	0.4412	1.98445	0	0.00821348	0.239	6477	tags=37%, list=29%, signal=51%
GSE30971_WBP7_HET_VS_KO_MACROPHAGE_2H_LPS_STIM_UP	GSE30971_WBP7_HET_VS_KO_MACROPHAGE_2H_LPS_STIM_UP		199	0.584624	1.98427	0	0.00819496	0.239	3600	tags=34%, list=16%, signal=40%
GSE42088_UNINF_VS_LEISHMANIA_INF_DC_24H_DN	GSE42088_UNINF_VS_LEISHMANIA_INF_DC_24H_DN		193	0.557776	1.9841	0.0019685	0.0081792	0.24	3629	tags=26%, list=16%, signal=31%
GSE15330_LYMPHOID_MULTIPOTENT_VS_MEGAKARYOCYTE_ERYTHROID_PROGENITOR_IKAROS_KO_DN	GSE15330_LYMPHOID_MULTIPOTENT_VS_MEGAKARYOCYTE_ERYTHROID_PROGENITOR_IKAROS_KO_DN		180	0.568766	1.98392	0	0.00816409	0.24	4185	tags=36%, list=19%, signal=44%
GSE360_L_MAJOR_VS_B_MALAYI_LOW_DOSE_DC_DN	GSE360_L_MAJOR_VS_B_MALAYI_LOW_DOSE_DC_DN		195	0.428208	1.98265	0	0.00824644	0.242	3564	tags=21%, list=16%, signal=24%
GSE23308_WT_VS_MINERALCORTICOID_REC_KO_MACROPHAGE_DN	GSE23308_WT_VS_MINERALCORTICOID_REC_KO_MACROPHAGE_DN		195	0.545997	1.98234	0	0.00823115	0.242	3831	tags=28%, list=17%, signal=33%
GSE8384_CTRL_VS_B_ABORTUS_4H_MAC_CELL_LINE_DN	GSE8384_CTRL_VS_B_ABORTUS_4H_MAC_CELL_LINE_DN		191	0.564638	1.98223	0	0.00822727	0.242	2261	tags=19%, list=10%, signal=21%
GSE36826_NORMAL_VS_STAPH_AUREUS_INF_IL1R_KO_SKIN_DN	GSE36826_NORMAL_VS_STAPH_AUREUS_INF_IL1R_KO_SKIN_DN		186	0.463792	1.98186	0	0.00821533	0.242	5069	tags=27%, list=23%, signal=34%
GSE3039_ALPHABETA_CD8_TCELL_VS_B2_BCELL_DN	GSE3039_ALPHABETA_CD8_TCELL_VS_B2_BCELL_DN		189	0.435289	1.98164	0.00613497	0.00821349	0.242	2196	tags=14%, list=10%, signal=15%
GSE17721_4H_VS_24H_POLYIC_BMDC_DN	GSE17721_4H_VS_24H_POLYIC_BMDC_DN		197	0.383154	1.98159	0.00201207	0.00818116	0.242	5025	tags=22%, list=23%, signal=28%
GSE17721_POLYIC_VS_GARDIQUIMOD_24H_BMDC_UP	GSE17721_POLYIC_VS_GARDIQUIMOD_24H_BMDC_UP		197	0.458341	1.98141	0	0.00816957	0.242	3501	tags=21%, list=16%, signal=25%
GSE43955_1H_VS_60H_ACT_CD4_TCELL_WITH_TGFB_IL6_UP	GSE43955_1H_VS_60H_ACT_CD4_TCELL_WITH_TGFB_IL6_UP		186	0.452339	1.98097	0.0020284	0.00817583	0.242	5354	tags=29%, list=24%, signal=38%
GSE19198_CTRL_VS_IL21_TREATED_TCELL_24H_UP	GSE19198_CTRL_VS_IL21_TREATED_TCELL_24H_UP		194	0.603145	1.98087	0	0.00816503	0.243	3398	tags=29%, list=15%, signal=34%
GSE3982_EOSINOPHIL_VS_NEUTROPHIL_DN	GSE3982_EOSINOPHIL_VS_NEUTROPHIL_DN		190	0.538795	1.98068	0	0.00815123	0.243	2892	tags=24%, list=13%, signal=28%
GSE34156_UNTREATED_VS_6H_TLR1_TLR2_LIGAND_TREATED_MONOCYTE_DN	GSE34156_UNTREATED_VS_6H_TLR1_TLR2_LIGAND_TREATED_MONOCYTE_DN		180	0.394135	1.98017	0	0.00817902	0.245	4820	tags=21%, list=22%, signal=27%
GSE13485_DAY7_VS_DAY21_YF17D_VACCINE_PBMC_UP	GSE13485_DAY7_VS_DAY21_YF17D_VACCINE_PBMC_UP		194	0.450082	1.97981	0.00392157	0.00817426	0.245	7192	tags=42%, list=32%, signal=62%
GSE360_CTRL_VS_L_DONOVANI_DC_UP	GSE360_CTRL_VS_L_DONOVANI_DC_UP		192	0.41053	1.97935	0.00196078	0.00820582	0.247	3800	tags=19%, list=17%, signal=23%
GSE17721_LPS_VS_CPG_12H_BMDC_DN	GSE17721_LPS_VS_CPG_12H_BMDC_DN		190	0.479066	1.97918	0.00194553	0.00819743	0.248	2126	tags=18%, list=10%, signal=20%
GSE22886_NAIVE_CD4_TCELL_VS_MONOCYTE_DN	GSE22886_NAIVE_CD4_TCELL_VS_MONOCYTE_DN		193	0.70032	1.97843	0	0.00822318	0.248	1964	tags=28%, list=9%, signal=31%
GSE32986_UNSTIM_VS_GMCSF_STIM_DC_DN	GSE32986_UNSTIM_VS_GMCSF_STIM_DC_DN		193	0.426094	1.97821	0	0.00820815	0.248	3255	tags=16%, list=15%, signal=19%
GSE25085_FETAL_BM_VS_ADULT_BM_SP4_THYMIC_IMPLANT_UP	GSE25085_FETAL_BM_VS_ADULT_BM_SP4_THYMIC_IMPLANT_UP		193	0.504522	1.97808	0	0.00818877	0.248	5829	tags=34%, list=26%, signal=45%
GSE45365_HEALTHY_VS_MCMV_INFECTION_CD8A_DC_IFNAR_KO_DN	GSE45365_HEALTHY_VS_MCMV_INFECTION_CD8A_DC_IFNAR_KO_DN		196	0.547526	1.97795	0.00200401	0.00816975	0.248	4971	tags=32%, list=22%, signal=40%
GSE3982_BASOPHIL_VS_CENT_MEMORY_CD4_TCELL_UP	GSE3982_BASOPHIL_VS_CENT_MEMORY_CD4_TCELL_UP		188	0.483163	1.97717	0.00402414	0.00821518	0.248	4659	tags=27%, list=21%, signal=34%
GSE17721_POLYIC_VS_CPG_6H_BMDC_DN	GSE17721_POLYIC_VS_CPG_6H_BMDC_DN		192	0.402277	1.97696	0	0.00819973	0.248	2108	tags=10%, list=9%, signal=11%
GSE27786_NKTCELL_VS_ERYTHROBLAST_UP	GSE27786_NKTCELL_VS_ERYTHROBLAST_UP		195	0.328329	1.97658	0.0041841	0.00821579	0.248	3812	tags=12%, list=17%, signal=15%
GSE24634_TEFF_VS_TCONV_DAY7_IN_CULTURE_DN	GSE24634_TEFF_VS_TCONV_DAY7_IN_CULTURE_DN		195	0.602332	1.97594	0	0.008288	0.248	4881	tags=40%, list=22%, signal=51%
GSE5679_CTRL_VS_PPARG_LIGAND_ROSIGLITAZONE_AND_RARA_AGONIST_AM580_TREATED_DC_UP	GSE5679_CTRL_VS_PPARG_LIGAND_ROSIGLITAZONE_AND_RARA_AGONIST_AM580_TREATED_DC_UP		193	0.515536	1.9756	0	0.00828852	0.248	3751	tags=25%, list=17%, signal=30%
GSE2826_XID_VS_BTK_KO_BCELL_DN	GSE2826_XID_VS_BTK_KO_BCELL_DN		188	0.522993	1.97442	0	0.0083736	0.251	4534	tags=29%, list=20%, signal=36%
GSE2770_IL4_ACT_VS_ACT_CD4_TCELL_6H_UP	GSE2770_IL4_ACT_VS_ACT_CD4_TCELL_6H_UP		189	0.435038	1.97436	0	0.00835641	0.251	4193	tags=21%, list=19%, signal=26%
GSE10325_MYELOID_VS_LUPUS_MYELOID_DN	GSE10325_MYELOID_VS_LUPUS_MYELOID_DN		192	0.580885	1.9742	0	0.00834859	0.251	4328	tags=29%, list=19%, signal=35%
GSE15330_LYMPHOID_MULTIPOTENT_VS_PRO_BCELL_DN	GSE15330_LYMPHOID_MULTIPOTENT_VS_PRO_BCELL_DN		189	0.43993	1.9736	0.00392157	0.00839945	0.251	5056	tags=24%, list=23%, signal=31%
GSE36826_NORMAL_VS_STAPH_AUREUS_INF_SKIN_DN	GSE36826_NORMAL_VS_STAPH_AUREUS_INF_SKIN_DN		198	0.409471	1.97331	0.00402414	0.00838109	0.251	5400	tags=27%, list=24%, signal=35%
GSE3720_VD1_VS_VD2_GAMMADELTA_TCELL_WITH_PMA_STIM_UP	GSE3720_VD1_VS_VD2_GAMMADELTA_TCELL_WITH_PMA_STIM_UP		192	0.407422	1.97251	0	0.00842829	0.253	3527	tags=19%, list=16%, signal=23%
GSE1740_MCSF_VS_MCSF_AND_IFNG_DAY2_DERIVED_MACROPHAGE_DN	GSE1740_MCSF_VS_MCSF_AND_IFNG_DAY2_DERIVED_MACROPHAGE_DN		197	0.316354	1.97178	0.00205761	0.00849927	0.255	5453	tags=19%, list=24%, signal=25%
GSE15930_STIM_VS_STIM_AND_IFNAB_48H_CD8_T_CELL_UP	GSE15930_STIM_VS_STIM_AND_IFNAB_48H_CD8_T_CELL_UP		196	0.475009	1.97177	0	0.00846881	0.255	3654	tags=20%, list=16%, signal=24%
GSE17721_LPS_VS_GARDIQUIMOD_4H_BMDC_UP	GSE17721_LPS_VS_GARDIQUIMOD_4H_BMDC_UP		192	0.432499	1.97136	0	0.00849898	0.256	4180	tags=22%, list=19%, signal=27%
GSE3982_MAST_CELL_VS_EFF_MEMORY_CD4_TCELL_UP	GSE3982_MAST_CELL_VS_EFF_MEMORY_CD4_TCELL_UP		193	0.391048	1.9709	0	0.00852271	0.256	5192	tags=23%, list=23%, signal=29%
GSE25088_ROSIGLITAZONE_VS_IL4_AND_ROSIGLITAZONE_STIM_STAT6_KO_MACROPHAGE_DAY10_UP	GSE25088_ROSIGLITAZONE_VS_IL4_AND_ROSIGLITAZONE_STIM_STAT6_KO_MACROPHAGE_DAY10_UP		188	0.48964	1.97012	0.00197239	0.00855297	0.259	3491	tags=23%, list=16%, signal=27%
GSE3982_DC_VS_TH2_UP	GSE3982_DC_VS_TH2_UP		195	0.529022	1.96944	0	0.00861003	0.26	3889	tags=31%, list=17%, signal=38%
GSE22886_IGG_IGA_MEMORY_BCELL_VS_BM_PLASMA_CELL_DN	GSE22886_IGG_IGA_MEMORY_BCELL_VS_BM_PLASMA_CELL_DN		186	0.468291	1.96894	0	0.00863412	0.262	6252	tags=41%, list=28%, signal=56%
GSE3039_CD4_TCELL_VS_B2_BCELL_DN	GSE3039_CD4_TCELL_VS_B2_BCELL_DN		188	0.434306	1.96876	0.00389105	0.00861441	0.262	2584	tags=14%, list=12%, signal=16%
GSE26343_UNSTIM_VS_LPS_STIM_NFAT5_KO_MACROPHAGE_UP	GSE26343_UNSTIM_VS_LPS_STIM_NFAT5_KO_MACROPHAGE_UP		192	0.460638	1.96798	0	0.00866633	0.265	3622	tags=18%, list=16%, signal=21%
GSE40666_WT_VS_STAT4_KO_CD8_TCELL_WITH_IFNA_STIM_90MIN_DN	GSE40666_WT_VS_STAT4_KO_CD8_TCELL_WITH_IFNA_STIM_90MIN_DN		188	0.427158	1.96738	0.0020284	0.00871815	0.267	5311	tags=30%, list=24%, signal=39%
GSE3982_MAST_CELL_VS_MAC_DN	GSE3982_MAST_CELL_VS_MAC_DN		188	0.422451	1.96642	0	0.00876437	0.268	5165	tags=29%, list=23%, signal=37%
GSE33162_HDAC3_KO_VS_HDAC3_KO_MACROPHAGE_DN	GSE33162_HDAC3_KO_VS_HDAC3_KO_MACROPHAGE_DN		197	0.421158	1.96519	0.002	0.00885746	0.27	2732	tags=13%, list=12%, signal=15%
GSE3982_DC_VS_EFF_MEMORY_CD4_TCELL_UP	GSE3982_DC_VS_EFF_MEMORY_CD4_TCELL_UP		197	0.51121	1.96376	0	0.00894528	0.271	3826	tags=28%, list=17%, signal=33%
GSE10325_LUPUS_BCELL_VS_LUPUS_MYELOID_DN	GSE10325_LUPUS_BCELL_VS_LUPUS_MYELOID_DN		196	0.643532	1.96369	0	0.00891796	0.271	4762	tags=44%, list=21%, signal=55%
GSE17721_PAM3CSK4_VS_CPG_16H_BMDC_UP	GSE17721_PAM3CSK4_VS_CPG_16H_BMDC_UP		197	0.432596	1.96255	0	0.00898843	0.272	5226	tags=27%, list=23%, signal=35%
GSE20715_0H_VS_24H_OZONE_LUNG_DN	GSE20715_0H_VS_24H_OZONE_LUNG_DN		194	0.495927	1.9625	0	0.00896128	0.272	4116	tags=25%, list=18%, signal=31%
GSE24634_TEFF_VS_TCONV_DAY10_IN_CULTURE_DN	GSE24634_TEFF_VS_TCONV_DAY10_IN_CULTURE_DN		193	0.604235	1.96197	0.002	0.00900531	0.272	3870	tags=34%, list=17%, signal=40%
GSE360_L_DONOVANI_VS_B_MALAYI_LOW_DOSE_DC_DN	GSE360_L_DONOVANI_VS_B_MALAYI_LOW_DOSE_DC_DN		194	0.469534	1.96186	0	0.0089798	0.272	4116	tags=23%, list=18%, signal=28%
GSE22886_NAIVE_VS_IGG_IGA_MEMORY_BCELL_DN	GSE22886_NAIVE_VS_IGG_IGA_MEMORY_BCELL_DN		186	0.529768	1.96176	0.00409836	0.00896426	0.273	5130	tags=32%, list=23%, signal=41%
GSE5542_UNTREATED_VS_IFNA_AND_IFNG_TREATED_EPITHELIAL_CELLS_6H_DN	GSE5542_UNTREATED_VS_IFNA_AND_IFNG_TREATED_EPITHELIAL_CELLS_6H_DN		189	0.41382	1.96102	0	0.00899034	0.274	5248	tags=30%, list=24%, signal=39%
GSE17721_0.5H_VS_24H_POLYIC_BMDC_DN	GSE17721_0.5H_VS_24H_POLYIC_BMDC_DN		194	0.393121	1.96087	0.00194553	0.00897299	0.275	6408	tags=33%, list=29%, signal=46%
GSE6674_CPG_VS_PL2_3_STIM_BCELL_DN	GSE6674_CPG_VS_PL2_3_STIM_BCELL_DN		196	0.352052	1.9607	0.00579151	0.00895682	0.275	5338	tags=20%, list=24%, signal=27%
GSE6259_CD4_TCELL_VS_CD8_TCELL_DN	GSE6259_CD4_TCELL_VS_CD8_TCELL_DN		181	0.477777	1.96057	0	0.00895121	0.275	4765	tags=29%, list=21%, signal=36%
GSE9988_LPS_VS_LPS_AND_ANTI_TREM1_MONOCYTE_UP	GSE9988_LPS_VS_LPS_AND_ANTI_TREM1_MONOCYTE_UP		192	0.585935	1.96055	0	0.00892147	0.275	3260	tags=29%, list=15%, signal=33%
GSE27786_NEUTROPHIL_VS_MONO_MAC_UP	GSE27786_NEUTROPHIL_VS_MONO_MAC_UP		190	0.413199	1.96031	0	0.00891984	0.275	4908	tags=23%, list=22%, signal=29%
GSE17721_POLYIC_VS_GARDIQUIMOD_2H_BMDC_DN	GSE17721_POLYIC_VS_GARDIQUIMOD_2H_BMDC_DN		192	0.475171	1.95974	0	0.00891966	0.276	2794	tags=18%, list=13%, signal=20%
GSE6269_HEALTHY_VS_STAPH_PNEUMO_INF_PBMC_DN	GSE6269_HEALTHY_VS_STAPH_PNEUMO_INF_PBMC_DN		165	0.629497	1.95953	0	0.00891739	0.277	3985	tags=38%, list=18%, signal=45%
GSE12198_NK_VS_NK_ACT_EXPANSION_SYSTEM_DERIVED_NK_CELL_UP	GSE12198_NK_VS_NK_ACT_EXPANSION_SYSTEM_DERIVED_NK_CELL_UP		189	0.41161	1.95948	0.002	0.00889568	0.277	4877	tags=24%, list=22%, signal=31%
GSE16451_IMMATURE_VS_MATURE_NEURON_CELL_LINE_WEST_EQUINE_ENC_VIRUS_UP	GSE16451_IMMATURE_VS_MATURE_NEURON_CELL_LINE_WEST_EQUINE_ENC_VIRUS_UP		192	0.404173	1.95936	0	0.00888484	0.277	5108	tags=28%, list=23%, signal=35%
GSE14000_4H_VS_16H_LPS_DC_UP	GSE14000_4H_VS_16H_LPS_DC_UP		192	0.399285	1.95921	0	0.00887458	0.277	5119	tags=24%, list=23%, signal=31%
GSE40273_XBP1_KO_VS_WT_TREG_UP	GSE40273_XBP1_KO_VS_WT_TREG_UP		196	0.367998	1.95868	0	0.00889496	0.277	5632	tags=22%, list=25%, signal=29%
GSE22886_NAIVE_TCELL_VS_MONOCYTE_DN	GSE22886_NAIVE_TCELL_VS_MONOCYTE_DN		194	0.672017	1.95845	0	0.00888019	0.277	3136	tags=32%, list=14%, signal=37%
GSE360_L_DONOVANI_VS_B_MALAYI_HIGH_DOSE_MAC_UP	GSE360_L_DONOVANI_VS_B_MALAYI_HIGH_DOSE_MAC_UP		192	0.523732	1.95842	0	0.00885154	0.277	4798	tags=31%, list=21%, signal=39%
GSE37416_0H_VS_12H_F_TULARENSIS_LVS_NEUTROPHIL_DN	GSE37416_0H_VS_12H_F_TULARENSIS_LVS_NEUTROPHIL_DN		188	0.458603	1.95835	0.00201207	0.00882688	0.277	5882	tags=32%, list=26%, signal=44%
GSE17721_LPS_VS_POLYIC_24H_BMDC_DN	GSE17721_LPS_VS_POLYIC_24H_BMDC_DN		192	0.452758	1.95815	0	0.00882539	0.277	3303	tags=20%, list=15%, signal=24%
GSE2770_UNTREATED_VS_IL4_TREATED_ACT_CD4_TCELL_6H_UP	GSE2770_UNTREATED_VS_IL4_TREATED_ACT_CD4_TCELL_6H_UP		189	0.448224	1.95812	0	0.0087972	0.277	4597	tags=27%, list=21%, signal=34%
GSE9988_ANTI_TREM1_VS_ANTI_TREM1_AND_LPS_MONOCYTE_UP	GSE9988_ANTI_TREM1_VS_ANTI_TREM1_AND_LPS_MONOCYTE_UP		193	0.413531	1.95794	0.00204918	0.00880435	0.277	3428	tags=16%, list=15%, signal=18%
GSE21546_SAP1A_KO_VS_SAP1A_KO_AND_ELK1_KO_ANTI_CD3_STIM_DP_THYMOCYTES_DN	GSE21546_SAP1A_KO_VS_SAP1A_KO_AND_ELK1_KO_ANTI_CD3_STIM_DP_THYMOCYTES_DN		190	0.579406	1.95784	0	0.00878669	0.277	3491	tags=33%, list=16%, signal=38%
GSE20727_ROS_INH_VS_ROS_INH_AND_DNFB_ALLERGEN_TREATED_DC_UP	GSE20727_ROS_INH_VS_ROS_INH_AND_DNFB_ALLERGEN_TREATED_DC_UP		189	0.567023	1.95761	0	0.00877962	0.277	5251	tags=37%, list=24%, signal=47%
GSE22611_UNSTIM_VS_2H_MDP_STIM_MUTANT_NOD2_TRANSDUCED_HEK293T_CELL_UP	GSE22611_UNSTIM_VS_2H_MDP_STIM_MUTANT_NOD2_TRANSDUCED_HEK293T_CELL_UP		194	0.391813	1.95685	0	0.00883041	0.279	5370	tags=25%, list=24%, signal=32%
GSE22886_DAY0_VS_DAY1_MONOCYTE_IN_CULTURE_UP	GSE22886_DAY0_VS_DAY1_MONOCYTE_IN_CULTURE_UP		190	0.577321	1.95664	0	0.00881539	0.279	3948	tags=33%, list=18%, signal=40%
GSE29615_CTRL_VS_DAY3_LAIV_IFLU_VACCINE_PBMC_UP	GSE29615_CTRL_VS_DAY3_LAIV_IFLU_VACCINE_PBMC_UP		183	0.43742	1.9565	0	0.00882041	0.279	2546	tags=14%, list=11%, signal=15%
GSE19941_LPS_VS_LPS_AND_IL10_STIM_IL10_KO_NFKBP50_KO_MACROPHAGE_DN	GSE19941_LPS_VS_LPS_AND_IL10_STIM_IL10_KO_NFKBP50_KO_MACROPHAGE_DN		191	0.455982	1.9564	0	0.00880595	0.279	4751	tags=31%, list=21%, signal=39%
GSE28237_EARLY_VS_LATE_GC_BCELL_DN	GSE28237_EARLY_VS_LATE_GC_BCELL_DN		182	0.401516	1.95636	0	0.00877851	0.279	4655	tags=19%, list=21%, signal=23%
GSE9988_ANTI_TREM1_AND_LPS_VS_VEHICLE_TREATED_MONOCYTES_DN	GSE9988_ANTI_TREM1_AND_LPS_VS_VEHICLE_TREATED_MONOCYTES_DN		192	0.521135	1.9561	0	0.00877213	0.28	5098	tags=33%, list=23%, signal=43%
GSE3039_NKT_CELL_VS_B2_BCELL_DN	GSE3039_NKT_CELL_VS_B2_BCELL_DN		188	0.585232	1.95609	0	0.00874497	0.28	2942	tags=28%, list=13%, signal=32%
GSE6259_33D1_POS_VS_DEC205_POS_SPLENIC_DC_DN	GSE6259_33D1_POS_VS_DEC205_POS_SPLENIC_DC_DN		195	0.402729	1.956	0	0.00872524	0.28	5563	tags=31%, list=25%, signal=41%
GSE42088_2H_VS_24H_LEISHMANIA_INF_DC_UP	GSE42088_2H_VS_24H_LEISHMANIA_INF_DC_UP		193	0.527794	1.95465	0	0.00877136	0.28	5008	tags=32%, list=22%, signal=41%
GSE3982_EOSINOPHIL_VS_CENT_MEMORY_CD4_TCELL_UP	GSE3982_EOSINOPHIL_VS_CENT_MEMORY_CD4_TCELL_UP		196	0.495313	1.95397	0.00204082	0.0088041	0.28	4476	tags=28%, list=20%, signal=35%
GSE6269_FLU_VS_STAPH_AUREUS_INF_PBMC_DN	GSE6269_FLU_VS_STAPH_AUREUS_INF_PBMC_DN		162	0.677599	1.95389	0	0.00878118	0.28	3900	tags=41%, list=17%, signal=50%
GSE9006_HEALTHY_VS_TYPE_1_DIABETES_PBMC_4MONTH_POST_DX_UP	GSE9006_HEALTHY_VS_TYPE_1_DIABETES_PBMC_4MONTH_POST_DX_UP		198	0.381314	1.95387	0.0155945	0.00875441	0.28	3389	tags=12%, list=15%, signal=14%
GSE17721_POLYIC_VS_GARDIQUIMOD_8H_BMDC_UP	GSE17721_POLYIC_VS_GARDIQUIMOD_8H_BMDC_UP		192	0.443629	1.95352	0	0.00875375	0.28	3207	tags=20%, list=14%, signal=23%
GSE32034_UNTREATED_VS_ROSIGLIZATONE_TREATED_LY6C_HIGH_MONOCYTE_UP	GSE32034_UNTREATED_VS_ROSIGLIZATONE_TREATED_LY6C_HIGH_MONOCYTE_UP		188	0.49684	1.95338	0	0.00874035	0.28	3493	tags=25%, list=16%, signal=29%
GSE17721_LPS_VS_GARDIQUIMOD_24H_BMDC_UP	GSE17721_LPS_VS_GARDIQUIMOD_24H_BMDC_UP		187	0.481489	1.95253	0	0.00880981	0.281	3133	tags=21%, list=14%, signal=25%
GSE9037_CTRL_VS_LPS_4H_STIM_BMDM_DN	GSE9037_CTRL_VS_LPS_4H_STIM_BMDM_DN		194	0.375711	1.95247	0.00383142	0.00878328	0.281	3559	tags=16%, list=16%, signal=19%
GSE39556_UNTREATED_VS_3H_POLYIC_INJ_MOUSE_NK_CELL_DN	GSE39556_UNTREATED_VS_3H_POLYIC_INJ_MOUSE_NK_CELL_DN		195	0.512694	1.9522	0.00587084	0.00877868	0.283	2939	tags=24%, list=13%, signal=27%
GSE17721_CTRL_VS_CPG_2H_BMDC_DN	GSE17721_CTRL_VS_CPG_2H_BMDC_DN		195	0.507292	1.952	0	0.00877576	0.283	4565	tags=33%, list=20%, signal=42%
GSE34156_UNTREATED_VS_24H_NOD2_LIGAND_TREATED_MONOCYTE_DN	GSE34156_UNTREATED_VS_24H_NOD2_LIGAND_TREATED_MONOCYTE_DN		195	0.634391	1.95161	0	0.00878747	0.284	4770	tags=46%, list=21%, signal=58%
GSE14415_NATURAL_TREG_VS_TCONV_UP	GSE14415_NATURAL_TREG_VS_TCONV_UP		162	0.449467	1.95144	0	0.00878125	0.285	6604	tags=40%, list=30%, signal=57%
GSE43955_TH0_VS_TGFB_IL6_TH17_ACT_CD4_TCELL_10H_UP	GSE43955_TH0_VS_TGFB_IL6_TH17_ACT_CD4_TCELL_10H_UP		191	0.463165	1.95133	0	0.00876522	0.286	2760	tags=21%, list=12%, signal=24%
GSE13946_CTRL_VS_DSS_COLITIS_GD_TCELL_FROM_COLON_UP	GSE13946_CTRL_VS_DSS_COLITIS_GD_TCELL_FROM_COLON_UP		185	0.531779	1.95126	0	0.00874744	0.286	4185	tags=31%, list=19%, signal=38%
GSE17721_LPS_VS_PAM3CSK4_2H_BMDC_UP	GSE17721_LPS_VS_PAM3CSK4_2H_BMDC_UP		198	0.504013	1.94932	0	0.00891124	0.291	4458	tags=26%, list=20%, signal=33%
GSE3982_DC_VS_BCELL_UP	GSE3982_DC_VS_BCELL_UP		200	0.529129	1.94916	0.00200803	0.00889512	0.291	3900	tags=30%, list=17%, signal=36%
GSE42021_TCONV_PLN_VS_TREG_PRECURSORS_THYMUS_DN	GSE42021_TCONV_PLN_VS_TREG_PRECURSORS_THYMUS_DN		194	0.594488	1.94914	0	0.00887226	0.291	2546	tags=21%, list=11%, signal=24%
GSE35685_CD34POS_CD38NEG_VS_CD34POS_CD10NEG_CD62LPOS_BONE_MARROW_UP	GSE35685_CD34POS_CD38NEG_VS_CD34POS_CD10NEG_CD62LPOS_BONE_MARROW_UP		191	0.305902	1.94832	0.00996016	0.00892542	0.293	6646	tags=25%, list=30%, signal=35%
GSE37416_CTRL_VS_3H_F_TULARENSIS_LVS_NEUTROPHIL_UP	GSE37416_CTRL_VS_3H_F_TULARENSIS_LVS_NEUTROPHIL_UP		184	0.429536	1.94827	0.00206186	0.0088994	0.293	2658	tags=14%, list=12%, signal=15%
GSE23321_CENTRAL_MEMORY_VS_NAIVE_CD8_TCELL_UP	GSE23321_CENTRAL_MEMORY_VS_NAIVE_CD8_TCELL_UP		195	0.563337	1.94823	0	0.00887674	0.293	4497	tags=33%, list=20%, signal=41%
GSE26343_WT_VS_NFAT5_KO_MACROPHAGE_DN	GSE26343_WT_VS_NFAT5_KO_MACROPHAGE_DN		192	0.562125	1.94808	0	0.00886819	0.293	4574	tags=34%, list=20%, signal=43%
GSE20715_0H_VS_6H_OZONE_TLR4_KO_LUNG_DN	GSE20715_0H_VS_6H_OZONE_TLR4_KO_LUNG_DN		194	0.42989	1.94781	0	0.00886605	0.293	3844	tags=18%, list=17%, signal=22%
GSE360_CTRL_VS_L_DONOVANI_MAC_DN	GSE360_CTRL_VS_L_DONOVANI_MAC_DN		196	0.353457	1.94766	0.00214133	0.00884857	0.293	4773	tags=19%, list=21%, signal=24%
GSE17721_0.5H_VS_4H_GARDIQUIMOD_BMDC_DN	GSE17721_0.5H_VS_4H_GARDIQUIMOD_BMDC_DN		197	0.411163	1.94714	0	0.00889902	0.294	5908	tags=26%, list=26%, signal=35%
GSE24726_WT_VS_E2_2_KO_PDC_DAY4_POST_DELETION_UP	GSE24726_WT_VS_E2_2_KO_PDC_DAY4_POST_DELETION_UP		198	0.44346	1.94711	0.00400802	0.00887937	0.294	5390	tags=26%, list=24%, signal=34%
GSE19401_NAIVE_VS_IMMUNIZED_MOUSE_PLN_FOLLICULAR_DC_UP	GSE19401_NAIVE_VS_IMMUNIZED_MOUSE_PLN_FOLLICULAR_DC_UP		197	0.653592	1.94698	0	0.00886293	0.294	3358	tags=34%, list=15%, signal=39%
GSE35685_CD34POS_CD10NEG_CD62LPOS_VS_CD34POS_CD10POS_BONE_MARROW_DN	GSE35685_CD34POS_CD10NEG_CD62LPOS_VS_CD34POS_CD10POS_BONE_MARROW_DN		189	0.520239	1.94663	0	0.00887881	0.294	5293	tags=37%, list=24%, signal=47%
GSE17721_CTRL_VS_LPS_12H_BMDC_DN	GSE17721_CTRL_VS_LPS_12H_BMDC_DN		191	0.440301	1.94641	0.002	0.00888867	0.294	3107	tags=19%, list=14%, signal=22%
GSE5589_UNSTIM_VS_45MIN_LPS_AND_IL6_STIM_MACROPHAGE_UP	GSE5589_UNSTIM_VS_45MIN_LPS_AND_IL6_STIM_MACROPHAGE_UP		193	0.360472	1.9462	0.00201207	0.00888981	0.295	5608	tags=26%, list=25%, signal=35%
GSE11057_NAIVE_VS_EFF_MEMORY_CD4_TCELL_DN	GSE11057_NAIVE_VS_EFF_MEMORY_CD4_TCELL_DN		190	0.535052	1.94609	0	0.00887852	0.296	5146	tags=37%, list=23%, signal=47%
GSE13738_RESTING_VS_BYSTANDER_ACTIVATED_CD4_TCELL_DN	GSE13738_RESTING_VS_BYSTANDER_ACTIVATED_CD4_TCELL_DN		195	0.506724	1.9454	0	0.00891225	0.297	5026	tags=30%, list=23%, signal=38%
GSE29949_CD8_NEG_DC_SPLEEN_VS_MONOCYTE_BONE_MARROW_UP	GSE29949_CD8_NEG_DC_SPLEEN_VS_MONOCYTE_BONE_MARROW_UP		193	0.387552	1.94505	0.00194932	0.00890564	0.298	4632	tags=23%, list=21%, signal=29%
GSE22935_24H_VS_48H_MBOVIS_BCG_STIM_MACROPHAGE_DN	GSE22935_24H_VS_48H_MBOVIS_BCG_STIM_MACROPHAGE_DN		198	0.360674	1.94498	0.00205339	0.00888545	0.298	4604	tags=17%, list=21%, signal=21%
GSE3720_LPS_VS_PMA_STIM_VD1_GAMMADELTA_TCELL_DN	GSE3720_LPS_VS_PMA_STIM_VD1_GAMMADELTA_TCELL_DN		176	0.455935	1.94447	0.00197628	0.00893697	0.299	5134	tags=25%, list=23%, signal=32%
GSE19198_CTRL_VS_IL21_TREATED_TCELL_24H_DN	GSE19198_CTRL_VS_IL21_TREATED_TCELL_24H_DN		194	0.485442	1.94446	0	0.00891557	0.299	2880	tags=19%, list=13%, signal=21%
GSE360_L_DONOVANI_VS_B_MALAYI_HIGH_DOSE_MAC_DN	GSE360_L_DONOVANI_VS_B_MALAYI_HIGH_DOSE_MAC_DN		192	0.465713	1.94443	0.0020202	0.00889356	0.299	2544	tags=19%, list=11%, signal=21%
GSE24292_WT_VS_PPARG_KO_MACROPHAGE_UP	GSE24292_WT_VS_PPARG_KO_MACROPHAGE_UP		194	0.387199	1.94343	0	0.00894553	0.3	5206	tags=24%, list=23%, signal=31%
GSE3982_DC_VS_TH1_UP	GSE3982_DC_VS_TH1_UP		197	0.493777	1.9432	0	0.00893539	0.3	3870	tags=26%, list=17%, signal=32%
GSE19923_E2A_KO_VS_E2A_AND_HEB_KO_DP_THYMOCYTE_DN	GSE19923_E2A_KO_VS_E2A_AND_HEB_KO_DP_THYMOCYTE_DN		190	0.48292	1.94303	0	0.00892585	0.3	6252	tags=37%, list=28%, signal=51%
GSE8921_3H_VS_24H_TLR1_2_STIM_MONOCYTE_DN	GSE8921_3H_VS_24H_TLR1_2_STIM_MONOCYTE_DN		191	0.486069	1.94195	0	0.00902913	0.302	3912	tags=21%, list=18%, signal=26%
GSE24634_IL4_VS_CTRL_TREATED_NAIVE_CD4_TCELL_DAY7_DN	GSE24634_IL4_VS_CTRL_TREATED_NAIVE_CD4_TCELL_DAY7_DN		192	0.531792	1.94159	0.0019685	0.00904056	0.302	3828	tags=27%, list=17%, signal=32%
GSE360_L_DONOVANI_VS_M_TUBERCULOSIS_DC_DN	GSE360_L_DONOVANI_VS_M_TUBERCULOSIS_DC_DN		188	0.589085	1.94156	0	0.0090253	0.302	3118	tags=28%, list=14%, signal=32%
GSE37605_C57BL6_VS_NOD_FOXP3_FUSION_GFP_TCONV_UP	GSE37605_C57BL6_VS_NOD_FOXP3_FUSION_GFP_TCONV_UP		177	0.453353	1.94121	0.00197628	0.0090254	0.302	2843	tags=19%, list=13%, signal=21%
GSE32986_GMCSF_VS_GMCSF_AND_CURDLAN_HIGHDOSE_STIM_DC_UP	GSE32986_GMCSF_VS_GMCSF_AND_CURDLAN_HIGHDOSE_STIM_DC_UP		193	0.382419	1.94102	0	0.00902762	0.302	4915	tags=24%, list=22%, signal=31%
KAECH_DAY8_EFF_VS_DAY15_EFF_CD8_TCELL_DN	KAECH_DAY8_EFF_VS_DAY15_EFF_CD8_TCELL_DN		191	0.479093	1.94101	0.0019685	0.00900316	0.302	3026	tags=18%, list=14%, signal=20%
GSE19198_6H_VS_24H_IL21_TREATED_TCELL_DN	GSE19198_6H_VS_24H_IL21_TREATED_TCELL_DN		197	0.45715	1.94096	0	0.00897882	0.302	4467	tags=25%, list=20%, signal=31%
GSE34156_NOD2_LIGAND_VS_TLR1_TLR2_LIGAND_6H_TREATED_MONOCYTE_UP	GSE34156_NOD2_LIGAND_VS_TLR1_TLR2_LIGAND_6H_TREATED_MONOCYTE_UP		187	0.462681	1.94039	0	0.00903061	0.304	3694	tags=20%, list=17%, signal=24%
GSE34515_CD16_POS_MONOCYTE_VS_DC_DN	GSE34515_CD16_POS_MONOCYTE_VS_DC_DN		195	0.441464	1.93946	0	0.009152	0.306	4731	tags=28%, list=21%, signal=35%
GSE43955_1H_VS_10H_ACT_CD4_TCELL_DN	GSE43955_1H_VS_10H_ACT_CD4_TCELL_DN		193	0.484779	1.93896	0	0.00918266	0.306	2476	tags=18%, list=11%, signal=20%
GSE2128_C57BL6_VS_NOD_THYMOCYTE_MIMETOPE_NEGATIVE_SELECTION_DN	GSE2128_C57BL6_VS_NOD_THYMOCYTE_MIMETOPE_NEGATIVE_SELECTION_DN		189	0.426914	1.93877	0.00201613	0.00916078	0.306	5307	tags=26%, list=24%, signal=34%
GSE3982_MAC_VS_NKCELL_UP	GSE3982_MAC_VS_NKCELL_UP		193	0.477505	1.93843	0	0.00917382	0.306	4089	tags=26%, list=18%, signal=32%
GSE17721_LPS_VS_GARDIQUIMOD_2H_BMDC_UP	GSE17721_LPS_VS_GARDIQUIMOD_2H_BMDC_UP		193	0.497832	1.9383	0	0.00916687	0.307	3351	tags=25%, list=15%, signal=29%
GSE9006_HEALTHY_VS_TYPE_2_DIABETES_PBMC_AT_DX_DN	GSE9006_HEALTHY_VS_TYPE_2_DIABETES_PBMC_AT_DX_DN		190	0.467955	1.93792	0	0.00916492	0.307	3567	tags=21%, list=16%, signal=24%
GSE40666_WT_VS_STAT1_KO_CD8_TCELL_DN	GSE40666_WT_VS_STAT1_KO_CD8_TCELL_DN		193	0.418703	1.93756	0	0.00916839	0.307	5252	tags=32%, list=24%, signal=41%
GSE21379_WT_VS_SAP_KO_TFH_CD4_TCELL_UP	GSE21379_WT_VS_SAP_KO_TFH_CD4_TCELL_UP		195	0.577734	1.93725	0	0.00919966	0.309	3847	tags=41%, list=17%, signal=49%
GSE9509_LPS_VS_LPS_AND_IL10_STIM_IL10_KO_MACROPHAGE_30MIN_UP	GSE9509_LPS_VS_LPS_AND_IL10_STIM_IL10_KO_MACROPHAGE_30MIN_UP		194	0.477607	1.93712	0.00195695	0.00919469	0.309	3782	tags=24%, list=17%, signal=29%
GSE15330_MEGAKARYOCYTE_ERYTHROID_VS_GRANULOCYTE_MONOCYTE_PROGENITOR_DN	GSE15330_MEGAKARYOCYTE_ERYTHROID_VS_GRANULOCYTE_MONOCYTE_PROGENITOR_DN		192	0.419418	1.93703	0	0.00918383	0.309	5098	tags=25%, list=23%, signal=32%
GSE9650_NAIVE_VS_EXHAUSTED_CD8_TCELL_DN	GSE9650_NAIVE_VS_EXHAUSTED_CD8_TCELL_DN		194	0.473737	1.93686	0	0.00917675	0.309	5103	tags=34%, list=23%, signal=43%
GSE5589_UNSTIM_VS_180MIN_LPS_AND_IL10_STIM_MACROPHAGE_UP	GSE5589_UNSTIM_VS_180MIN_LPS_AND_IL10_STIM_MACROPHAGE_UP		187	0.298817	1.93681	0.00392927	0.00915279	0.309	6839	tags=26%, list=31%, signal=37%
GSE43956_WT_VS_SGK1_KO_TH17_DIFFERENTIATED_CD4_TCELL_DN	GSE43956_WT_VS_SGK1_KO_TH17_DIFFERENTIATED_CD4_TCELL_DN		192	0.444719	1.93676	0.00199203	0.00913803	0.309	3832	tags=17%, list=17%, signal=21%
GSE36009_WT_VS_NLRP10_KO_DC_DN	GSE36009_WT_VS_NLRP10_KO_DC_DN		194	0.363189	1.93672	0.00397614	0.00911856	0.309	6584	tags=32%, list=30%, signal=46%
GSE29949_CD8_NEG_DC_SPLEEN_VS_MONOCYTE_BONE_MARROW_DN	GSE29949_CD8_NEG_DC_SPLEEN_VS_MONOCYTE_BONE_MARROW_DN		189	0.518508	1.9367	0	0.00909494	0.309	2540	tags=21%, list=11%, signal=24%
GSE45365_WT_VS_IFNAR_KO_CD8A_DC_DN	GSE45365_WT_VS_IFNAR_KO_CD8A_DC_DN		195	0.498656	1.93658	0	0.00908237	0.309	5262	tags=33%, list=24%, signal=43%
GSE43863_LY6C_INT_CXCR5POS_VS_LY6C_LOW_CXCR5NEG_EFFECTOR_CD4_TCELL_DN	GSE43863_LY6C_INT_CXCR5POS_VS_LY6C_LOW_CXCR5NEG_EFFECTOR_CD4_TCELL_DN		189	0.516351	1.93599	0	0.00913317	0.31	5124	tags=36%, list=23%, signal=46%
GSE21063_CTRL_VS_ANTI_IGM_STIM_BCELL_NFATC1_KO_3H_UP	GSE21063_CTRL_VS_ANTI_IGM_STIM_BCELL_NFATC1_KO_3H_UP		194	0.474827	1.93585	0.00207469	0.00912145	0.31	3389	tags=22%, list=15%, signal=26%
GSE7852_LN_VS_FAT_TCONV_DN	GSE7852_LN_VS_FAT_TCONV_DN		195	0.555702	1.93559	0	0.00912479	0.311	4162	tags=32%, list=19%, signal=39%
GSE6259_DEC205_POS_DC_VS_BCELL_DN	GSE6259_DEC205_POS_DC_VS_BCELL_DN		176	0.477097	1.93538	0.00808081	0.00910854	0.311	5714	tags=28%, list=26%, signal=38%
GSE2770_TGFB_AND_IL4_ACT_VS_ACT_CD4_TCELL_48H_DN	GSE2770_TGFB_AND_IL4_ACT_VS_ACT_CD4_TCELL_48H_DN		194	0.482364	1.9347	0.002	0.00914044	0.312	4193	tags=27%, list=19%, signal=33%
GSE3982_DC_VS_NEUTROPHIL_LPS_STIM_UP	GSE3982_DC_VS_NEUTROPHIL_LPS_STIM_UP		192	0.348019	1.93415	0	0.00919649	0.314	4292	tags=14%, list=19%, signal=17%
GSE43863_NAIVE_VS_TH1_EFF_CD4_TCELL_D6_LCMV_UP	GSE43863_NAIVE_VS_TH1_EFF_CD4_TCELL_D6_LCMV_UP		182	0.465378	1.93303	0	0.00929108	0.316	3403	tags=22%, list=15%, signal=26%
GSE42724_B1_BCELL_VS_PLASMABLAST_DN	GSE42724_B1_BCELL_VS_PLASMABLAST_DN		193	0.292133	1.93293	0.00205339	0.00927594	0.316	2974	tags=11%, list=13%, signal=12%
GSE3565_CTRL_VS_LPS_INJECTED_SPLENOCYTES_UP	GSE3565_CTRL_VS_LPS_INJECTED_SPLENOCYTES_UP		182	0.559816	1.93281	0	0.00927235	0.316	4224	tags=36%, list=19%, signal=44%
GSE22601_DOUBLE_POSITIVE_VS_CD8_SINGLE_POSITIVE_THYMOCYTE_UP	GSE22601_DOUBLE_POSITIVE_VS_CD8_SINGLE_POSITIVE_THYMOCYTE_UP		192	0.455607	1.93279	0	0.00925808	0.316	2808	tags=16%, list=13%, signal=18%
GSE19923_E2A_KO_VS_E2A_AND_HEB_KO_DP_THYMOCYTE_UP	GSE19923_E2A_KO_VS_E2A_AND_HEB_KO_DP_THYMOCYTE_UP		195	0.383132	1.93219	0	0.00930707	0.316	1979	tags=11%, list=9%, signal=12%
GSE3982_MAST_CELL_VS_BASOPHIL_DN	GSE3982_MAST_CELL_VS_BASOPHIL_DN		190	0.452737	1.93218	0.00199601	0.00928653	0.316	4344	tags=22%, list=19%, signal=27%
GSE17721_CTRL_VS_CPG_12H_BMDC_DN	GSE17721_CTRL_VS_CPG_12H_BMDC_DN		192	0.470444	1.93218	0.00201207	0.00926579	0.316	4649	tags=28%, list=21%, signal=35%
GSE37605_FOXP3_FUSION_GFP_VS_IRES_GFP_TREG_NOD_UP	GSE37605_FOXP3_FUSION_GFP_VS_IRES_GFP_TREG_NOD_UP		191	0.395796	1.93203	0	0.00924834	0.316	2593	tags=10%, list=12%, signal=12%
GSE9650_EFFECTOR_VS_EXHAUSTED_CD8_TCELL_DN	GSE9650_EFFECTOR_VS_EXHAUSTED_CD8_TCELL_DN		193	0.475227	1.93198	0	0.00923059	0.316	3452	tags=25%, list=15%, signal=30%
GSE21360_TERTIARY_VS_QUATERNARY_MEMORY_CD8_TCELL_DN	GSE21360_TERTIARY_VS_QUATERNARY_MEMORY_CD8_TCELL_DN		181	0.582657	1.93196	0	0.00920769	0.316	5366	tags=45%, list=24%, signal=59%
GSE9037_WT_VS_IRAK4_KO_BMDM_UP	GSE9037_WT_VS_IRAK4_KO_BMDM_UP		197	0.443961	1.93135	0.00401606	0.00923223	0.318	2890	tags=16%, list=13%, signal=18%
GSE32034_LY6C_HIGH_VS_LOW_ROSIGLIZATONE_TREATED_MONOCYTE_DN	GSE32034_LY6C_HIGH_VS_LOW_ROSIGLIZATONE_TREATED_MONOCYTE_DN		195	0.490734	1.9311	0.00205339	0.00922297	0.318	4780	tags=33%, list=21%, signal=41%
GSE21927_C26GM_VS_4T1_TUMOR_MONOCYTE_BALBC_UP	GSE21927_C26GM_VS_4T1_TUMOR_MONOCYTE_BALBC_UP		190	0.398253	1.93103	0	0.00921312	0.318	4453	tags=26%, list=20%, signal=32%
GSE23114_WT_VS_SLE2C1_MOUSE_SPLEEN_B1A_BCELL_UP	GSE23114_WT_VS_SLE2C1_MOUSE_SPLEEN_B1A_BCELL_UP		192	0.424333	1.9307	0.00583658	0.00922349	0.318	4280	tags=19%, list=19%, signal=23%
GSE9006_HEALTHY_VS_TYPE_1_DIABETES_PBMC_AT_DX_UP	GSE9006_HEALTHY_VS_TYPE_1_DIABETES_PBMC_AT_DX_UP		187	0.38451	1.93069	0.00201207	0.00920089	0.318	3715	tags=16%, list=17%, signal=18%
GSE34156_UNTREATED_VS_6H_TLR1_TLR2_LIGAND_TREATED_MONOCYTE_UP	GSE34156_UNTREATED_VS_6H_TLR1_TLR2_LIGAND_TREATED_MONOCYTE_UP		189	0.668847	1.93044	0	0.00921033	0.319	4524	tags=48%, list=20%, signal=60%
GSE2405_0H_VS_3H_A_PHAGOCYTOPHILUM_STIM_NEUTROPHIL_UP	GSE2405_0H_VS_3H_A_PHAGOCYTOPHILUM_STIM_NEUTROPHIL_UP		193	0.573937	1.93026	0	0.00919546	0.319	3744	tags=38%, list=17%, signal=46%
GSE22611_NOD2_VS_CTRL_TRANSDUCED_HEK293T_CELL_DN	GSE22611_NOD2_VS_CTRL_TRANSDUCED_HEK293T_CELL_DN		195	0.469664	1.9301	0	0.00918357	0.319	3776	tags=27%, list=17%, signal=32%
GSE360_DC_VS_MAC_L_DONOVANI_UP	GSE360_DC_VS_MAC_L_DONOVANI_UP		193	0.47924	1.9301	0	0.00916128	0.319	4465	tags=30%, list=20%, signal=37%
GSE29618_MONOCYTE_VS_MDC_DAY7_FLU_VACCINE_UP	GSE29618_MONOCYTE_VS_MDC_DAY7_FLU_VACCINE_UP		196	0.683949	1.93004	0	0.00914886	0.319	3366	tags=40%, list=15%, signal=47%
GSE22886_IGG_IGA_MEMORY_BCELL_VS_BLOOD_PLASMA_CELL_DN	GSE22886_IGG_IGA_MEMORY_BCELL_VS_BLOOD_PLASMA_CELL_DN		192	0.341546	1.93001	0.0120482	0.00912916	0.319	7695	tags=36%, list=34%, signal=54%
GSE29618_BCELL_VS_PDC_DAY7_FLU_VACCINE_DN	GSE29618_BCELL_VS_PDC_DAY7_FLU_VACCINE_DN		191	0.448782	1.92978	0.0020284	0.00912481	0.319	4659	tags=28%, list=21%, signal=35%
GSE17721_POLYIC_VS_CPG_2H_BMDC_DN	GSE17721_POLYIC_VS_CPG_2H_BMDC_DN		192	0.497002	1.92966	0	0.00910814	0.319	2774	tags=22%, list=12%, signal=25%
GSE43955_TH0_VS_TGFB_IL6_IL23_TH17_ACT_CD4_TCELL_52H_UP	GSE43955_TH0_VS_TGFB_IL6_IL23_TH17_ACT_CD4_TCELL_52H_UP		196	0.461939	1.92935	0	0.00912939	0.319	3137	tags=20%, list=14%, signal=24%
GSE557_CIITA_KO_VS_I_AB_KO_DC_UP	GSE557_CIITA_KO_VS_I_AB_KO_DC_UP		191	0.442788	1.92916	0.0020202	0.0091542	0.32	4670	tags=28%, list=21%, signal=35%
GSE4748_CTRL_VS_LPS_AND_CYANOBACTERIUM_LPSLIKE_STIM_DC_3H_UP	GSE4748_CTRL_VS_LPS_AND_CYANOBACTERIUM_LPSLIKE_STIM_DC_3H_UP		194	0.531114	1.92906	0.00408163	0.00913805	0.32	3400	tags=27%, list=15%, signal=31%
GSE27859_MACROPHAGE_VS_DC_UP	GSE27859_MACROPHAGE_VS_DC_UP		169	0.525376	1.92878	0.00387597	0.00914421	0.32	3301	tags=23%, list=15%, signal=27%
GSE43955_10H_VS_60H_ACT_CD4_TCELL_DN	GSE43955_10H_VS_60H_ACT_CD4_TCELL_DN		198	0.494085	1.92843	0	0.00915498	0.321	3728	tags=25%, list=17%, signal=29%
GSE22886_DC_VS_MONOCYTE_DN	GSE22886_DC_VS_MONOCYTE_DN		194	0.636629	1.92842	0	0.00913329	0.321	3375	tags=32%, list=15%, signal=37%
GSE46606_UNSTIM_VS_CD40L_IL2_IL5_1DAY_STIMULATED_IRF4_KO_BCELL_UP	GSE46606_UNSTIM_VS_CD40L_IL2_IL5_1DAY_STIMULATED_IRF4_KO_BCELL_UP		191	0.48723	1.92781	0.0039604	0.00917946	0.323	4265	tags=26%, list=19%, signal=31%
GSE11057_CD4_EFF_MEM_VS_PBMC_DN	GSE11057_CD4_EFF_MEM_VS_PBMC_DN		188	0.600993	1.9274	0	0.00921598	0.325	4359	tags=40%, list=20%, signal=49%
GSE360_T_GONDII_VS_M_TUBERCULOSIS_DC_DN	GSE360_T_GONDII_VS_M_TUBERCULOSIS_DC_DN		191	0.561709	1.92679	0	0.00924827	0.327	3312	tags=30%, list=15%, signal=35%
GSE32533_MIR17_KO_VS_MIR17_OVEREXPRESS_ACT_CD4_TCELL_UP	GSE32533_MIR17_KO_VS_MIR17_OVEREXPRESS_ACT_CD4_TCELL_UP		192	0.526098	1.92657	0	0.00925701	0.327	3003	tags=27%, list=13%, signal=30%
GSE360_DC_VS_MAC_M_TUBERCULOSIS_DN	GSE360_DC_VS_MAC_M_TUBERCULOSIS_DN		192	0.43322	1.92637	0.00206186	0.00925578	0.327	5071	tags=27%, list=23%, signal=34%
GSE24634_IL4_VS_CTRL_TREATED_NAIVE_CD4_TCELL_DAY10_DN	GSE24634_IL4_VS_CTRL_TREATED_NAIVE_CD4_TCELL_DAY10_DN		194	0.580015	1.92565	0.00202429	0.0093051	0.327	3872	tags=29%, list=17%, signal=35%
GSE3982_MAST_CELL_VS_TH2_UP	GSE3982_MAST_CELL_VS_TH2_UP		193	0.448597	1.92421	0	0.00944481	0.327	5131	tags=28%, list=23%, signal=36%
GSE41867_MEMORY_VS_EXHAUSTED_CD8_TCELL_DAY30_LCMV_UP	GSE41867_MEMORY_VS_EXHAUSTED_CD8_TCELL_DAY30_LCMV_UP		196	0.539768	1.92404	0	0.0094441	0.327	3735	tags=30%, list=17%, signal=35%
GSE46606_IRF4_KO_VS_WT_CD40L_IL2_IL5_3DAY_STIMULATED_BCELL_DN	GSE46606_IRF4_KO_VS_WT_CD40L_IL2_IL5_3DAY_STIMULATED_BCELL_DN		189	0.443818	1.92388	0	0.00943737	0.328	4470	tags=24%, list=20%, signal=30%
GSE34392_ST2_KO_VS_WT_DAY8_LCMV_EFFECTOR_CD8_TCELL_DN	GSE34392_ST2_KO_VS_WT_DAY8_LCMV_EFFECTOR_CD8_TCELL_DN		191	0.603769	1.92374	0	0.00943111	0.328	4147	tags=37%, list=19%, signal=45%
GSE17721_CTRL_VS_PAM3CSK4_8H_BMDC_DN	GSE17721_CTRL_VS_PAM3CSK4_8H_BMDC_DN		191	0.447321	1.92362	0.00201613	0.00942335	0.328	3624	tags=23%, list=16%, signal=27%
GSE21670_STAT3_KO_VS_WT_CD4_TCELL_TGFB_IL6_TREATED_UP	GSE21670_STAT3_KO_VS_WT_CD4_TCELL_TGFB_IL6_TREATED_UP		192	0.335684	1.92315	0.00403226	0.00944807	0.328	4083	tags=14%, list=18%, signal=17%
GSE17580_UNINFECTED_VS_S_MANSONI_INF_TREG_DN	GSE17580_UNINFECTED_VS_S_MANSONI_INF_TREG_DN		195	0.345095	1.9229	0.00195312	0.00944641	0.328	3493	tags=15%, list=16%, signal=18%
GSE21360_TERTIARY_VS_QUATERNARY_MEMORY_CD8_TCELL_UP	GSE21360_TERTIARY_VS_QUATERNARY_MEMORY_CD8_TCELL_UP		192	0.466003	1.92261	0	0.00944843	0.328	4394	tags=30%, list=20%, signal=37%
GSE17721_LPS_VS_CPG_24H_BMDC_DN	GSE17721_LPS_VS_CPG_24H_BMDC_DN		191	0.456057	1.9226	0	0.00942681	0.328	3810	tags=19%, list=17%, signal=23%
GSE10273_LOW_IL7_VS_HIGH_IL7_AND_IRF4_IN_IRF4_8_NULL_PRE_BCELL_DN	GSE10273_LOW_IL7_VS_HIGH_IL7_AND_IRF4_IN_IRF4_8_NULL_PRE_BCELL_DN		190	0.362289	1.92241	0.00205339	0.00941854	0.328	3465	tags=16%, list=16%, signal=19%
GSE10325_BCELL_VS_MYELOID_DN	GSE10325_BCELL_VS_MYELOID_DN		192	0.67331	1.92174	0	0.00946177	0.329	3870	tags=46%, list=17%, signal=55%
GSE22103_LPS_VS_GMCSF_AND_IFNG_STIM_NEUTROPHIL_DN	GSE22103_LPS_VS_GMCSF_AND_IFNG_STIM_NEUTROPHIL_DN		192	0.357477	1.92163	0.00203252	0.00944756	0.329	5324	tags=21%, list=24%, signal=28%
GSE27434_WT_VS_DNMT1_KO_TREG_DN	GSE27434_WT_VS_DNMT1_KO_TREG_DN		194	0.612553	1.92081	0	0.00951206	0.33	2300	tags=21%, list=10%, signal=23%
GSE411_100MIN_VS_400MIN_IL6_STIM_SOCS3_KO_MACROPHAGE_UP	GSE411_100MIN_VS_400MIN_IL6_STIM_SOCS3_KO_MACROPHAGE_UP		194	0.37442	1.92071	0	0.00949291	0.33	2565	tags=12%, list=11%, signal=14%
GSE4748_CTRL_VS_CYANOBACTERIUM_LPSLIKE_STIM_DC_3H_DN	GSE4748_CTRL_VS_CYANOBACTERIUM_LPSLIKE_STIM_DC_3H_DN		192	0.453062	1.92068	0.00793651	0.00947148	0.33	5022	tags=24%, list=23%, signal=31%
GSE5503_PLN_DC_VS_SPLEEN_DC_ACTIVATED_ALLOGENIC_TCELL_DN	GSE5503_PLN_DC_VS_SPLEEN_DC_ACTIVATED_ALLOGENIC_TCELL_DN		197	0.319616	1.92044	0.00824742	0.00947711	0.332	6629	tags=28%, list=30%, signal=39%
GSE17721_LPS_VS_POLYIC_8H_BMDC_DN	GSE17721_LPS_VS_POLYIC_8H_BMDC_DN		191	0.405388	1.92016	0	0.00950017	0.333	5001	tags=25%, list=22%, signal=31%
GSE11961_FOLLICULAR_BCELL_VS_MEMORY_BCELL_DAY40_DN	GSE11961_FOLLICULAR_BCELL_VS_MEMORY_BCELL_DAY40_DN		197	0.516174	1.92011	0	0.00948933	0.334	5361	tags=41%, list=24%, signal=54%
GSE43955_TH0_VS_TGFB_IL6_IL23_TH17_ACT_CD4_TCELL_52H_DN	GSE43955_TH0_VS_TGFB_IL6_IL23_TH17_ACT_CD4_TCELL_52H_DN		194	0.434817	1.92001	0	0.00948072	0.334	3446	tags=18%, list=15%, signal=21%
GSE37301_MULTIPOTENT_PROGENITOR_VS_PRO_BCELL_DN	GSE37301_MULTIPOTENT_PROGENITOR_VS_PRO_BCELL_DN		191	0.393483	1.91992	0.0020202	0.00946982	0.334	5903	tags=34%, list=26%, signal=46%
GSE9037_CTRL_VS_LPS_4H_STIM_IRAK4_KO_BMDM_DN	GSE9037_CTRL_VS_LPS_4H_STIM_IRAK4_KO_BMDM_DN		192	0.45996	1.91969	0	0.00947671	0.334	4239	tags=23%, list=19%, signal=28%
GSE17721_0.5H_VS_4H_LPS_BMDC_DN	GSE17721_0.5H_VS_4H_LPS_BMDC_DN		191	0.466061	1.91967	0.00205761	0.00945806	0.334	5045	tags=34%, list=23%, signal=44%
GSE21360_SECONDARY_VS_QUATERNARY_MEMORY_CD8_TCELL_DN	GSE21360_SECONDARY_VS_QUATERNARY_MEMORY_CD8_TCELL_DN		166	0.520058	1.91927	0.00201207	0.00949056	0.336	4984	tags=36%, list=22%, signal=46%
GSE43957_UNTREATED_VS_NACL_TREATED_ANTI_CD3_CD28_STIM_CD4_TCELL_DN	GSE43957_UNTREATED_VS_NACL_TREATED_ANTI_CD3_CD28_STIM_CD4_TCELL_DN		192	0.46711	1.91868	0.00391389	0.00952521	0.337	3912	tags=22%, list=18%, signal=27%
GSE3982_MAST_CELL_VS_DC_DN	GSE3982_MAST_CELL_VS_DC_DN		194	0.473459	1.91853	0	0.00952232	0.337	3839	tags=26%, list=17%, signal=31%
GSE28737_BCL6_HET_VS_BCL6_KO_FOLLICULAR_BCELL_DN	GSE28737_BCL6_HET_VS_BCL6_KO_FOLLICULAR_BCELL_DN		192	0.532523	1.91827	0	0.00952417	0.337	2116	tags=21%, list=9%, signal=23%
GSE339_EX_VIVO_VS_IN_CULTURE_CD4POS_DC_DN	GSE339_EX_VIVO_VS_IN_CULTURE_CD4POS_DC_DN		192	0.421652	1.91805	0	0.00952736	0.337	4224	tags=21%, list=19%, signal=26%
GSE17721_0.5H_VS_4H_CPG_BMDC_DN	GSE17721_0.5H_VS_4H_CPG_BMDC_DN		197	0.46237	1.91791	0.0059761	0.00952283	0.337	5103	tags=28%, list=23%, signal=36%
GSE29618_BCELL_VS_MDC_DAY7_FLU_VACCINE_DN	GSE29618_BCELL_VS_MDC_DAY7_FLU_VACCINE_DN		191	0.549704	1.91789	0.00598802	0.00950422	0.337	3215	tags=29%, list=14%, signal=33%
GSE6674_PL2_3_VS_ANTI_IGM_AND_CPG_STIM_BCELL_DN	GSE6674_PL2_3_VS_ANTI_IGM_AND_CPG_STIM_BCELL_DN		193	0.437525	1.91772	0.00196078	0.0094944	0.337	4385	tags=22%, list=20%, signal=27%
GSE24634_TEFF_VS_TCONV_DAY3_IN_CULTURE_DN	GSE24634_TEFF_VS_TCONV_DAY3_IN_CULTURE_DN		193	0.602988	1.91761	0	0.00948951	0.337	3870	tags=34%, list=17%, signal=40%
GSE27786_CD4_VS_CD8_TCELL_UP	GSE27786_CD4_VS_CD8_TCELL_UP		194	0.445702	1.91749	0	0.00947574	0.337	2854	tags=19%, list=13%, signal=22%
GSE9988_LPS_VS_CTRL_TREATED_MONOCYTE_DN	GSE9988_LPS_VS_CTRL_TREATED_MONOCYTE_DN		194	0.3927	1.91746	0.0142857	0.00945955	0.337	4644	tags=18%, list=21%, signal=22%
GSE22886_NAIVE_VS_IGM_MEMORY_BCELL_DN	GSE22886_NAIVE_VS_IGM_MEMORY_BCELL_DN		188	0.539799	1.91734	0.00196078	0.00944439	0.338	5461	tags=35%, list=24%, signal=45%
GSE9650_NAIVE_VS_MEMORY_CD8_TCELL_DN	GSE9650_NAIVE_VS_MEMORY_CD8_TCELL_DN		193	0.527799	1.91731	0	0.00942399	0.338	4287	tags=31%, list=19%, signal=38%
GSE41867_NAIVE_VS_DAY6_LCMV_EFFECTOR_CD8_TCELL_UP	GSE41867_NAIVE_VS_DAY6_LCMV_EFFECTOR_CD8_TCELL_UP		192	0.4671	1.91729	0.00198413	0.00940584	0.338	5316	tags=27%, list=24%, signal=35%
GSE2826_WT_VS_BTK_KO_BCELL_UP	GSE2826_WT_VS_BTK_KO_BCELL_UP		193	0.406009	1.91645	0	0.00948825	0.341	3315	tags=18%, list=15%, signal=21%
GSE5589_IL6_KO_VS_IL10_KO_LPS_STIM_MACROPHAGE_45MIN_DN	GSE5589_IL6_KO_VS_IL10_KO_LPS_STIM_MACROPHAGE_45MIN_DN		188	0.368662	1.91642	0	0.00946789	0.341	2854	tags=15%, list=13%, signal=18%
GSE29618_BCELL_VS_MDC_DN	GSE29618_BCELL_VS_MDC_DN		195	0.517428	1.91623	0.00595238	0.00946617	0.341	3407	tags=25%, list=15%, signal=29%
GSE13229_MATURE_VS_INTMATURE_NKCELL_DN	GSE13229_MATURE_VS_INTMATURE_NKCELL_DN		192	0.333284	1.91596	0	0.00947346	0.341	5074	tags=20%, list=23%, signal=25%
GSE339_CD8POS_VS_CD4CD8DN_DC_IN_CULTURE_DN	GSE339_CD8POS_VS_CD4CD8DN_DC_IN_CULTURE_DN		199	0.357165	1.91571	0	0.00947232	0.342	3810	tags=18%, list=17%, signal=22%
GSE17721_LPS_VS_CPG_16H_BMDC_UP	GSE17721_LPS_VS_CPG_16H_BMDC_UP		190	0.418294	1.91524	0	0.00949034	0.342	3831	tags=22%, list=17%, signal=26%
GSE39382_IL3_VS_IL3_IL33_TREATED_MAST_CELL_DN	GSE39382_IL3_VS_IL3_IL33_TREATED_MAST_CELL_DN		190	0.513926	1.91505	0	0.00948573	0.344	3988	tags=27%, list=18%, signal=32%
GSE13485_CTRL_VS_DAY3_YF17D_VACCINE_PBMC_DN	GSE13485_CTRL_VS_DAY3_YF17D_VACCINE_PBMC_DN		192	0.524901	1.91496	0.00202429	0.00947463	0.344	5420	tags=36%, list=24%, signal=47%
GSE5542_UNTREATED_VS_IFNA_TREATED_EPITHELIAL_CELLS_24H_UP	GSE5542_UNTREATED_VS_IFNA_TREATED_EPITHELIAL_CELLS_24H_UP		196	0.456402	1.91439	0.00197628	0.00949911	0.344	6101	tags=35%, list=27%, signal=48%
GSE17721_PAM3CSK4_VS_CPG_2H_BMDC_DN	GSE17721_PAM3CSK4_VS_CPG_2H_BMDC_DN		192	0.466963	1.91435	0	0.00948332	0.344	4479	tags=28%, list=20%, signal=34%
GSE46143_CTRL_VS_LMP2A_TRANSDUCED_CD10_POS_GC_BCELL_DN	GSE46143_CTRL_VS_LMP2A_TRANSDUCED_CD10_POS_GC_BCELL_DN		190	0.352664	1.91432	0	0.00946596	0.344	4214	tags=16%, list=19%, signal=20%
GSE37533_PPARG1_FOXP3_VS_PPARG2_FOXP3_TRANSDUCED_CD4_TCELL_PIOGLITAZONE_TREATED_UP	GSE37533_PPARG1_FOXP3_VS_PPARG2_FOXP3_TRANSDUCED_CD4_TCELL_PIOGLITAZONE_TREATED_UP		188	0.41417	1.91357	0	0.00953021	0.345	4599	tags=23%, list=21%, signal=29%
GSE43955_TH0_VS_TGFB_IL6_TH17_ACT_CD4_TCELL_52H_DN	GSE43955_TH0_VS_TGFB_IL6_TH17_ACT_CD4_TCELL_52H_DN		197	0.488243	1.9135	0	0.00951747	0.345	5016	tags=33%, list=22%, signal=42%
GSE9988_ANTI_TREM1_VS_LOW_LPS_MONOCYTE_UP	GSE9988_ANTI_TREM1_VS_LOW_LPS_MONOCYTE_UP		191	0.425723	1.91344	0.00203252	0.00950841	0.345	5190	tags=28%, list=23%, signal=36%
GSE11057_NAIVE_VS_CENT_MEMORY_CD4_TCELL_DN	GSE11057_NAIVE_VS_CENT_MEMORY_CD4_TCELL_DN		193	0.48532	1.91322	0.00201207	0.00950075	0.345	4578	tags=27%, list=21%, signal=34%
GSE14000_UNSTIM_VS_16H_LPS_DC_DN	GSE14000_UNSTIM_VS_16H_LPS_DC_DN		193	0.483323	1.91259	0	0.0095551	0.346	4445	tags=26%, list=20%, signal=33%
GSE14000_TRANSLATED_RNA_VS_MRNA_16H_LPS_DC_DN	GSE14000_TRANSLATED_RNA_VS_MRNA_16H_LPS_DC_DN		180	0.331444	1.91241	0	0.00955527	0.346	2449	tags=9%, list=11%, signal=11%
GSE360_DC_VS_MAC_B_MALAYI_HIGH_DOSE_UP	GSE360_DC_VS_MAC_B_MALAYI_HIGH_DOSE_UP		198	0.397245	1.91234	0.00200803	0.00954346	0.346	4671	tags=24%, list=21%, signal=30%
GSE18281_CORTICAL_THYMOCYTE_VS_WHOLE_CORTEX_THYMUS_DN	GSE18281_CORTICAL_THYMOCYTE_VS_WHOLE_CORTEX_THYMUS_DN		195	0.384558	1.91218	0	0.00953947	0.347	4990	tags=20%, list=22%, signal=26%
GSE3982_MAC_VS_BCELL_UP	GSE3982_MAC_VS_BCELL_UP		195	0.471083	1.91188	0	0.00954535	0.347	3828	tags=26%, list=17%, signal=31%
GSE2770_TGFB_AND_IL4_VS_IL12_TREATED_ACT_CD4_TCELL_48H_DN	GSE2770_TGFB_AND_IL4_VS_IL12_TREATED_ACT_CD4_TCELL_48H_DN		195	0.404191	1.91166	0.00594059	0.00954612	0.347	5997	tags=30%, list=27%, signal=40%
GSE23502_WT_VS_HDC_KO_MYELOID_DERIVED_SUPPRESSOR_CELL_BM_DN	GSE23502_WT_VS_HDC_KO_MYELOID_DERIVED_SUPPRESSOR_CELL_BM_DN		196	0.514912	1.91166	0	0.00952648	0.347	4497	tags=30%, list=20%, signal=37%
GSE6092_IFNG_VS_IFNG_AND_B_BURGDORFERI_INF_ENDOTHELIAL_CELL_UP	GSE6092_IFNG_VS_IFNG_AND_B_BURGDORFERI_INF_ENDOTHELIAL_CELL_UP		197	0.414382	1.91146	0.00197239	0.0095217	0.347	5578	tags=31%, list=25%, signal=42%
GSE5142_HTERT_TRANSDUCED_VS_CTRL_CD8_TCELL_LATE_PASSAGE_CLONE_DN	GSE5142_HTERT_TRANSDUCED_VS_CTRL_CD8_TCELL_LATE_PASSAGE_CLONE_DN		200	0.38355	1.91039	0	0.00960817	0.348	4326	tags=18%, list=19%, signal=22%
GSE8621_LPS_STIM_VS_LPS_PRIMED_AND_LPS_STIM_MACROPHAGE_DN	GSE8621_LPS_STIM_VS_LPS_PRIMED_AND_LPS_STIM_MACROPHAGE_DN		194	0.435754	1.90955	0	0.00967219	0.349	5334	tags=27%, list=24%, signal=36%
GSE43955_TGFB_IL6_VS_TGFB_IL6_IL23_TH17_ACT_CD4_TCELL_60H_DN	GSE43955_TGFB_IL6_VS_TGFB_IL6_IL23_TH17_ACT_CD4_TCELL_60H_DN		195	0.482629	1.9095	0	0.00965459	0.349	3394	tags=27%, list=15%, signal=31%
GSE9650_NAIVE_VS_EFF_CD8_TCELL_DN	GSE9650_NAIVE_VS_EFF_CD8_TCELL_DN		194	0.493155	1.90892	0.00594059	0.00971723	0.35	4225	tags=27%, list=19%, signal=33%
GSE16266_CTRL_VS_LPS_STIM_MEF_UP	GSE16266_CTRL_VS_LPS_STIM_MEF_UP		196	0.497089	1.90891	0	0.00969748	0.35	5886	tags=39%, list=26%, signal=52%
GSE26030_UNSTIM_VS_RESTIM_TH1_DAY15_POST_POLARIZATION_DN	GSE26030_UNSTIM_VS_RESTIM_TH1_DAY15_POST_POLARIZATION_DN		195	0.445915	1.90821	0.00594059	0.00973348	0.351	4574	tags=26%, list=20%, signal=32%
GSE43955_1H_VS_42H_ACT_CD4_TCELL_UP	GSE43955_1H_VS_42H_ACT_CD4_TCELL_UP		195	0.469478	1.90792	0.00199203	0.00974002	0.351	4118	tags=24%, list=18%, signal=29%
GSE29618_MONOCYTE_VS_MDC_UP	GSE29618_MONOCYTE_VS_MDC_UP		190	0.698503	1.90773	0	0.00973764	0.351	2528	tags=37%, list=11%, signal=41%
GSE8835_CD4_VS_CD8_TCELL_CLL_PATIENT_DN	GSE8835_CD4_VS_CD8_TCELL_CLL_PATIENT_DN		186	0.471766	1.90754	0	0.00973544	0.351	5400	tags=37%, list=24%, signal=49%
GSE20500_RETINOIC_ACID_VS_RARA_ANTAGONIST_TREATED_CD4_TCELL_DN	GSE20500_RETINOIC_ACID_VS_RARA_ANTAGONIST_TREATED_CD4_TCELL_DN		193	0.416805	1.90731	0	0.0097454	0.351	3600	tags=20%, list=16%, signal=24%
GSE13738_RESTING_VS_TCR_ACTIVATED_CD4_TCELL_DN	GSE13738_RESTING_VS_TCR_ACTIVATED_CD4_TCELL_DN		193	0.432681	1.90729	0	0.00972583	0.351	5030	tags=25%, list=23%, signal=32%
GSE27786_LSK_VS_NKCELL_DN	GSE27786_LSK_VS_NKCELL_DN		193	0.363913	1.90716	0.00395257	0.00971974	0.352	5257	tags=24%, list=24%, signal=31%
GSE28726_NAIVE_VS_ACTIVATED_NKTCELL_DN	GSE28726_NAIVE_VS_ACTIVATED_NKTCELL_DN		191	0.428193	1.90699	0.004	0.00971241	0.352	3794	tags=17%, list=17%, signal=21%
GSE360_L_DONOVANI_VS_B_MALAYI_HIGH_DOSE_DC_DN	GSE360_L_DONOVANI_VS_B_MALAYI_HIGH_DOSE_DC_DN		190	0.374503	1.90694	0	0.00970071	0.352	4928	tags=20%, list=22%, signal=25%
GSE19401_PAM2CSK4_VS_RETINOIC_ACID_AND_PAM2CSK4_STIM_FOLLICULAR_DC_DN	GSE19401_PAM2CSK4_VS_RETINOIC_ACID_AND_PAM2CSK4_STIM_FOLLICULAR_DC_DN		190	0.442544	1.90678	0.00203666	0.00971322	0.353	5178	tags=28%, list=23%, signal=36%
GSE27670_CTRL_VS_LMP1_TRANSDUCED_GC_BCELL_DN	GSE27670_CTRL_VS_LMP1_TRANSDUCED_GC_BCELL_DN		191	0.453625	1.90576	0	0.00977608	0.354	6069	tags=37%, list=27%, signal=50%
GSE14415_INDUCED_TREG_VS_FOXP3_KO_INDUCED_TREG_DN	GSE14415_INDUCED_TREG_VS_FOXP3_KO_INDUCED_TREG_DN		188	0.479779	1.90561	0.0060241	0.00976378	0.354	4185	tags=29%, list=19%, signal=35%
GSE30971_WBP7_HET_VS_KO_MACROPHAGE_2H_LPS_STIM_DN	GSE30971_WBP7_HET_VS_KO_MACROPHAGE_2H_LPS_STIM_DN		193	0.64928	1.90545	0	0.00976943	0.354	2291	tags=28%, list=10%, signal=31%
GSE29618_BCELL_VS_MONOCYTE_DAY7_FLU_VACCINE_DN	GSE29618_BCELL_VS_MONOCYTE_DAY7_FLU_VACCINE_DN		192	0.577766	1.90483	0.00397614	0.00983194	0.356	4824	tags=38%, list=22%, signal=48%
GSE6674_UNSTIM_VS_PL2_3_STIM_BCELL_DN	GSE6674_UNSTIM_VS_PL2_3_STIM_BCELL_DN		181	0.434764	1.90483	0.00200401	0.00981255	0.356	5807	tags=30%, list=26%, signal=40%
GSE24634_TREG_VS_TCONV_POST_DAY10_IL4_CONVERSION_DN	GSE24634_TREG_VS_TCONV_POST_DAY10_IL4_CONVERSION_DN		194	0.645481	1.90465	0	0.00981046	0.356	3824	tags=42%, list=17%, signal=51%
GSE16451_CTRL_VS_WEST_EQUINE_ENC_VIRUS_MATURE_NEURON_CELL_LINE_DN	GSE16451_CTRL_VS_WEST_EQUINE_ENC_VIRUS_MATURE_NEURON_CELL_LINE_DN		191	0.521631	1.90464	0.00200803	0.00979119	0.356	4813	tags=35%, list=22%, signal=44%
GSE45365_WT_VS_IFNAR_KO_CD8A_DC_MCMV_INFECTION_UP	GSE45365_WT_VS_IFNAR_KO_CD8A_DC_MCMV_INFECTION_UP		193	0.372379	1.90449	0.0209524	0.00978034	0.356	4307	tags=18%, list=19%, signal=22%
GSE17721_CPG_VS_GARDIQUIMOD_4H_BMDC_DN	GSE17721_CPG_VS_GARDIQUIMOD_4H_BMDC_DN		196	0.374866	1.90442	0.00194553	0.00976574	0.356	2934	tags=13%, list=13%, signal=15%
GSE36826_WT_VS_IL1R_KO_SKIN_STAPH_AUREUS_INF_DN	GSE36826_WT_VS_IL1R_KO_SKIN_STAPH_AUREUS_INF_DN		191	0.576591	1.90442	0	0.00974666	0.356	5397	tags=46%, list=24%, signal=60%
GSE13306_RA_VS_UNTREATED_MEM_CD4_TCELL_UP	GSE13306_RA_VS_UNTREATED_MEM_CD4_TCELL_UP		196	0.45722	1.90414	0	0.00976441	0.358	3944	tags=27%, list=18%, signal=33%
GSE9037_WT_VS_IRAK4_KO_LPS_4H_STIM_BMDM_UP	GSE9037_WT_VS_IRAK4_KO_LPS_4H_STIM_BMDM_UP		193	0.431608	1.90404	0.00806452	0.00975717	0.358	4239	tags=20%, list=19%, signal=25%
GSE18281_SUBCAPSULAR_CORTICAL_REGION_VS_WHOLE_CORTEX_THYMUS_UP	GSE18281_SUBCAPSULAR_CORTICAL_REGION_VS_WHOLE_CORTEX_THYMUS_UP		192	0.403693	1.90372	0	0.00977545	0.359	3755	tags=19%, list=17%, signal=22%
GSE19198_CTRL_VS_IL21_TREATED_TCELL_6H_DN	GSE19198_CTRL_VS_IL21_TREATED_TCELL_6H_DN		194	0.456158	1.90363	0	0.00975845	0.359	4432	tags=26%, list=20%, signal=33%
GSE8835_HEALTHY_VS_CLL_CD4_TCELL_UP	GSE8835_HEALTHY_VS_CLL_CD4_TCELL_UP		191	0.45656	1.90342	0	0.00975976	0.359	5671	tags=37%, list=25%, signal=49%
GSE2128_C57BL6_VS_NOD_CD4CD8_DP_THYMOCYTE_UP	GSE2128_C57BL6_VS_NOD_CD4CD8_DP_THYMOCYTE_UP		197	0.505609	1.90337	0	0.00974377	0.359	3721	tags=22%, list=17%, signal=27%
GSE15930_STIM_VS_STIM_AND_IFNAB_48H_CD8_T_CELL_DN	GSE15930_STIM_VS_STIM_AND_IFNAB_48H_CD8_T_CELL_DN		188	0.456478	1.90335	0.00592885	0.00972726	0.359	4680	tags=25%, list=21%, signal=31%
GSE24142_EARLY_THYMIC_PROGENITOR_VS_DN3_THYMOCYTE_FETAL_UP	GSE24142_EARLY_THYMIC_PROGENITOR_VS_DN3_THYMOCYTE_FETAL_UP		193	0.5331	1.9027	0.00204918	0.00977314	0.361	3952	tags=33%, list=18%, signal=40%
GSE3337_CTRL_VS_16H_IFNG_IN_CD8POS_DC_UP	GSE3337_CTRL_VS_16H_IFNG_IN_CD8POS_DC_UP		197	0.505307	1.90247	0	0.00978276	0.362	4163	tags=29%, list=19%, signal=35%
GSE17721_CPG_VS_GARDIQUIMOD_12H_BMDC_DN	GSE17721_CPG_VS_GARDIQUIMOD_12H_BMDC_DN		191	0.430107	1.90216	0.00389105	0.00979874	0.363	1800	tags=13%, list=8%, signal=14%
GSE24102_GRANULOCYSTIC_MDSC_VS_NEUTROPHIL_DN	GSE24102_GRANULOCYSTIC_MDSC_VS_NEUTROPHIL_DN		190	0.43963	1.90208	0.00199601	0.00979555	0.363	3384	tags=17%, list=15%, signal=20%
GSE7852_LN_VS_FAT_TREG_DN	GSE7852_LN_VS_FAT_TREG_DN		194	0.445396	1.90188	0	0.00978711	0.363	5552	tags=35%, list=25%, signal=46%
GSE15767_MED_VS_SCS_MAC_LN_UP	GSE15767_MED_VS_SCS_MAC_LN_UP		192	0.540663	1.90162	0	0.00980307	0.363	4889	tags=40%, list=22%, signal=51%
GSE43863_NAIVE_VS_LY6C_LOW_CXCR5NEG_CD4_EFF_TCELL_D6_LCMV_DN	GSE43863_NAIVE_VS_LY6C_LOW_CXCR5NEG_CD4_EFF_TCELL_D6_LCMV_DN		184	0.452707	1.90126	0.00197239	0.009832	0.363	3810	tags=21%, list=17%, signal=25%
GSE41867_DAY6_EFFECTOR_VS_DAY30_EXHAUSTED_CD8_TCELL_LCMV_CLONE13_UP	GSE41867_DAY6_EFFECTOR_VS_DAY30_EXHAUSTED_CD8_TCELL_LCMV_CLONE13_UP		192	0.463269	1.90082	0	0.00985425	0.363	4087	tags=23%, list=18%, signal=28%
GSE32986_GMCSF_VS_GMCSF_AND_CURDLAN_LOWDOSE_STIM_DC_UP	GSE32986_GMCSF_VS_GMCSF_AND_CURDLAN_LOWDOSE_STIM_DC_UP		194	0.409631	1.90003	0.00197239	0.00992489	0.364	5434	tags=31%, list=24%, signal=41%
GSE15330_HSC_VS_LYMPHOID_PRIMED_MULTIPOTENT_PROGENITOR_UP	GSE15330_HSC_VS_LYMPHOID_PRIMED_MULTIPOTENT_PROGENITOR_UP		194	0.465417	1.89973	0	0.00994658	0.364	6120	tags=39%, list=27%, signal=53%
GSE41176_UNSTIM_VS_ANTI_IGM_STIM_BCELL_6H_UP	GSE41176_UNSTIM_VS_ANTI_IGM_STIM_BCELL_6H_UP		194	0.366753	1.89956	0.00204499	0.00994313	0.364	4453	tags=22%, list=20%, signal=27%
GSE17721_0.5H_VS_12H_GARDIQUIMOD_BMDC_DN	GSE17721_0.5H_VS_12H_GARDIQUIMOD_BMDC_DN		195	0.407532	1.89913	0.00379507	0.0099662	0.364	2419	tags=13%, list=11%, signal=15%
GSE8921_UNSTIM_0H_VS_TLR1_2_STIM_MONOCYTE_24H_DN	GSE8921_UNSTIM_0H_VS_TLR1_2_STIM_MONOCYTE_24H_DN		194	0.404479	1.89907	0.00210084	0.00995369	0.364	6036	tags=31%, list=27%, signal=42%
GSE36078_WT_VS_IL1R_KO_LUNG_DC_AFTER_AD5_INF_UP	GSE36078_WT_VS_IL1R_KO_LUNG_DC_AFTER_AD5_INF_UP		191	0.541043	1.89877	0	0.0099818	0.365	4483	tags=38%, list=20%, signal=47%
GSE3982_BASOPHIL_VS_NKCELL_UP	GSE3982_BASOPHIL_VS_NKCELL_UP		190	0.461164	1.89765	0.0020284	0.0100983	0.366	3513	tags=21%, list=16%, signal=24%
GSE3565_CTRL_VS_LPS_INJECTED_DUSP1_KO_SPLENOCYTES_UP	GSE3565_CTRL_VS_LPS_INJECTED_DUSP1_KO_SPLENOCYTES_UP		183	0.585984	1.89712	0	0.0101354	0.366	5311	tags=45%, list=24%, signal=59%
GSE17721_PAM3CSK4_VS_CPG_16H_BMDC_DN	GSE17721_PAM3CSK4_VS_CPG_16H_BMDC_DN		191	0.462107	1.89695	0	0.0101354	0.366	4558	tags=27%, list=20%, signal=34%
GSE19198_1H_VS_24H_IL21_TREATED_TCELL_UP	GSE19198_1H_VS_24H_IL21_TREATED_TCELL_UP		192	0.54729	1.89672	0.00195695	0.0101542	0.367	3743	tags=33%, list=17%, signal=39%
GSE22140_HEALTHY_VS_ARTHRITIC_GERMFREE_MOUSE_CD4_TCELL_UP	GSE22140_HEALTHY_VS_ARTHRITIC_GERMFREE_MOUSE_CD4_TCELL_UP		191	0.40525	1.89667	0.0101215	0.0101354	0.367	5409	tags=25%, list=24%, signal=33%
GSE17721_PAM3CSK4_VS_CPG_4H_BMDC_UP	GSE17721_PAM3CSK4_VS_CPG_4H_BMDC_UP		188	0.288705	1.89657	0	0.0101255	0.367	3202	tags=11%, list=14%, signal=13%
GSE10325_BCELL_VS_LUPUS_BCELL_DN	GSE10325_BCELL_VS_LUPUS_BCELL_DN		197	0.477417	1.89648	0.0102041	0.0101259	0.369	5810	tags=30%, list=26%, signal=41%
GSE2128_CTRL_VS_MIMETOPE_NEGATIVE_SELECTION_DP_THYMOCYTE_NOD_UP	GSE2128_CTRL_VS_MIMETOPE_NEGATIVE_SELECTION_DP_THYMOCYTE_NOD_UP		190	0.553259	1.89642	0.0020284	0.0101152	0.369	5766	tags=45%, list=26%, signal=60%
GSE22601_DOUBLE_NEGATIVE_VS_CD4_SINGLE_POSITIVE_THYMOCYTE_UP	GSE22601_DOUBLE_NEGATIVE_VS_CD4_SINGLE_POSITIVE_THYMOCYTE_UP		195	0.397872	1.89604	0.00389105	0.0101405	0.37	4385	tags=21%, list=20%, signal=26%
GSE19198_1H_VS_6H_IL21_TREATED_TCELL_DN	GSE19198_1H_VS_6H_IL21_TREATED_TCELL_DN		190	0.598334	1.89584	0.00203666	0.0101392	0.37	2979	tags=25%, list=13%, signal=29%
GSE29949_MICROGLIA_VS_DC_BRAIN_UP	GSE29949_MICROGLIA_VS_DC_BRAIN_UP		197	0.475996	1.89574	0.00204918	0.0101413	0.371	4583	tags=26%, list=21%, signal=33%
GSE22229_RENAL_TRANSPLANT_IMMUNOSUPP_THERAPY_VS_HEALTHY_PBMC_DN	GSE22229_RENAL_TRANSPLANT_IMMUNOSUPP_THERAPY_VS_HEALTHY_PBMC_DN		197	0.411847	1.89571	0	0.0101227	0.371	3069	tags=17%, list=14%, signal=20%
GSE39864_WT_VS_GATA3_KO_TREG_UP	GSE39864_WT_VS_GATA3_KO_TREG_UP		191	0.502199	1.89545	0	0.0101375	0.371	4558	tags=36%, list=20%, signal=44%
GSE26669_CTRL_VS_COSTIM_BLOCK_MLR_CD4_TCELL_DN	GSE26669_CTRL_VS_COSTIM_BLOCK_MLR_CD4_TCELL_DN		190	0.435693	1.89515	0	0.0101535	0.372	5033	tags=28%, list=23%, signal=36%
GSE19923_HEB_KO_VS_HEB_AND_E2A_KO_DP_THYMOCYTE_DN	GSE19923_HEB_KO_VS_HEB_AND_E2A_KO_DP_THYMOCYTE_DN		192	0.477695	1.8948	0	0.0101807	0.372	5227	tags=30%, list=23%, signal=39%
GSE5589_WT_VS_IL6_KO_LPS_AND_IL10_STIM_MACROPHAGE_45MIN_DN	GSE5589_WT_VS_IL6_KO_LPS_AND_IL10_STIM_MACROPHAGE_45MIN_DN		193	0.379371	1.89454	0.00199601	0.0102025	0.372	3265	tags=15%, list=15%, signal=17%
GSE17301_IFNA2_VS_IFNA2_AND_ACD3_ACD28_STIM_CD8_TCELL_UP	GSE17301_IFNA2_VS_IFNA2_AND_ACD3_ACD28_STIM_CD8_TCELL_UP		195	0.368013	1.89426	0.00210084	0.0101995	0.372	6680	tags=34%, list=30%, signal=49%
GSE22886_NAIVE_CD8_TCELL_VS_MONOCYTE_DN	GSE22886_NAIVE_CD8_TCELL_VS_MONOCYTE_DN		196	0.666052	1.89374	0	0.0102541	0.372	1964	tags=29%, list=9%, signal=32%
GSE11057_CD4_CENT_MEM_VS_PBMC_DN	GSE11057_CD4_CENT_MEM_VS_PBMC_DN		190	0.585079	1.89355	0.00198807	0.010259	0.373	4248	tags=37%, list=19%, signal=46%
GSE17721_POLYIC_VS_CPG_12H_BMDC_DN	GSE17721_POLYIC_VS_CPG_12H_BMDC_DN		190	0.374095	1.89288	0	0.0103192	0.374	3768	tags=16%, list=17%, signal=19%
GSE5589_LPS_VS_LPS_AND_IL10_STIM_MACROPHAGE_180MIN_UP	GSE5589_LPS_VS_LPS_AND_IL10_STIM_MACROPHAGE_180MIN_UP		191	0.49564	1.89286	0	0.0103006	0.374	5025	tags=33%, list=23%, signal=42%
GSE22140_GERMFREE_VS_SPF_ARTHRITIC_MOUSE_CD4_TCELL_DN	GSE22140_GERMFREE_VS_SPF_ARTHRITIC_MOUSE_CD4_TCELL_DN		194	0.523022	1.89262	0.00196464	0.0103082	0.374	4530	tags=29%, list=20%, signal=36%
GSE23505_IL6_IL1_IL23_VS_IL6_IL1_TGFB_TREATED_CD4_TCELL_UP	GSE23505_IL6_IL1_IL23_VS_IL6_IL1_TGFB_TREATED_CD4_TCELL_UP		192	0.485153	1.89255	0	0.0103011	0.374	3317	tags=22%, list=15%, signal=26%
GSE27786_LIN_NEG_VS_NKCELL_DN	GSE27786_LIN_NEG_VS_NKCELL_DN		194	0.377323	1.89239	0.0040404	0.0103067	0.375	6570	tags=35%, list=29%, signal=49%
GSE22935_WT_VS_MYD88_KO_MACROPHAGE_24H_MBOVIS_BCG_STIM_UP	GSE22935_WT_VS_MYD88_KO_MACROPHAGE_24H_MBOVIS_BCG_STIM_UP		188	0.266722	1.8923	0.00195312	0.0102987	0.375	1442	tags=6%, list=6%, signal=6%
GSE26030_TH1_VS_TH17_DAY15_POST_POLARIZATION_UP	GSE26030_TH1_VS_TH17_DAY15_POST_POLARIZATION_UP		197	0.370518	1.89214	0.00199601	0.0102893	0.375	4248	tags=18%, list=19%, signal=22%
GSE30971_CTRL_VS_LPS_STIM_MACROPHAGE_WBP7_KO_4H_DN	GSE30971_CTRL_VS_LPS_STIM_MACROPHAGE_WBP7_KO_4H_DN		193	0.583767	1.89214	0	0.0102709	0.375	3415	tags=33%, list=15%, signal=39%
GSE9988_ANTI_TREM1_VS_CTRL_TREATED_MONOCYTES_DN	GSE9988_ANTI_TREM1_VS_CTRL_TREATED_MONOCYTES_DN		195	0.45716	1.89208	0.0120482	0.0102544	0.375	3510	tags=17%, list=16%, signal=21%
GSE37605_FOXP3_FUSION_GFP_VS_IRES_GFP_TREG_C57BL6_DN	GSE37605_FOXP3_FUSION_GFP_VS_IRES_GFP_TREG_C57BL6_DN		176	0.540362	1.89192	0	0.0102604	0.377	4561	tags=35%, list=20%, signal=44%
GSE22886_CD8_TCELL_VS_BCELL_NAIVE_UP	GSE22886_CD8_TCELL_VS_BCELL_NAIVE_UP		189	0.478683	1.89182	0.0118577	0.0102547	0.377	6455	tags=39%, list=29%, signal=54%
GSE6259_FLT3L_INDUCED_33D1_POS_DC_VS_CD4_TCELL_UP	GSE6259_FLT3L_INDUCED_33D1_POS_DC_VS_CD4_TCELL_UP		180	0.550261	1.89162	0	0.0102544	0.378	4428	tags=39%, list=20%, signal=48%
GSE19401_UNSTIM_VS_RETINOIC_ACID_STIM_FOLLICULAR_DC_UP	GSE19401_UNSTIM_VS_RETINOIC_ACID_STIM_FOLLICULAR_DC_UP		190	0.510524	1.89158	0	0.0102402	0.378	4152	tags=27%, list=19%, signal=33%
GSE360_CTRL_VS_T_GONDII_MAC_DN	GSE360_CTRL_VS_T_GONDII_MAC_DN		192	0.403307	1.8915	0	0.0102266	0.378	4586	tags=24%, list=21%, signal=30%
GSE7348_LPS_VS_TOLERIZED_AND_LPS_STIM_MACROPHAGE_DN	GSE7348_LPS_VS_TOLERIZED_AND_LPS_STIM_MACROPHAGE_DN		184	0.396481	1.8914	0	0.0102222	0.378	5080	tags=26%, list=23%, signal=33%
GSE5542_UNTREATED_VS_IFNA_AND_IFNG_TREATED_EPITHELIAL_CELLS_24H_UP	GSE5542_UNTREATED_VS_IFNA_AND_IFNG_TREATED_EPITHELIAL_CELLS_24H_UP		193	0.33952	1.89121	0	0.0102275	0.378	2540	tags=10%, list=11%, signal=12%
GSE17721_LPS_VS_GARDIQUIMOD_6H_BMDC_DN	GSE17721_LPS_VS_GARDIQUIMOD_6H_BMDC_DN		193	0.306035	1.89119	0.00197628	0.0102095	0.378	2524	tags=8%, list=11%, signal=9%
GSE2585_THYMIC_MACROPHAGE_VS_MTEC_UP	GSE2585_THYMIC_MACROPHAGE_VS_MTEC_UP		182	0.448893	1.89063	0.0020202	0.0102398	0.378	3336	tags=19%, list=15%, signal=22%
GSE360_DC_VS_MAC_B_MALAYI_HIGH_DOSE_DN	GSE360_DC_VS_MAC_B_MALAYI_HIGH_DOSE_DN		189	0.517382	1.89062	0.00199203	0.0102219	0.378	4348	tags=33%, list=19%, signal=40%
GSE14000_UNSTIM_VS_16H_LPS_DC_TRANSLATED_RNA_UP	GSE14000_UNSTIM_VS_16H_LPS_DC_TRANSLATED_RNA_UP		192	0.347331	1.8905	0.00199601	0.0102224	0.378	4990	tags=20%, list=22%, signal=25%
GSE6875_TCONV_VS_FOXP3_KO_TREG_DN	GSE6875_TCONV_VS_FOXP3_KO_TREG_DN		193	0.354938	1.89023	0	0.0102301	0.378	3895	tags=16%, list=17%, signal=19%
GSE36888_UNTREATED_VS_IL2_TREATED_TCELL_2H_UP	GSE36888_UNTREATED_VS_IL2_TREATED_TCELL_2H_UP		194	0.434814	1.89002	0.00407332	0.0102342	0.378	4675	tags=26%, list=21%, signal=33%
GSE24634_IL4_VS_CTRL_TREATED_NAIVE_CD4_TCELL_DAY3_UP	GSE24634_IL4_VS_CTRL_TREATED_NAIVE_CD4_TCELL_DAY3_UP		194	0.517033	1.8893	0	0.0102928	0.379	3654	tags=29%, list=16%, signal=35%
GSE360_HIGH_DOSE_B_MALAYI_VS_M_TUBERCULOSIS_DC_DN	GSE360_HIGH_DOSE_B_MALAYI_VS_M_TUBERCULOSIS_DC_DN		192	0.620226	1.88925	0	0.0102785	0.379	4225	tags=40%, list=19%, signal=49%
GSE9960_GRAM_NEG_VS_GRAM_POS_SEPSIS_PBMC_UP	GSE9960_GRAM_NEG_VS_GRAM_POS_SEPSIS_PBMC_UP		191	0.533351	1.88899	0.00197628	0.0102748	0.379	4612	tags=34%, list=21%, signal=42%
GSE360_LOW_DOSE_B_MALAYI_VS_M_TUBERCULOSIS_MAC_DN	GSE360_LOW_DOSE_B_MALAYI_VS_M_TUBERCULOSIS_MAC_DN		193	0.491942	1.88831	0	0.0103265	0.381	5234	tags=33%, list=23%, signal=43%
GSE41867_DAY8_EFFECTOR_VS_DAY30_EXHAUSTED_CD8_TCELL_LCMV_CLONE13_DN	GSE41867_DAY8_EFFECTOR_VS_DAY30_EXHAUSTED_CD8_TCELL_LCMV_CLONE13_DN		197	0.401931	1.88803	0	0.0103431	0.382	3702	tags=19%, list=17%, signal=23%
GSE17721_PAM3CSK4_VS_GADIQUIMOD_8H_BMDC_DN	GSE17721_PAM3CSK4_VS_GADIQUIMOD_8H_BMDC_DN		196	0.348672	1.88789	0	0.0103464	0.382	5063	tags=20%, list=23%, signal=26%
GSE11961_MEMORY_BCELL_DAY7_VS_GERMINAL_CENTER_BCELL_DAY7_UP	GSE11961_MEMORY_BCELL_DAY7_VS_GERMINAL_CENTER_BCELL_DAY7_UP		193	0.434779	1.88742	0	0.010388	0.382	4401	tags=28%, list=20%, signal=35%
GSE37301_PRO_BCELL_VS_RAG2_KO_NK_CELL_UP	GSE37301_PRO_BCELL_VS_RAG2_KO_NK_CELL_UP		185	0.350186	1.88706	0	0.0104201	0.384	4103	tags=18%, list=18%, signal=22%
GSE42021_CD24HI_TREG_VS_CD24HI_TCONV_THYMUS_DN	GSE42021_CD24HI_TREG_VS_CD24HI_TCONV_THYMUS_DN		191	0.538781	1.88673	0.00201613	0.0104303	0.384	2149	tags=19%, list=10%, signal=21%
GSE3039_NKT_CELL_VS_B1_BCELL_DN	GSE3039_NKT_CELL_VS_B1_BCELL_DN		193	0.375192	1.88671	0.00817996	0.0104144	0.384	4417	tags=18%, list=20%, signal=22%
GSE7460_TCONV_VS_TREG_LN_DN	GSE7460_TCONV_VS_TREG_LN_DN		196	0.490187	1.88656	0	0.0104183	0.384	4609	tags=36%, list=21%, signal=45%
GSE8515_CTRL_VS_IL1_4H_STIM_MAC_DN	GSE8515_CTRL_VS_IL1_4H_STIM_MAC_DN		191	0.536293	1.88629	0.00200803	0.0104096	0.384	3402	tags=26%, list=15%, signal=30%
GSE17721_CTRL_VS_GARDIQUIMOD_12H_BMDC_DN	GSE17721_CTRL_VS_GARDIQUIMOD_12H_BMDC_DN		193	0.424531	1.88529	0	0.0105048	0.385	5593	tags=30%, list=25%, signal=39%
GSE411_UNSTIM_VS_100MIN_IL6_STIM_MACROPHAGE_UP	GSE411_UNSTIM_VS_100MIN_IL6_STIM_MACROPHAGE_UP		191	0.430883	1.88506	0	0.0105164	0.385	3225	tags=20%, list=14%, signal=23%
GSE36888_UNTREATED_VS_IL2_TREATED_STAT5_AB_KNOCKIN_TCELL_6H_UP	GSE36888_UNTREATED_VS_IL2_TREATED_STAT5_AB_KNOCKIN_TCELL_6H_UP		189	0.59272	1.88505	0	0.0104985	0.385	3928	tags=35%, list=18%, signal=43%
GSE37301_LYMPHOID_PRIMED_MPP_VS_RAG2_KO_NK_CELL_UP	GSE37301_LYMPHOID_PRIMED_MPP_VS_RAG2_KO_NK_CELL_UP		191	0.397348	1.88497	0.002079	0.0104841	0.385	4212	tags=19%, list=19%, signal=23%
GSE18804_SPLEEN_MACROPHAGE_VS_COLON_TUMORAL_MACROPHAGE_UP	GSE18804_SPLEEN_MACROPHAGE_VS_COLON_TUMORAL_MACROPHAGE_UP		188	0.496349	1.88484	0.00390625	0.0104712	0.386	5400	tags=37%, list=24%, signal=48%
GSE19888_ADENOSINE_A3R_INH_VS_INH_PRETREAT_AND_ACT_WITH_TCELL_MEMBRANES_MAST_CELL_UP	GSE19888_ADENOSINE_A3R_INH_VS_INH_PRETREAT_AND_ACT_WITH_TCELL_MEMBRANES_MAST_CELL_UP		191	0.44685	1.88473	0	0.0104685	0.386	5001	tags=30%, list=22%, signal=38%
GSE17721_CPG_VS_GARDIQUIMOD_16H_BMDC_DN	GSE17721_CPG_VS_GARDIQUIMOD_16H_BMDC_DN		191	0.397383	1.88417	0	0.0104947	0.386	2911	tags=16%, list=13%, signal=19%
GSE32164_RESTING_DIFFERENTIATED_VS_ALTERNATIVELY_ACT_M2_MACROPHAGE_DN	GSE32164_RESTING_DIFFERENTIATED_VS_ALTERNATIVELY_ACT_M2_MACROPHAGE_DN		188	0.474505	1.88378	0.00808081	0.0105219	0.387	4056	tags=25%, list=18%, signal=30%
GSE30971_CTRL_VS_LPS_STIM_MACROPHAGE_WBP7_HET_2H_DN	GSE30971_CTRL_VS_LPS_STIM_MACROPHAGE_WBP7_HET_2H_DN		193	0.453503	1.88373	0	0.0105131	0.387	4897	tags=30%, list=22%, signal=38%
GSE26343_WT_VS_NFAT5_KO_MACROPHAGE_LPS_STIM_UP	GSE26343_WT_VS_NFAT5_KO_MACROPHAGE_LPS_STIM_UP		198	0.394898	1.88362	0	0.0105027	0.387	2781	tags=16%, list=12%, signal=18%
GSE9037_WT_VS_IRAK4_KO_LPS_4H_STIM_BMDM_DN	GSE9037_WT_VS_IRAK4_KO_LPS_4H_STIM_BMDM_DN		192	0.423222	1.8835	0	0.0104986	0.388	5335	tags=31%, list=24%, signal=40%
GSE11864_CSF1_PAM3CYS_VS_CSF1_IFNG_PAM3CYS_IN_MAC_UP	GSE11864_CSF1_PAM3CYS_VS_CSF1_IFNG_PAM3CYS_IN_MAC_UP		185	0.439749	1.88276	0.0020202	0.0105518	0.39	2855	tags=17%, list=13%, signal=19%
GSE17721_LPS_VS_GARDIQUIMOD_12H_BMDC_UP	GSE17721_LPS_VS_GARDIQUIMOD_12H_BMDC_UP		192	0.384064	1.88256	0.00203252	0.0105486	0.391	6642	tags=31%, list=30%, signal=43%
GSE22443_NAIVE_VS_ACT_AND_IL12_TREATED_CD8_TCELL_UP	GSE22443_NAIVE_VS_ACT_AND_IL12_TREATED_CD8_TCELL_UP		194	0.408485	1.88171	0.00203252	0.010643	0.394	4786	tags=24%, list=21%, signal=31%
GSE29618_MONOCYTE_VS_PDC_DAY7_FLU_VACCINE_UP	GSE29618_MONOCYTE_VS_PDC_DAY7_FLU_VACCINE_UP		193	0.663752	1.88161	0	0.0106288	0.394	4351	tags=45%, list=19%, signal=56%
GSE3920_UNTREATED_VS_IFNA_TREATED_FIBROBLAST_DN	GSE3920_UNTREATED_VS_IFNA_TREATED_FIBROBLAST_DN		196	0.34048	1.88153	0	0.0106202	0.394	5357	tags=20%, list=24%, signal=27%
GSE29164_UNTREATED_VS_CD8_TCELL_TREATED_MELANOMA_DAY7_UP	GSE29164_UNTREATED_VS_CD8_TCELL_TREATED_MELANOMA_DAY7_UP		189	0.483302	1.88102	0.00201207	0.0106527	0.394	4602	tags=30%, list=21%, signal=38%
GSE18281_CORTICAL_VS_MEDULLARY_THYMOCYTE_UP	GSE18281_CORTICAL_VS_MEDULLARY_THYMOCYTE_UP		185	0.535315	1.88099	0	0.0106403	0.394	5382	tags=36%, list=24%, signal=47%
GSE6259_33D1_POS_DC_VS_CD4_TCELL_DN	GSE6259_33D1_POS_DC_VS_CD4_TCELL_DN		184	0.532442	1.88091	0	0.010631	0.394	5499	tags=43%, list=25%, signal=57%
GSE360_L_DONOVANI_VS_T_GONDII_MAC_UP	GSE360_L_DONOVANI_VS_T_GONDII_MAC_UP		192	0.467142	1.88086	0	0.0106295	0.395	3389	tags=24%, list=15%, signal=28%
GSE360_T_GONDII_VS_B_MALAYI_HIGH_DOSE_DC_UP	GSE360_T_GONDII_VS_B_MALAYI_HIGH_DOSE_DC_UP		194	0.522618	1.88085	0	0.010612	0.395	3780	tags=34%, list=17%, signal=40%
GSE22886_DAY1_VS_DAY7_MONOCYTE_IN_CULTURE_UP	GSE22886_DAY1_VS_DAY7_MONOCYTE_IN_CULTURE_UP		193	0.639149	1.88038	0.00197628	0.010643	0.396	3744	tags=33%, list=17%, signal=39%
GSE339_CD8POS_VS_CD4CD8DN_DC_UP	GSE339_CD8POS_VS_CD4CD8DN_DC_UP		190	0.378153	1.87982	0.002079	0.0106929	0.396	5374	tags=25%, list=24%, signal=32%
GSE31622_WT_VS_KLF3_KO_BCELL_DN	GSE31622_WT_VS_KLF3_KO_BCELL_DN		191	0.461483	1.87966	0.00203666	0.010692	0.396	3402	tags=21%, list=15%, signal=25%
GSE36078_UNTREATED_VS_AD5_T425A_HEXON_INF_MOUSE_LUNG_DC_DN	GSE36078_UNTREATED_VS_AD5_T425A_HEXON_INF_MOUSE_LUNG_DC_DN		190	0.432709	1.87913	0	0.0107497	0.398	4088	tags=26%, list=18%, signal=31%
GSE16385_ROSIGLITAZONE_IL4_VS_IL4_ALONE_STIM_MACROPHAGE_12H_UP	GSE16385_ROSIGLITAZONE_IL4_VS_IL4_ALONE_STIM_MACROPHAGE_12H_UP		196	0.44939	1.87905	0.00598802	0.0107384	0.398	3491	tags=19%, list=16%, signal=22%
GSE19888_ADENOSINE_A3R_ACT_VS_TCELL_MEMBRANES_ACT_IN_MAST_CELL_UP	GSE19888_ADENOSINE_A3R_ACT_VS_TCELL_MEMBRANES_ACT_IN_MAST_CELL_UP		190	0.574385	1.87869	0	0.0107679	0.398	3819	tags=40%, list=17%, signal=48%
GSE41176_UNSTIM_VS_ANTI_IGM_STIM_BCELL_1H_UP	GSE41176_UNSTIM_VS_ANTI_IGM_STIM_BCELL_1H_UP		191	0.674301	1.87848	0	0.0107704	0.398	2704	tags=36%, list=12%, signal=40%
GSE14908_ATOPIC_VS_NONATOPIC_PATIENT_HDM_STIM_CD4_TCELL_UP	GSE14908_ATOPIC_VS_NONATOPIC_PATIENT_HDM_STIM_CD4_TCELL_UP		191	0.330039	1.87831	0.00398406	0.010767	0.398	2793	tags=10%, list=13%, signal=11%
GSE44649_NAIVE_VS_ACTIVATED_CD8_TCELL_MIR155_KO_UP	GSE44649_NAIVE_VS_ACTIVATED_CD8_TCELL_MIR155_KO_UP		193	0.300917	1.87809	0	0.0107693	0.398	3988	tags=14%, list=18%, signal=17%
GSE12845_IGD_NEG_BLOOD_VS_NAIVE_TONSIL_BCELL_UP	GSE12845_IGD_NEG_BLOOD_VS_NAIVE_TONSIL_BCELL_UP		188	0.32741	1.878	0.0167364	0.0107603	0.398	2657	tags=8%, list=12%, signal=9%
GSE14386_UNTREATED_VS_IFNA_TREATED_ACT_PBMC_MS_PATIENT_DN	GSE14386_UNTREATED_VS_IFNA_TREATED_ACT_PBMC_MS_PATIENT_DN		170	0.521884	1.87787	0.00200803	0.0107654	0.398	4609	tags=36%, list=21%, signal=46%
GSE23505_UNTREATED_VS_4DAY_IL6_IL1_TREATED_CD4_TCELL_UP	GSE23505_UNTREATED_VS_4DAY_IL6_IL1_TREATED_CD4_TCELL_UP		192	0.285907	1.87784	0.00197239	0.0107514	0.398	4012	tags=11%, list=18%, signal=13%
GSE5589_WT_VS_IL10_KO_LPS_AND_IL10_STIM_MACROPHAGE_45MIN_UP	GSE5589_WT_VS_IL10_KO_LPS_AND_IL10_STIM_MACROPHAGE_45MIN_UP		195	0.409539	1.8778	0	0.0107359	0.398	3493	tags=21%, list=16%, signal=25%
GSE40273_GATA1_KO_VS_WT_TREG_DN	GSE40273_GATA1_KO_VS_WT_TREG_DN		195	0.448766	1.8778	0.00596422	0.0107186	0.398	5400	tags=31%, list=24%, signal=40%
GSE22886_NAIVE_TCELL_VS_NKCELL_DN	GSE22886_NAIVE_TCELL_VS_NKCELL_DN		193	0.394615	1.8777	0.00793651	0.0107107	0.398	5886	tags=26%, list=26%, signal=35%
GSE43955_1H_VS_10H_ACT_CD4_TCELL_UP	GSE43955_1H_VS_10H_ACT_CD4_TCELL_UP		188	0.440737	1.87759	0.00203666	0.0106998	0.398	4684	tags=23%, list=21%, signal=29%
GSE40277_GATA1_AND_SATB1_TRANSDUCED_VS_CTRL_CD4_TCELL_UP	GSE40277_GATA1_AND_SATB1_TRANSDUCED_VS_CTRL_CD4_TCELL_UP		191	0.436055	1.87757	0.00203252	0.0106826	0.398	5377	tags=29%, list=24%, signal=38%
GSE17580_UNINFECTED_VS_S_MANSONI_INF_TEFF_DN	GSE17580_UNINFECTED_VS_S_MANSONI_INF_TEFF_DN		187	0.488943	1.87747	0	0.0106723	0.399	5346	tags=36%, list=24%, signal=47%
GSE17580_TREG_VS_TEFF_S_MANSONI_INF_UP	GSE17580_TREG_VS_TEFF_S_MANSONI_INF_UP		196	0.448068	1.87725	0	0.0106874	0.4	5346	tags=33%, list=24%, signal=43%
GSE22282_HYPOXIA_VS_NORMOXIA_MYELOID_DC_UP	GSE22282_HYPOXIA_VS_NORMOXIA_MYELOID_DC_UP		191	0.481105	1.87712	0.002	0.0106841	0.401	2546	tags=17%, list=11%, signal=19%
GSE2770_IL12_VS_IL4_TREATED_ACT_CD4_TCELL_6H_DN	GSE2770_IL12_VS_IL4_TREATED_ACT_CD4_TCELL_6H_DN		194	0.327228	1.87674	0.0040568	0.0106957	0.401	5571	tags=23%, list=25%, signal=31%
GSE37301_MULTIPOTENT_PROGENITOR_VS_RAG2_KO_NK_CELL_DN	GSE37301_MULTIPOTENT_PROGENITOR_VS_RAG2_KO_NK_CELL_DN		189	0.364569	1.87655	0.00197628	0.0107015	0.402	2175	tags=10%, list=10%, signal=10%
GSE39864_WT_VS_GATA3_KO_TREG_DN	GSE39864_WT_VS_GATA3_KO_TREG_DN		191	0.302176	1.87617	0.0157171	0.0107171	0.402	6320	tags=23%, list=28%, signal=31%
GSE22025_PROGESTERONE_VS_TGFB1_AND_PROGESTERONE_TREATED_CD4_TCELL_DN	GSE22025_PROGESTERONE_VS_TGFB1_AND_PROGESTERONE_TREATED_CD4_TCELL_DN		191	0.482474	1.87603	0	0.0107146	0.402	4682	tags=29%, list=21%, signal=37%
GSE3039_CD4_TCELL_VS_B1_BCELL_DN	GSE3039_CD4_TCELL_VS_B1_BCELL_DN		189	0.550604	1.8756	0	0.0107476	0.403	5596	tags=44%, list=25%, signal=58%
GSE37533_PPARG1_FOXP3_VS_FOXP3_TRANSDUCED_CD4_TCELL_PIOGLITAZONE_TREATED_DN	GSE37533_PPARG1_FOXP3_VS_FOXP3_TRANSDUCED_CD4_TCELL_PIOGLITAZONE_TREATED_DN		195	0.309767	1.87495	0.0118343	0.0107875	0.403	5396	tags=19%, list=24%, signal=25%
GSE22886_NAIVE_CD4_TCELL_VS_NEUTROPHIL_DN	GSE22886_NAIVE_CD4_TCELL_VS_NEUTROPHIL_DN		193	0.615246	1.87442	0	0.0108221	0.404	4219	tags=44%, list=19%, signal=53%
GSE43955_10H_VS_30H_ACT_CD4_TCELL_WITH_TGFB_IL6_DN	GSE43955_10H_VS_30H_ACT_CD4_TCELL_WITH_TGFB_IL6_DN		193	0.465451	1.87403	0	0.0108466	0.405	3371	tags=23%, list=15%, signal=27%
GSE19198_6H_VS_24H_IL21_TREATED_TCELL_UP	GSE19198_6H_VS_24H_IL21_TREATED_TCELL_UP		194	0.496477	1.87382	0	0.0108588	0.405	4540	tags=28%, list=20%, signal=35%
GSE11057_NAIVE_VS_MEMORY_CD4_TCELL_DN	GSE11057_NAIVE_VS_MEMORY_CD4_TCELL_DN		190	0.467024	1.87377	0.00798403	0.0108435	0.405	4225	tags=25%, list=19%, signal=31%
GSE5099_DAY3_VS_DAY7_MCSF_TREATED_MACROPHAGE_UP	GSE5099_DAY3_VS_DAY7_MCSF_TREATED_MACROPHAGE_UP		186	0.401908	1.87314	0.00408998	0.01088	0.406	4310	tags=19%, list=19%, signal=24%
GSE17721_LPS_VS_CPG_16H_BMDC_DN	GSE17721_LPS_VS_CPG_16H_BMDC_DN		194	0.445799	1.87297	0	0.0108858	0.406	1924	tags=14%, list=9%, signal=15%
GSE35825_UNTREATED_VS_IFNA_STIM_MACROPHAGE_DN	GSE35825_UNTREATED_VS_IFNA_STIM_MACROPHAGE_DN		171	0.484532	1.87289	0	0.0108817	0.406	5757	tags=37%, list=26%, signal=49%
GSE17721_LPS_VS_CPG_2H_BMDC_UP	GSE17721_LPS_VS_CPG_2H_BMDC_UP		189	0.438296	1.87287	0	0.0108647	0.406	4040	tags=22%, list=18%, signal=27%
GSE26488_WT_VS_HDAC7_DELTAP_TG_OT2_THYMOCYTE_WITH_PEPTIDE_INJECTION_DN	GSE26488_WT_VS_HDAC7_DELTAP_TG_OT2_THYMOCYTE_WITH_PEPTIDE_INJECTION_DN		193	0.46321	1.87283	0.00598802	0.0108616	0.406	3925	tags=25%, list=18%, signal=30%
GSE24634_IL4_VS_CTRL_TREATED_NAIVE_CD4_TCELL_DAY5_UP	GSE24634_IL4_VS_CTRL_TREATED_NAIVE_CD4_TCELL_DAY5_UP		194	0.569415	1.8728	0.0039604	0.010851	0.406	3900	tags=37%, list=17%, signal=45%
GSE24634_TREG_VS_TCONV_POST_DAY7_IL4_CONVERSION_DN	GSE24634_TREG_VS_TCONV_POST_DAY7_IL4_CONVERSION_DN		194	0.588473	1.87253	0	0.010855	0.406	4819	tags=40%, list=22%, signal=50%
GSE360_CTRL_VS_M_TUBERCULOSIS_DC_DN	GSE360_CTRL_VS_M_TUBERCULOSIS_DC_DN		190	0.614234	1.87239	0	0.0108531	0.406	4560	tags=44%, list=20%, signal=54%
GSE27859_CD11C_INT_F480_HI_MACROPHAGE_VS_CD11C_ING_F480_INT_DC_UP	GSE27859_CD11C_INT_F480_HI_MACROPHAGE_VS_CD11C_ING_F480_INT_DC_UP		185	0.410245	1.87221	0.00409836	0.0108585	0.406	5030	tags=24%, list=23%, signal=31%
GSE37416_CTRL_VS_24H_F_TULARENSIS_LVS_NEUTROPHIL_DN	GSE37416_CTRL_VS_24H_F_TULARENSIS_LVS_NEUTROPHIL_DN		192	0.396027	1.87221	0.0119522	0.0108417	0.406	2311	tags=10%, list=10%, signal=11%
GSE40685_NAIVE_CD4_TCELL_VS_FOXP3_KO_TREG_PRECURSOR_UP	GSE40685_NAIVE_CD4_TCELL_VS_FOXP3_KO_TREG_PRECURSOR_UP		190	0.405577	1.87159	0	0.0109114	0.406	5299	tags=30%, list=24%, signal=39%
GSE40274_LEF1_VS_FOXP3_AND_LEF1_TRANSDUCED_ACTIVATED_CD4_TCELL_UP	GSE40274_LEF1_VS_FOXP3_AND_LEF1_TRANSDUCED_ACTIVATED_CD4_TCELL_UP		195	0.411066	1.87128	0.00414938	0.0109314	0.406	3990	tags=22%, list=18%, signal=27%
GSE3982_NEUTROPHIL_VS_TH1_UP	GSE3982_NEUTROPHIL_VS_TH1_UP		191	0.46156	1.87054	0.00202429	0.0109614	0.406	3397	tags=23%, list=15%, signal=27%
GSE29164_CD8_TCELL_VS_CD8_TCELL_AND_IL12_TREATED_MELANOMA_DAY7_UP	GSE29164_CD8_TCELL_VS_CD8_TCELL_AND_IL12_TREATED_MELANOMA_DAY7_UP		198	0.306598	1.87041	0.00413223	0.0109581	0.406	2831	tags=9%, list=13%, signal=10%
GSE41087_WT_VS_FOXP3_MUT_ANTI_CD3_CD28_STIM_CD4_TCELL_UP	GSE41087_WT_VS_FOXP3_MUT_ANTI_CD3_CD28_STIM_CD4_TCELL_UP		192	0.634435	1.87028	0	0.0109638	0.406	3398	tags=35%, list=15%, signal=41%
KAECH_NAIVE_VS_DAY15_EFF_CD8_TCELL_DN	KAECH_NAIVE_VS_DAY15_EFF_CD8_TCELL_DN		196	0.543544	1.87004	0.00205339	0.0109684	0.406	4287	tags=31%, list=19%, signal=38%
GSE20715_0H_VS_24H_OZONE_LUNG_UP	GSE20715_0H_VS_24H_OZONE_LUNG_UP		193	0.517783	1.86992	0.00389105	0.0109619	0.406	4709	tags=33%, list=21%, signal=41%
GSE24634_TREG_VS_TCONV_POST_DAY5_IL4_CONVERSION_DN	GSE24634_TREG_VS_TCONV_POST_DAY5_IL4_CONVERSION_DN		185	0.586751	1.8698	0.00197628	0.0109539	0.407	4659	tags=39%, list=21%, signal=49%
GSE411_WT_VS_SOCS3_KO_MACROPHAGE_IL6_STIM_100MIN_UP	GSE411_WT_VS_SOCS3_KO_MACROPHAGE_IL6_STIM_100MIN_UP		189	0.3949	1.86979	0.00806452	0.0109372	0.407	3076	tags=15%, list=14%, signal=17%
GSE37416_0H_VS_3H_F_TULARENSIS_LVS_NEUTROPHIL_DN	GSE37416_0H_VS_3H_F_TULARENSIS_LVS_NEUTROPHIL_DN		186	0.450785	1.86972	0.00817996	0.0109271	0.407	4531	tags=24%, list=20%, signal=29%
GSE17721_12H_VS_24H_LPS_BMDC_UP	GSE17721_12H_VS_24H_LPS_BMDC_UP		194	0.440943	1.86933	0.00195312	0.0109411	0.407	5159	tags=28%, list=23%, signal=37%
GSE3982_BASOPHIL_VS_TH1_UP	GSE3982_BASOPHIL_VS_TH1_UP		191	0.447332	1.8692	0.002	0.010947	0.409	4149	tags=21%, list=19%, signal=26%
GSE2405_HEAT_KILLED_LYSATE_VS_LIVE_A_PHAGOCYTOPHILUM_STIM_NEUTROPHIL_24H_UP	GSE2405_HEAT_KILLED_LYSATE_VS_LIVE_A_PHAGOCYTOPHILUM_STIM_NEUTROPHIL_24H_UP		193	0.553708	1.86877	0.0020202	0.0109726	0.411	3411	tags=33%, list=15%, signal=38%
GSE19941_IL10_KO_VS_IL10_KO_AND_NFKBP50_KO_LPS_AND_IL10_STIM_MACROPHAGE_UP	GSE19941_IL10_KO_VS_IL10_KO_AND_NFKBP50_KO_LPS_AND_IL10_STIM_MACROPHAGE_UP		191	0.40805	1.86841	0	0.0110006	0.411	4510	tags=28%, list=20%, signal=34%
GSE2770_TGFB_AND_IL4_VS_IL12_TREATED_ACT_CD4_TCELL_6H_UP	GSE2770_TGFB_AND_IL4_VS_IL12_TREATED_ACT_CD4_TCELL_6H_UP		190	0.399027	1.86726	0.00608519	0.0111084	0.413	3882	tags=18%, list=17%, signal=22%
GSE17721_POLYIC_VS_PAM3CSK4_6H_BMDC_DN	GSE17721_POLYIC_VS_PAM3CSK4_6H_BMDC_DN		190	0.325404	1.86703	0.00199203	0.011122	0.413	2911	tags=11%, list=13%, signal=12%
GSE26030_TH1_VS_TH17_DAY5_POST_POLARIZATION_DN	GSE26030_TH1_VS_TH17_DAY5_POST_POLARIZATION_DN		190	0.453213	1.867	0	0.0111119	0.413	5256	tags=29%, list=24%, signal=38%
GSE25087_TREG_VS_TCONV_ADULT_UP	GSE25087_TREG_VS_TCONV_ADULT_UP		195	0.427996	1.86696	0.00192678	0.0111022	0.413	4200	tags=27%, list=19%, signal=33%
GSE369_PRE_VS_POST_IL6_INJECTION_SOCS3_KO_LIVER_UP	GSE369_PRE_VS_POST_IL6_INJECTION_SOCS3_KO_LIVER_UP		192	0.450809	1.86689	0.00199601	0.0110917	0.413	5748	tags=29%, list=26%, signal=38%
GSE24142_EARLY_THYMIC_PROGENITOR_VS_DN2_THYMOCYTE_FETAL_UP	GSE24142_EARLY_THYMIC_PROGENITOR_VS_DN2_THYMOCYTE_FETAL_UP		192	0.580116	1.86667	0	0.011094	0.413	3897	tags=40%, list=17%, signal=48%
GSE41867_NAIVE_VS_DAY6_LCMV_ARMSTRONG_EFFECTOR_CD8_TCELL_DN	GSE41867_NAIVE_VS_DAY6_LCMV_ARMSTRONG_EFFECTOR_CD8_TCELL_DN		195	0.476948	1.86657	0	0.0110807	0.413	3490	tags=24%, list=16%, signal=28%
GSE37605_C57BL6_VS_NOD_FOXP3_FUSION_GFP_TCONV_DN	GSE37605_C57BL6_VS_NOD_FOXP3_FUSION_GFP_TCONV_DN		177	0.312212	1.86654	0.00606061	0.0110695	0.413	4660	tags=15%, list=21%, signal=18%
GSE37605_C57BL6_VS_NOD_FOXP3_FUSION_GFP_TREG_DN	GSE37605_C57BL6_VS_NOD_FOXP3_FUSION_GFP_TREG_DN		187	0.502845	1.86648	0.0040404	0.0110546	0.413	5339	tags=34%, list=24%, signal=45%
GSE4748_LPS_VS_LPS_AND_CYANOBACTERIUM_LPSLIKE_STIM_DC_3H_UP	GSE4748_LPS_VS_LPS_AND_CYANOBACTERIUM_LPSLIKE_STIM_DC_3H_UP		188	0.43371	1.86611	0.0020202	0.0110809	0.415	3555	tags=21%, list=16%, signal=25%
GSE15330_MEGAKARYOCYTE_ERYTHROID_PROGENITOR_VS_PRO_BCELL_DN	GSE15330_MEGAKARYOCYTE_ERYTHROID_PROGENITOR_VS_PRO_BCELL_DN		189	0.265142	1.86607	0.0040568	0.0110644	0.415	2442	tags=8%, list=11%, signal=9%
GSE3720_LPS_VS_PMA_STIM_VD1_GAMMADELTA_TCELL_UP	GSE3720_LPS_VS_PMA_STIM_VD1_GAMMADELTA_TCELL_UP		164	0.463212	1.86587	0	0.0110902	0.416	2958	tags=20%, list=13%, signal=23%
GSE14769_UNSTIM_VS_240MIN_LPS_BMDM_DN	GSE14769_UNSTIM_VS_240MIN_LPS_BMDM_DN		194	0.391827	1.86584	0.00391389	0.0110769	0.416	5630	tags=28%, list=25%, signal=37%
GSE24142_EARLY_THYMIC_PROGENITOR_VS_DN3_THYMOCYTE_ADULT_UP	GSE24142_EARLY_THYMIC_PROGENITOR_VS_DN3_THYMOCYTE_ADULT_UP		197	0.485165	1.86578	0.00601202	0.0110655	0.416	5245	tags=36%, list=24%, signal=47%
GSE7509_DC_VS_MONOCYTE_WITH_FCGRIIB_STIM_UP	GSE7509_DC_VS_MONOCYTE_WITH_FCGRIIB_STIM_UP		197	0.305317	1.86578	0.013834	0.0110491	0.416	5077	tags=17%, list=23%, signal=21%
GSE40666_UNTREATED_VS_IFNA_STIM_STAT4_KO_EFFECTOR_CD8_TCELL_90MIN_UP	GSE40666_UNTREATED_VS_IFNA_STIM_STAT4_KO_EFFECTOR_CD8_TCELL_90MIN_UP		193	0.450968	1.86544	0.00200803	0.0110798	0.418	5030	tags=30%, list=23%, signal=38%
GSE22886_DAY0_VS_DAY1_MONOCYTE_IN_CULTURE_DN	GSE22886_DAY0_VS_DAY1_MONOCYTE_IN_CULTURE_DN		196	0.643665	1.86535	0	0.0110734	0.418	3731	tags=34%, list=17%, signal=41%
GSE1432_1H_VS_24H_IFNG_MICROGLIA_UP	GSE1432_1H_VS_24H_IFNG_MICROGLIA_UP		197	0.498681	1.86504	0	0.0110954	0.42	4467	tags=30%, list=20%, signal=38%
GSE22935_WT_VS_MYD88_KO_MACROPHAGE_48H_MBOVIS_BCG_STIM_DN	GSE22935_WT_VS_MYD88_KO_MACROPHAGE_48H_MBOVIS_BCG_STIM_DN		194	0.506829	1.86502	0.002	0.0110808	0.42	5237	tags=34%, list=23%, signal=44%
GSE360_LOW_DOSE_B_MALAYI_VS_M_TUBERCULOSIS_DC_DN	GSE360_LOW_DOSE_B_MALAYI_VS_M_TUBERCULOSIS_DC_DN		191	0.594857	1.86496	0	0.0110711	0.42	4157	tags=32%, list=19%, signal=39%
GSE20366_EX_VIVO_VS_DEC205_CONVERSION_DN	GSE20366_EX_VIVO_VS_DEC205_CONVERSION_DN		190	0.437219	1.86481	0.002	0.0110796	0.42	4593	tags=23%, list=21%, signal=29%
GSE9960_HEALTHY_VS_GRAM_NEG_SEPSIS_PBMC_DN	GSE9960_HEALTHY_VS_GRAM_NEG_SEPSIS_PBMC_DN		191	0.564587	1.86435	0.00606061	0.0111146	0.42	4129	tags=29%, list=19%, signal=35%
GSE8921_UNSTIM_VS_TLR1_2_STIM_MONOCYTE_12H_UP	GSE8921_UNSTIM_VS_TLR1_2_STIM_MONOCYTE_12H_UP		195	0.363888	1.86383	0	0.0111531	0.424	4462	tags=20%, list=20%, signal=25%
GSE360_HIGH_DOSE_B_MALAYI_VS_M_TUBERCULOSIS_MAC_DN	GSE360_HIGH_DOSE_B_MALAYI_VS_M_TUBERCULOSIS_MAC_DN		192	0.567334	1.86368	0	0.0111611	0.424	4950	tags=40%, list=22%, signal=50%
GSE3982_MAC_VS_NEUTROPHIL_DN	GSE3982_MAC_VS_NEUTROPHIL_DN		190	0.512337	1.86359	0	0.0111545	0.424	4210	tags=29%, list=19%, signal=35%
GSE32128_INOS_DEPENDENT_VS_INOS_INDEPENDENT_ACTIVATED_TCELL_UP	GSE32128_INOS_DEPENDENT_VS_INOS_INDEPENDENT_ACTIVATED_TCELL_UP		194	0.379297	1.8635	0	0.011157	0.424	3389	tags=15%, list=15%, signal=18%
GSE19401_UNSTIM_VS_RETINOIC_ACID_AND_PAM2CSK4_STIM_FOLLICULAR_DC_UP	GSE19401_UNSTIM_VS_RETINOIC_ACID_AND_PAM2CSK4_STIM_FOLLICULAR_DC_UP		189	0.443001	1.86323	0	0.0111694	0.424	3812	tags=22%, list=17%, signal=26%
GSE32164_RESTING_DIFFERENTIATED_VS_CMYC_INHIBITED_MACROPHAGE_DN	GSE32164_RESTING_DIFFERENTIATED_VS_CMYC_INHIBITED_MACROPHAGE_DN		193	0.417944	1.86307	0.00793651	0.0111785	0.427	4121	tags=22%, list=18%, signal=27%
GSE29164_CD8_TCELL_VS_CD8_TCELL_AND_IL12_TREATED_MELANOMA_DAY3_DN	GSE29164_CD8_TCELL_VS_CD8_TCELL_AND_IL12_TREATED_MELANOMA_DAY3_DN		195	0.448316	1.86204	0.0019802	0.0112695	0.428	4288	tags=24%, list=19%, signal=29%
GSE15930_STIM_VS_STIM_AND_IL12_48H_CD8_T_CELL_UP	GSE15930_STIM_VS_STIM_AND_IL12_48H_CD8_T_CELL_UP		187	0.432318	1.86167	0.0100402	0.0112882	0.429	3688	tags=18%, list=17%, signal=21%
GSE5589_LPS_VS_LPS_AND_IL6_STIM_IL6_KO_MACROPHAGE_45MIN_UP	GSE5589_LPS_VS_LPS_AND_IL6_STIM_IL6_KO_MACROPHAGE_45MIN_UP		191	0.478337	1.86156	0.00204918	0.0112883	0.429	5256	tags=32%, list=24%, signal=41%
GSE36392_EOSINOPHIL_VS_NEUTROPHIL_IL25_TREATED_LUNG_UP	GSE36392_EOSINOPHIL_VS_NEUTROPHIL_IL25_TREATED_LUNG_UP		193	0.51408	1.8613	0.002	0.0113056	0.43	4212	tags=35%, list=19%, signal=43%
GSE7460_TCONV_VS_TREG_THYMUS_DN	GSE7460_TCONV_VS_TREG_THYMUS_DN		196	0.490123	1.86114	0	0.0113011	0.43	4586	tags=33%, list=21%, signal=41%
GSE34156_NOD2_LIGAND_VS_TLR1_TLR2_LIGAND_6H_TREATED_MONOCYTE_DN	GSE34156_NOD2_LIGAND_VS_TLR1_TLR2_LIGAND_6H_TREATED_MONOCYTE_DN		192	0.609558	1.86071	0	0.0113356	0.432	3828	tags=42%, list=17%, signal=50%
GSE37416_CTRL_VS_6H_F_TULARENSIS_LVS_NEUTROPHIL_UP	GSE37416_CTRL_VS_6H_F_TULARENSIS_LVS_NEUTROPHIL_UP		191	0.404316	1.86014	0.00612245	0.0113768	0.432	5048	tags=23%, list=23%, signal=29%
GSE5589_LPS_AND_IL10_VS_LPS_AND_IL6_STIM_IL6_KO_MACROPHAGE_45MIN_UP	GSE5589_LPS_AND_IL10_VS_LPS_AND_IL6_STIM_IL6_KO_MACROPHAGE_45MIN_UP		188	0.537926	1.85986	0.00596422	0.0113985	0.432	4980	tags=37%, list=22%, signal=48%
GSE4984_UNTREATED_VS_GALECTIN1_TREATED_DC_UP	GSE4984_UNTREATED_VS_GALECTIN1_TREATED_DC_UP		184	0.507711	1.8595	0.00200401	0.0114216	0.433	5515	tags=38%, list=25%, signal=50%
GSE43863_TFH_VS_LY6C_INT_CXCR5POS_MEMORY_CD4_TCELL_UP	GSE43863_TFH_VS_LY6C_INT_CXCR5POS_MEMORY_CD4_TCELL_UP		187	0.480776	1.85945	0.00196464	0.0114098	0.433	4048	tags=26%, list=18%, signal=31%
GSE26290_CTRL_VS_AKT_INHIBITOR_TREATED_ANTI_CD3_AND_IL2_STIM_CD8_TCELL_DN	GSE26290_CTRL_VS_AKT_INHIBITOR_TREATED_ANTI_CD3_AND_IL2_STIM_CD8_TCELL_DN		194	0.492202	1.8593	0.00198413	0.0114104	0.433	5323	tags=37%, list=24%, signal=48%
GSE19772_CTRL_VS_HCMV_INF_MONOCYTES_UP	GSE19772_CTRL_VS_HCMV_INF_MONOCYTES_UP		190	0.415298	1.85902	0.004	0.0114158	0.433	4791	tags=27%, list=21%, signal=34%
GSE13484_12H_UNSTIM_VS_YF17D_VACCINE_STIM_PBMC_DN	GSE13484_12H_UNSTIM_VS_YF17D_VACCINE_STIM_PBMC_DN		190	0.526745	1.85844	0.00200803	0.0114613	0.434	3318	tags=26%, list=15%, signal=31%
GSE20500_CTRL_VS_RETINOIC_ACID_TREATED_CD4_TCELL_DN	GSE20500_CTRL_VS_RETINOIC_ACID_TREATED_CD4_TCELL_DN		192	0.427004	1.85831	0	0.011456	0.434	3351	tags=22%, list=15%, signal=26%
GSE17721_PAM3CSK4_VS_CPG_12H_BMDC_DN	GSE17721_PAM3CSK4_VS_CPG_12H_BMDC_DN		194	0.440507	1.85786	0.00205761	0.0114854	0.434	4034	tags=21%, list=18%, signal=26%
GSE17721_POLYIC_VS_GARDIQUIMOD_6H_BMDC_DN	GSE17721_POLYIC_VS_GARDIQUIMOD_6H_BMDC_DN		191	0.300993	1.85779	0.00203666	0.011472	0.434	5370	tags=17%, list=24%, signal=22%
GSE15930_STIM_VS_STIM_AND_TRICHOSTATINA_24H_CD8_T_CELL_DN	GSE15930_STIM_VS_STIM_AND_TRICHOSTATINA_24H_CD8_T_CELL_DN		184	0.313739	1.85773	0.00203666	0.0114604	0.434	2993	tags=9%, list=13%, signal=11%
GSE5589_LPS_VS_LPS_AND_IL6_STIM_IL10_KO_MACROPHAGE_45MIN_DN	GSE5589_LPS_VS_LPS_AND_IL6_STIM_IL10_KO_MACROPHAGE_45MIN_DN		196	0.411823	1.85769	0.008	0.0114507	0.434	2350	tags=12%, list=11%, signal=14%
GSE5589_LPS_VS_LPS_AND_IL10_STIM_MACROPHAGE_45MIN_UP	GSE5589_LPS_VS_LPS_AND_IL10_STIM_MACROPHAGE_45MIN_UP		189	0.492775	1.85769	0	0.0114345	0.434	3772	tags=27%, list=17%, signal=32%
GSE9988_LOW_LPS_VS_ANTI_TREM1_AND_LPS_MONOCYTE_UP	GSE9988_LOW_LPS_VS_ANTI_TREM1_AND_LPS_MONOCYTE_UP		191	0.607466	1.85746	0.00398406	0.01145	0.434	3260	tags=31%, list=15%, signal=36%
GSE43955_1H_VS_42H_ACT_CD4_TCELL_WITH_TGFB_IL6_DN	GSE43955_1H_VS_42H_ACT_CD4_TCELL_WITH_TGFB_IL6_DN		193	0.48551	1.85739	0	0.0114431	0.434	3400	tags=28%, list=15%, signal=33%
GSE45365_NK_CELL_VS_BCELL_MCMV_INFECTION_DN	GSE45365_NK_CELL_VS_BCELL_MCMV_INFECTION_DN		194	0.478564	1.85722	0.00988142	0.0114453	0.434	2794	tags=20%, list=13%, signal=22%
GSE45739_NRAS_KO_VS_WT_ACD3_ACD28_STIM_CD4_TCELL_DN	GSE45739_NRAS_KO_VS_WT_ACD3_ACD28_STIM_CD4_TCELL_DN		187	0.390911	1.85715	0.00207039	0.0114362	0.434	4619	tags=20%, list=21%, signal=25%
GSE24142_ADULT_VS_FETAL_DN2_THYMOCYTE_UP	GSE24142_ADULT_VS_FETAL_DN2_THYMOCYTE_UP		194	0.463361	1.85668	0.002	0.0114539	0.435	4868	tags=30%, list=22%, signal=39%
GSE25123_WT_VS_PPARG_KO_MACROPHAGE_UP	GSE25123_WT_VS_PPARG_KO_MACROPHAGE_UP		191	0.65344	1.85593	0	0.0115033	0.438	3153	tags=40%, list=14%, signal=47%
GSE2706_UNSTIM_VS_8H_LPS_DC_DN	GSE2706_UNSTIM_VS_8H_LPS_DC_DN		193	0.523686	1.85559	0	0.011536	0.441	4701	tags=35%, list=21%, signal=44%
GSE24726_WT_VS_E2_22_KO_PDC_DAY4_POST_DELETION_DN	GSE24726_WT_VS_E2_22_KO_PDC_DAY4_POST_DELETION_DN		195	0.407951	1.8555	0.00404858	0.0115297	0.442	2621	tags=14%, list=12%, signal=16%
GSE39152_SPLEEN_CD103_NEG_VS_BRAIN_CD103_POS_MEMORY_CD8_TCELL_UP	GSE39152_SPLEEN_CD103_NEG_VS_BRAIN_CD103_POS_MEMORY_CD8_TCELL_UP		195	0.430429	1.85544	0.00206186	0.0115165	0.442	5377	tags=31%, list=24%, signal=41%
GSE17721_CTRL_VS_GARDIQUIMOD_1H_BMDC_DN	GSE17721_CTRL_VS_GARDIQUIMOD_1H_BMDC_DN		195	0.446944	1.85463	0.00409836	0.0116047	0.443	1873	tags=15%, list=8%, signal=16%
GSE14908_ATOPIC_VS_NONATOPIC_PATIENT_HDM_STIM_CD4_TCELL_DN	GSE14908_ATOPIC_VS_NONATOPIC_PATIENT_HDM_STIM_CD4_TCELL_DN		191	0.378387	1.85463	0	0.0115885	0.443	4293	tags=18%, list=19%, signal=22%
GSE15330_HSC_VS_LYMPHOID_PRIMED_MULTIPOTENT_PROGENITOR_DN	GSE15330_HSC_VS_LYMPHOID_PRIMED_MULTIPOTENT_PROGENITOR_DN		179	0.496526	1.85443	0.00796813	0.0115942	0.443	4162	tags=30%, list=19%, signal=37%
GSE22935_UNSTIM_VS_24H_MBOVIS_BCG_STIM_MACROPHAGE_DN	GSE22935_UNSTIM_VS_24H_MBOVIS_BCG_STIM_MACROPHAGE_DN		191	0.464041	1.85413	0.0020202	0.0116066	0.443	4407	tags=26%, list=20%, signal=32%
GSE17301_CTRL_VS_48H_ACD3_ACD28_STIM_CD8_TCELL_DN	GSE17301_CTRL_VS_48H_ACD3_ACD28_STIM_CD8_TCELL_DN		191	0.541514	1.85406	0	0.011601	0.443	2993	tags=25%, list=13%, signal=29%
GSE17721_0.5H_VS_8H_POLYIC_BMDC_UP	GSE17721_0.5H_VS_8H_POLYIC_BMDC_UP		188	0.346956	1.85389	0	0.0116045	0.443	3564	tags=13%, list=16%, signal=15%
GSE7509_FCGRIIB_VS_TNFA_IL1B_IL6_PGE_STIM_DC_UP	GSE7509_FCGRIIB_VS_TNFA_IL1B_IL6_PGE_STIM_DC_UP		191	0.259237	1.85387	0.00795229	0.0115904	0.443	6874	tags=19%, list=31%, signal=27%
GSE3400_UNTREATED_VS_IFNB_TREATED_MEF_UP	GSE3400_UNTREATED_VS_IFNB_TREATED_MEF_UP		190	0.379651	1.85314	0.00207469	0.0116646	0.444	4947	tags=19%, list=22%, signal=24%
GSE13522_CTRL_VS_T_CRUZI_Y_STRAIN_INF_SKIN_IFNAR_KO_DN	GSE13522_CTRL_VS_T_CRUZI_Y_STRAIN_INF_SKIN_IFNAR_KO_DN		191	0.480585	1.85309	0.0020202	0.011656	0.444	5250	tags=39%, list=24%, signal=51%
GSE2770_IL12_ACT_VS_ACT_CD4_TCELL_6H_UP	GSE2770_IL12_ACT_VS_ACT_CD4_TCELL_6H_UP		188	0.313296	1.85302	0.00204499	0.0116441	0.444	5070	tags=16%, list=23%, signal=20%
KAECH_NAIVE_VS_MEMORY_CD8_TCELL_DN	KAECH_NAIVE_VS_MEMORY_CD8_TCELL_DN		193	0.525598	1.85268	0.00200401	0.0116793	0.445	4287	tags=30%, list=19%, signal=37%
GSE12392_WT_VS_IFNB_KO_CD8A_POS_SPLEEN_DC_UP	GSE12392_WT_VS_IFNB_KO_CD8A_POS_SPLEEN_DC_UP		194	0.327366	1.85249	0	0.0116742	0.445	4351	tags=15%, list=19%, signal=19%
GSE22935_WT_VS_MYD88_KO_MACROPHAGE_12H_MBOVIS_BCG_STIM_UP	GSE22935_WT_VS_MYD88_KO_MACROPHAGE_12H_MBOVIS_BCG_STIM_UP		191	0.476181	1.85228	0	0.0116716	0.445	5026	tags=32%, list=23%, signal=41%
GSE14000_UNSTIM_VS_16H_LPS_DC_TRANSLATED_RNA_DN	GSE14000_UNSTIM_VS_16H_LPS_DC_TRANSLATED_RNA_DN		193	0.524149	1.85178	0	0.0117033	0.446	4710	tags=33%, list=21%, signal=42%
GSE17721_LPS_VS_CPG_6H_BMDC_DN	GSE17721_LPS_VS_CPG_6H_BMDC_DN		190	0.383891	1.85144	0	0.011716	0.446	3049	tags=13%, list=14%, signal=15%
GSE45739_NRAS_KO_VS_WT_UNSTIM_CD4_TCELL_DN	GSE45739_NRAS_KO_VS_WT_UNSTIM_CD4_TCELL_DN		189	0.378161	1.85129	0.00408163	0.0117224	0.446	4672	tags=22%, list=21%, signal=27%
GSE23321_CENTRAL_VS_EFFECTOR_MEMORY_CD8_TCELL_UP	GSE23321_CENTRAL_VS_EFFECTOR_MEMORY_CD8_TCELL_UP		191	0.416642	1.8509	0.00594059	0.0117718	0.447	4411	tags=25%, list=20%, signal=30%
GSE40666_NAIVE_VS_EFFECTOR_CD8_TCELL_WITH_IFNA_STIM_90MIN_UP	GSE40666_NAIVE_VS_EFFECTOR_CD8_TCELL_WITH_IFNA_STIM_90MIN_UP		192	0.445968	1.85073	0	0.0117796	0.447	2725	tags=20%, list=12%, signal=22%
GSE22886_NAIVE_CD8_TCELL_VS_NEUTROPHIL_DN	GSE22886_NAIVE_CD8_TCELL_VS_NEUTROPHIL_DN		192	0.631649	1.85063	0.00204082	0.0117747	0.447	2426	tags=34%, list=11%, signal=38%
GSE24142_DN2_VS_DN3_THYMOCYTE_FETAL_UP	GSE24142_DN2_VS_DN3_THYMOCYTE_FETAL_UP		193	0.499943	1.85027	0.00403226	0.0118028	0.448	4359	tags=32%, list=20%, signal=40%
GSE5589_LPS_VS_LPS_AND_IL10_STIM_IL6_KO_MACROPHAGE_45MIN_UP	GSE5589_LPS_VS_LPS_AND_IL10_STIM_IL6_KO_MACROPHAGE_45MIN_UP		195	0.299189	1.85012	0	0.0118039	0.448	5256	tags=24%, list=24%, signal=31%
GSE3982_NEUTROPHIL_VS_TH2_UP	GSE3982_NEUTROPHIL_VS_TH2_UP		198	0.471872	1.84999	0	0.0118032	0.448	3493	tags=25%, list=16%, signal=30%
GSE6259_33D1_POS_VS_DEC205_POS_FLT3L_INDUCED_SPLENIC_DC_UP	GSE6259_33D1_POS_VS_DEC205_POS_FLT3L_INDUCED_SPLENIC_DC_UP		177	0.548937	1.84994	0	0.0117886	0.448	2856	tags=25%, list=13%, signal=28%
GSE36888_UNTREATED_VS_IL2_TREATED_TCELL_17H_UP	GSE36888_UNTREATED_VS_IL2_TREATED_TCELL_17H_UP		192	0.41976	1.84992	0.00622407	0.0117768	0.448	2856	tags=18%, list=13%, signal=20%
GSE3982_DC_VS_NKCELL_UP	GSE3982_DC_VS_NKCELL_UP		199	0.490735	1.84974	0.00205339	0.0117929	0.448	3870	tags=28%, list=17%, signal=33%
GSE22935_WT_VS_MYD88_KO_MACROPHAGE_UP	GSE22935_WT_VS_MYD88_KO_MACROPHAGE_UP		196	0.581048	1.84959	0.00198413	0.0117948	0.449	3236	tags=28%, list=14%, signal=33%
GSE17721_4H_VS_24H_POLYIC_BMDC_UP	GSE17721_4H_VS_24H_POLYIC_BMDC_UP		190	0.402158	1.84873	0.00403226	0.0118805	0.45	3719	tags=16%, list=17%, signal=19%
GSE33425_CD161_INT_VS_NEG_CD8_TCELL_UP	GSE33425_CD161_INT_VS_NEG_CD8_TCELL_UP		192	0.304448	1.84849	0.0193798	0.0118922	0.451	5082	tags=16%, list=23%, signal=21%
GSE41867_DAY6_VS_DAY8_LCMV_CLONE13_EFFECTOR_CD8_TCELL_UP	GSE41867_DAY6_VS_DAY8_LCMV_CLONE13_EFFECTOR_CD8_TCELL_UP		190	0.429397	1.84838	0	0.0118939	0.451	2908	tags=19%, list=13%, signal=22%
GSE46606_IRF4_KO_VS_WT_UNSTIM_BCELL_DN	GSE46606_IRF4_KO_VS_WT_UNSTIM_BCELL_DN		189	0.549997	1.84832	0	0.0118835	0.451	4856	tags=39%, list=22%, signal=50%
GSE29164_UNTREATED_VS_CD8_TCELL_TREATED_MELANOMA_DAY3_DN	GSE29164_UNTREATED_VS_CD8_TCELL_TREATED_MELANOMA_DAY3_DN		194	0.469224	1.84814	0	0.0118997	0.452	5349	tags=35%, list=24%, signal=45%
GSE26343_UNSTIM_VS_LPS_STIM_MACROPHAGE_UP	GSE26343_UNSTIM_VS_LPS_STIM_MACROPHAGE_UP		191	0.519733	1.84812	0.00397614	0.0118866	0.452	4450	tags=26%, list=20%, signal=32%
GSE2770_TGFB_AND_IL4_ACT_VS_ACT_CD4_TCELL_2H_UP	GSE2770_TGFB_AND_IL4_ACT_VS_ACT_CD4_TCELL_2H_UP		183	0.342281	1.84794	0	0.0118849	0.452	5605	tags=21%, list=25%, signal=28%
GSE37301_CD4_TCELL_VS_RAG2_KO_NK_CELL_DN	GSE37301_CD4_TCELL_VS_RAG2_KO_NK_CELL_DN		189	0.32915	1.84785	0.00208333	0.0118851	0.453	4912	tags=22%, list=22%, signal=28%
GSE5589_LPS_AND_IL10_VS_LPS_AND_IL6_STIM_MACROPHAGE_45MIN_UP	GSE5589_LPS_AND_IL10_VS_LPS_AND_IL6_STIM_MACROPHAGE_45MIN_UP		195	0.287589	1.8474	0	0.0119319	0.455	6089	tags=27%, list=27%, signal=36%
GSE14908_RESTING_VS_HDM_STIM_CD4_TCELL_NONATOPIC_PATIENT_DN	GSE14908_RESTING_VS_HDM_STIM_CD4_TCELL_NONATOPIC_PATIENT_DN		195	0.297289	1.84697	0.0102669	0.0119705	0.456	3493	tags=10%, list=16%, signal=12%
GSE18893_TCONV_VS_TREG_2H_CULTURE_DN	GSE18893_TCONV_VS_TREG_2H_CULTURE_DN		193	0.381826	1.84663	0.0120968	0.0120007	0.456	5863	tags=24%, list=26%, signal=33%
GSE21360_NAIVE_VS_PRIMARY_MEMORY_CD8_TCELL_DN	GSE21360_NAIVE_VS_PRIMARY_MEMORY_CD8_TCELL_DN		189	0.43153	1.84657	0	0.011993	0.456	3252	tags=22%, list=15%, signal=25%
GSE14769_UNSTIM_VS_360MIN_LPS_BMDM_DN	GSE14769_UNSTIM_VS_360MIN_LPS_BMDM_DN		195	0.402951	1.84645	0.00202429	0.0119994	0.456	5158	tags=24%, list=23%, signal=30%
GSE27859_DC_VS_CD11C_INT_F480_INT_DC_UP	GSE27859_DC_VS_CD11C_INT_F480_INT_DC_UP		191	0.379078	1.84637	0	0.0119955	0.456	5033	tags=24%, list=23%, signal=31%
GSE17721_POLYIC_VS_CPG_4H_BMDC_DN	GSE17721_POLYIC_VS_CPG_4H_BMDC_DN		194	0.387909	1.84636	0.0019685	0.0119811	0.456	3075	tags=17%, list=14%, signal=20%
GSE32164_ALTERNATIVELY_ACT_M2_VS_CMYC_INHIBITED_MACROPHAGE_UP	GSE32164_ALTERNATIVELY_ACT_M2_VS_CMYC_INHIBITED_MACROPHAGE_UP		192	0.467758	1.8459	0.0121212	0.0120069	0.457	4070	tags=24%, list=18%, signal=29%
GSE18281_SUBCAPSULAR_VS_CENTRAL_CORTICAL_REGION_OF_THYMUS_DN	GSE18281_SUBCAPSULAR_VS_CENTRAL_CORTICAL_REGION_OF_THYMUS_DN		188	0.587214	1.8457	0.00394477	0.012007	0.457	4546	tags=32%, list=20%, signal=40%
GSE14308_TH1_VS_NAIVE_CD4_TCELL_DN	GSE14308_TH1_VS_NAIVE_CD4_TCELL_DN		192	0.384045	1.84544	0	0.0120237	0.457	3339	tags=15%, list=15%, signal=18%
GSE7509_DC_VS_MONOCYTE_WITH_FCGRIIB_STIM_DN	GSE7509_DC_VS_MONOCYTE_WITH_FCGRIIB_STIM_DN		193	0.515697	1.84532	0.00401606	0.0120222	0.457	5810	tags=39%, list=26%, signal=52%
GSE46606_DAY1_VS_DAY3_CD40L_IL2_IL5_STIMULATED_IRF4HIGH_BCELL_DN	GSE46606_DAY1_VS_DAY3_CD40L_IL2_IL5_STIMULATED_IRF4HIGH_BCELL_DN		193	0.419233	1.8452	0	0.0120146	0.457	4122	tags=23%, list=18%, signal=28%
GSE2706_UNSTIM_VS_8H_R848_DC_UP	GSE2706_UNSTIM_VS_8H_R848_DC_UP		192	0.461758	1.84505	0.00201207	0.0120153	0.457	2641	tags=20%, list=12%, signal=23%
GSE3982_NEUTROPHIL_VS_BCELL_UP	GSE3982_NEUTROPHIL_VS_BCELL_UP		191	0.518916	1.84489	0	0.0120101	0.457	3312	tags=27%, list=15%, signal=32%
GSE3982_CTRL_VS_LPS_48H_DC_DN	GSE3982_CTRL_VS_LPS_48H_DC_DN		194	0.572106	1.84489	0.00198413	0.011997	0.458	5409	tags=44%, list=24%, signal=58%
GSE14415_INDUCED_TREG_VS_FOXP3_KO_INDUCED_TREG_IL2_CULTURE_UP	GSE14415_INDUCED_TREG_VS_FOXP3_KO_INDUCED_TREG_IL2_CULTURE_UP		188	0.535524	1.84483	0.0059761	0.0119844	0.458	4070	tags=34%, list=18%, signal=41%
GSE2706_UNSTIM_VS_8H_LPS_AND_R848_DC_DN	GSE2706_UNSTIM_VS_8H_LPS_AND_R848_DC_DN		190	0.538897	1.84477	0.0019685	0.0119718	0.458	3744	tags=32%, list=17%, signal=38%
GSE19401_PLN_VS_PEYERS_PATCH_FOLLICULAR_DC_DN	GSE19401_PLN_VS_PEYERS_PATCH_FOLLICULAR_DC_DN		192	0.443819	1.8447	0.0143149	0.011966	0.458	4612	tags=21%, list=21%, signal=26%
GSE9006_TYPE_1_DIABETES_AT_DX_VS_1MONTH_POST_DX_PBMC_UP	GSE9006_TYPE_1_DIABETES_AT_DX_VS_1MONTH_POST_DX_PBMC_UP		195	0.449833	1.8445	0.0137795	0.0119648	0.459	4432	tags=18%, list=20%, signal=23%
GSE7852_TREG_VS_TCONV_LN_UP	GSE7852_TREG_VS_TCONV_LN_UP		194	0.486296	1.84442	0.0020202	0.0119546	0.459	4040	tags=31%, list=18%, signal=37%
GSE360_L_DONOVANI_VS_B_MALAYI_HIGH_DOSE_DC_UP	GSE360_L_DONOVANI_VS_B_MALAYI_HIGH_DOSE_DC_UP		197	0.553013	1.84439	0	0.0119417	0.459	2522	tags=28%, list=11%, signal=31%
GSE21379_TFH_VS_NON_TFH_SAP_KO_CD4_TCELL_DN	GSE21379_TFH_VS_NON_TFH_SAP_KO_CD4_TCELL_DN		191	0.368589	1.84427	0	0.0119386	0.46	4636	tags=23%, list=21%, signal=29%
GSE21360_PRIMARY_VS_QUATERNARY_MEMORY_CD8_TCELL_UP	GSE21360_PRIMARY_VS_QUATERNARY_MEMORY_CD8_TCELL_UP		178	0.543037	1.8434	0	0.0120293	0.461	4826	tags=38%, list=22%, signal=48%
GSE2585_CTEC_VS_THYMIC_MACROPHAGE_UP	GSE2585_CTEC_VS_THYMIC_MACROPHAGE_UP		190	0.505975	1.8429	0.00200401	0.0120647	0.461	2439	tags=24%, list=11%, signal=26%
GSE40666_UNTREATED_VS_IFNA_STIM_EFFECTOR_CD8_TCELL_90MIN_DN	GSE40666_UNTREATED_VS_IFNA_STIM_EFFECTOR_CD8_TCELL_90MIN_DN		196	0.351498	1.84286	0.00795229	0.012054	0.461	3300	tags=14%, list=15%, signal=17%
GSE8868_SPLEEN_VS_INTESTINE_CD11B_POS_CD11C_NEG_DC_UP	GSE8868_SPLEEN_VS_INTESTINE_CD11B_POS_CD11C_NEG_DC_UP		191	0.417348	1.84271	0.0020284	0.0120551	0.461	3251	tags=17%, list=15%, signal=20%
GSE360_DC_VS_MAC_T_GONDII_DN	GSE360_DC_VS_MAC_T_GONDII_DN		196	0.502697	1.84271	0	0.0120396	0.461	5400	tags=36%, list=24%, signal=47%
GSE17721_POLYIC_VS_PAM3CSK4_16H_BMDC_DN	GSE17721_POLYIC_VS_PAM3CSK4_16H_BMDC_DN		191	0.301116	1.84258	0.00402414	0.0120353	0.461	6687	tags=24%, list=30%, signal=34%
GSE5589_UNSTIM_VS_180MIN_LPS_STIM_MACROPHAGE_DN	GSE5589_UNSTIM_VS_180MIN_LPS_STIM_MACROPHAGE_DN		193	0.422414	1.84224	0.00598802	0.0120701	0.462	4704	tags=24%, list=21%, signal=30%
GSE9988_ANTI_TREM1_VS_VEHICLE_TREATED_MONOCYTES_UP	GSE9988_ANTI_TREM1_VS_VEHICLE_TREATED_MONOCYTES_UP		189	0.508776	1.8421	0.00409836	0.0120604	0.462	4997	tags=33%, list=22%, signal=43%
GSE10325_CD4_TCELL_VS_MYELOID_DN	GSE10325_CD4_TCELL_VS_MYELOID_DN		192	0.642098	1.84209	0	0.0120492	0.462	4524	tags=48%, list=20%, signal=60%
GSE17721_LPS_VS_CPG_4H_BMDC_UP	GSE17721_LPS_VS_CPG_4H_BMDC_UP		198	0.374033	1.84186	0	0.0120681	0.462	4121	tags=18%, list=18%, signal=22%
GSE3565_DUSP1_VS_WT_SPLENOCYTES_UP	GSE3565_DUSP1_VS_WT_SPLENOCYTES_UP		174	0.553376	1.84152	0.00403226	0.012081	0.462	4224	tags=40%, list=19%, signal=49%
GSE17721_CTRL_VS_CPG_0.5H_BMDC_UP	GSE17721_CTRL_VS_CPG_0.5H_BMDC_UP		193	0.320037	1.84141	0.00390625	0.0120811	0.462	4604	tags=16%, list=21%, signal=19%
GSE29615_CTRL_VS_LAIV_FLU_VACCINE_PBMC_UP	GSE29615_CTRL_VS_LAIV_FLU_VACCINE_PBMC_UP		180	0.531541	1.8413	0	0.012078	0.462	3253	tags=26%, list=15%, signal=30%
GSE33424_CD161_HIGH_VS_INT_CD8_TCELL_UP	GSE33424_CD161_HIGH_VS_INT_CD8_TCELL_UP		194	0.418797	1.84103	0.00584795	0.0121031	0.462	5301	tags=29%, list=24%, signal=38%
GSE25123_CTRL_VS_IL4_STIM_MACROPHAGE_UP	GSE25123_CTRL_VS_IL4_STIM_MACROPHAGE_UP		195	0.379659	1.84103	0.00784314	0.0120877	0.462	3976	tags=16%, list=18%, signal=20%
GSE26030_UNSTIM_VS_RESTIM_TH1_DAY5_POST_POLARIZATION_UP	GSE26030_UNSTIM_VS_RESTIM_TH1_DAY5_POST_POLARIZATION_UP		197	0.36775	1.84089	0	0.0120913	0.463	6213	tags=30%, list=28%, signal=41%
GSE11961_MEMORY_BCELL_DAY7_VS_GERMINAL_CENTER_BCELL_DAY7_DN	GSE11961_MEMORY_BCELL_DAY7_VS_GERMINAL_CENTER_BCELL_DAY7_DN		192	0.462873	1.83973	0	0.0122062	0.463	3536	tags=26%, list=16%, signal=31%
GSE14699_DELETIONAL_TOLERANCE_VS_ACTIVATED_CD8_TCELL_UP	GSE14699_DELETIONAL_TOLERANCE_VS_ACTIVATED_CD8_TCELL_UP		181	0.460756	1.83971	0.006	0.0121924	0.463	4185	tags=30%, list=19%, signal=36%
GSE2770_IL12_AND_TGFB_ACT_VS_ACT_CD4_TCELL_2H_DN	GSE2770_IL12_AND_TGFB_ACT_VS_ACT_CD4_TCELL_2H_DN		189	0.417939	1.83969	0.00793651	0.0121828	0.463	3952	tags=21%, list=18%, signal=25%
GSE29164_UNTREATED_VS_CD8_TCELL_AND_IL12_TREATED_MELANOMA_DAY7_DN	GSE29164_UNTREATED_VS_CD8_TCELL_AND_IL12_TREATED_MELANOMA_DAY7_DN		190	0.465677	1.8395	0.002079	0.0121875	0.465	4210	tags=28%, list=19%, signal=35%
GSE7548_DAY7_VS_DAY28_PCC_IMMUNIZATION_CD4_TCELL_UP	GSE7548_DAY7_VS_DAY28_PCC_IMMUNIZATION_CD4_TCELL_UP		196	0.447727	1.83942	0.00397614	0.012179	0.465	4907	tags=32%, list=22%, signal=41%
GSE7852_TREG_VS_TCONV_THYMUS_UP	GSE7852_TREG_VS_TCONV_THYMUS_UP		197	0.467594	1.83935	0	0.0121724	0.465	4121	tags=28%, list=18%, signal=35%
GSE26030_TH1_VS_TH17_RESTIMULATED_DAY15_POST_POLARIZATION_UP	GSE26030_TH1_VS_TH17_RESTIMULATED_DAY15_POST_POLARIZATION_UP		189	0.448384	1.83926	0.0077821	0.0121679	0.465	3260	tags=20%, list=15%, signal=23%
GSE36888_UNTREATED_VS_IL2_TREATED_TCELL_6H_UP	GSE36888_UNTREATED_VS_IL2_TREATED_TCELL_6H_UP		187	0.622026	1.83909	0	0.0121775	0.467	3906	tags=39%, list=18%, signal=46%
GSE6269_HEALTHY_VS_FLU_INF_PBMC_DN	GSE6269_HEALTHY_VS_FLU_INF_PBMC_DN		157	0.500288	1.83886	0.0163265	0.0121876	0.468	5714	tags=36%, list=26%, signal=48%
GSE14415_ACT_TCONV_VS_ACT_NATURAL_TREG_DN	GSE14415_ACT_TCONV_VS_ACT_NATURAL_TREG_DN		180	0.478102	1.83875	0.00404858	0.0121823	0.468	3493	tags=26%, list=16%, signal=31%
GSE3982_MAST_CELL_VS_NKCELL_UP	GSE3982_MAST_CELL_VS_NKCELL_UP		193	0.403081	1.83874	0	0.01217	0.469	3407	tags=18%, list=15%, signal=21%
GSE26890_CXCR1_NEG_VS_POS_EFFECTOR_CD8_TCELL_DN	GSE26890_CXCR1_NEG_VS_POS_EFFECTOR_CD8_TCELL_DN		188	0.396671	1.83872	0.00204499	0.0121548	0.469	3102	tags=15%, list=14%, signal=18%
GSE37416_0H_VS_6H_F_TULARENSIS_LVS_NEUTROPHIL_DN	GSE37416_0H_VS_6H_F_TULARENSIS_LVS_NEUTROPHIL_DN		190	0.492937	1.83864	0.0040568	0.0121492	0.469	4411	tags=26%, list=20%, signal=32%
GSE13547_2H_VS_12_H_ANTI_IGM_STIM_ZFX_KO_BCELL_UP	GSE13547_2H_VS_12_H_ANTI_IGM_STIM_ZFX_KO_BCELL_UP		171	0.459457	1.83838	0.00404858	0.0121638	0.469	3652	tags=23%, list=16%, signal=27%
GSE22886_NAIVE_BCELL_VS_NEUTROPHIL_DN	GSE22886_NAIVE_BCELL_VS_NEUTROPHIL_DN		195	0.703751	1.83837	0	0.0121487	0.469	2968	tags=38%, list=13%, signal=43%
GSE24102_GRANULOCYSTIC_MDSC_VS_NEUTROPHIL_UP	GSE24102_GRANULOCYSTIC_MDSC_VS_NEUTROPHIL_UP		192	0.366184	1.83796	0	0.0121778	0.47	4945	tags=21%, list=22%, signal=27%
GSE6269_FLU_VS_E_COLI_INF_PBMC_UP	GSE6269_FLU_VS_E_COLI_INF_PBMC_UP		155	0.421096	1.83787	0.0216535	0.0121743	0.47	6799	tags=32%, list=30%, signal=45%
GSE24574_BCL6_HIGH_TFH_VS_NAIVE_CD4_TCELL_DN	GSE24574_BCL6_HIGH_TFH_VS_NAIVE_CD4_TCELL_DN		195	0.419619	1.83779	0.00808081	0.0121789	0.47	4280	tags=18%, list=19%, signal=23%
GSE3039_CD4_TCELL_VS_ALPHABETA_CD8_TCELL_UP	GSE3039_CD4_TCELL_VS_ALPHABETA_CD8_TCELL_UP		191	0.536846	1.83776	0	0.0121691	0.47	2787	tags=27%, list=12%, signal=30%
GSE34205_HEALTHY_VS_FLU_INF_INFANT_PBMC_DN	GSE34205_HEALTHY_VS_FLU_INF_INFANT_PBMC_DN		192	0.478411	1.83763	0.00982318	0.0121741	0.47	3583	tags=19%, list=16%, signal=23%
GSE9316_IL6_KO_VS_IFNG_KO_INVIVO_EXPANDED_CD4_TCELL_DN	GSE9316_IL6_KO_VS_IFNG_KO_INVIVO_EXPANDED_CD4_TCELL_DN		198	0.607102	1.83758	0.00401606	0.0121667	0.471	1970	tags=23%, list=9%, signal=25%
GSE3982_CTRL_VS_LPS_4H_MAC_DN	GSE3982_CTRL_VS_LPS_4H_MAC_DN		196	0.523533	1.83705	0.00603622	0.0122138	0.473	4157	tags=29%, list=19%, signal=35%
GSE3039_NKT_CELL_VS_ALPHABETA_CD8_TCELL_UP	GSE3039_NKT_CELL_VS_ALPHABETA_CD8_TCELL_UP		191	0.366737	1.83691	0.01	0.0122095	0.473	6252	tags=26%, list=28%, signal=36%
GSE32986_CURDLAN_LOWDOSE_VS_CURDLAN_HIGHDOSE_STIM_DC_UP	GSE32986_CURDLAN_LOWDOSE_VS_CURDLAN_HIGHDOSE_STIM_DC_UP		193	0.393814	1.83687	0	0.0121957	0.473	4660	tags=24%, list=21%, signal=31%
GSE22140_HEALTHY_VS_ARTHRITIC_MOUSE_CD4_TCELL_UP	GSE22140_HEALTHY_VS_ARTHRITIC_MOUSE_CD4_TCELL_UP		192	0.481656	1.83645	0.00603622	0.0122236	0.474	5541	tags=31%, list=25%, signal=41%
GSE36888_STAT5_AB_KNOCKIN_VS_WT_TCELL_IL2_TREATED_17H_UP	GSE36888_STAT5_AB_KNOCKIN_VS_WT_TCELL_IL2_TREATED_17H_UP		193	0.355713	1.83619	0.00831601	0.0122471	0.475	2537	tags=12%, list=11%, signal=13%
GSE360_T_GONDII_VS_B_MALAYI_HIGH_DOSE_MAC_DN	GSE360_T_GONDII_VS_B_MALAYI_HIGH_DOSE_MAC_DN		193	0.447293	1.83599	0.00401606	0.0122572	0.476	4854	tags=28%, list=22%, signal=36%
GSE2770_UNTREATED_VS_TGFB_AND_IL4_TREATED_ACT_CD4_TCELL_48H_DN	GSE2770_UNTREATED_VS_TGFB_AND_IL4_TREATED_ACT_CD4_TCELL_48H_DN		192	0.465935	1.83536	0.0059761	0.0123172	0.476	5294	tags=31%, list=24%, signal=40%
GSE27786_LSK_VS_NKTCELL_DN	GSE27786_LSK_VS_NKTCELL_DN		186	0.394197	1.83524	0	0.0123239	0.477	5422	tags=26%, list=24%, signal=35%
GSE22886_NAIVE_TCELL_VS_NEUTROPHIL_DN	GSE22886_NAIVE_TCELL_VS_NEUTROPHIL_DN		190	0.607888	1.83505	0	0.0123249	0.477	3366	tags=38%, list=15%, signal=44%
GSE3039_ALPHAALPHA_CD8_TCELL_VS_B1_BCELL_UP	GSE3039_ALPHAALPHA_CD8_TCELL_VS_B1_BCELL_UP		196	0.38139	1.83499	0	0.0123238	0.477	3267	tags=17%, list=15%, signal=20%
GSE17721_CPG_VS_GARDIQUIMOD_1H_BMDC_UP	GSE17721_CPG_VS_GARDIQUIMOD_1H_BMDC_UP		194	0.408192	1.83487	0	0.0123275	0.478	5139	tags=27%, list=23%, signal=35%
GSE21360_NAIVE_VS_SECONDARY_MEMORY_CD8_TCELL_DN	GSE21360_NAIVE_VS_SECONDARY_MEMORY_CD8_TCELL_DN		180	0.451788	1.8348	0.0019802	0.0123198	0.479	3895	tags=24%, list=17%, signal=29%
GSE43955_10H_VS_60H_ACT_CD4_TCELL_UP	GSE43955_10H_VS_60H_ACT_CD4_TCELL_UP		193	0.38808	1.83478	0.00204918	0.0123048	0.479	3831	tags=18%, list=17%, signal=21%
GSE40274_CTRL_VS_FOXP3_AND_HELIOS_TRANSDUCED_ACTIVATED_CD4_TCELL_UP	GSE40274_CTRL_VS_FOXP3_AND_HELIOS_TRANSDUCED_ACTIVATED_CD4_TCELL_UP		198	0.379719	1.83478	0.00403226	0.0122899	0.479	5646	tags=26%, list=25%, signal=35%
GSE7852_TREG_VS_TCONV_FAT_UP	GSE7852_TREG_VS_TCONV_FAT_UP		192	0.424252	1.8344	0.0020284	0.0123228	0.479	4979	tags=31%, list=22%, signal=39%
GSE17186_NAIVE_VS_CD21LOW_TRANSITIONAL_BCELL_UP	GSE17186_NAIVE_VS_CD21LOW_TRANSITIONAL_BCELL_UP		195	0.407158	1.83439	0.00601202	0.0123079	0.479	6056	tags=31%, list=27%, signal=43%
GSE22886_NAIVE_CD8_TCELL_VS_NKCELL_DN	GSE22886_NAIVE_CD8_TCELL_VS_NKCELL_DN		190	0.41907	1.83391	0.012024	0.0123546	0.479	6175	tags=32%, list=28%, signal=43%
GSE29949_CD8_NEG_DC_SPLEEN_VS_CD8_POS_DC_SPLEEN_DN	GSE29949_CD8_NEG_DC_SPLEEN_VS_CD8_POS_DC_SPLEEN_DN		194	0.454134	1.83366	0	0.0123766	0.479	2610	tags=16%, list=12%, signal=18%
GSE17721_LPS_VS_POLYIC_6H_BMDC_UP	GSE17721_LPS_VS_POLYIC_6H_BMDC_UP		190	0.373913	1.83348	0.0040404	0.0123824	0.479	2385	tags=12%, list=11%, signal=13%
GSE17721_0.5H_VS_12H_PAM3CSK4_BMDC_DN	GSE17721_0.5H_VS_12H_PAM3CSK4_BMDC_DN		194	0.313841	1.83332	0	0.0123821	0.479	4718	tags=15%, list=21%, signal=19%
GSE3982_MAC_VS_EFF_MEMORY_CD4_TCELL_UP	GSE3982_MAC_VS_EFF_MEMORY_CD4_TCELL_UP		193	0.387251	1.8333	0.0122699	0.0123697	0.479	4089	tags=20%, list=18%, signal=25%
GSE25088_IL4_VS_IL4_AND_ROSIGLITAZONE_STIM_MACROPHAGE_DAY10_DN	GSE25088_IL4_VS_IL4_AND_ROSIGLITAZONE_STIM_MACROPHAGE_DAY10_DN		194	0.454267	1.83291	0	0.0124032	0.481	5063	tags=31%, list=23%, signal=40%
GSE36078_WT_VS_IL1R_KO_LUNG_DC_DN	GSE36078_WT_VS_IL1R_KO_LUNG_DC_DN		194	0.414536	1.83272	0	0.0124136	0.481	3329	tags=19%, list=15%, signal=22%
GSE36476_YOUNG_VS_OLD_DONOR_MEMORY_CD4_TCELL_40H_TSST_ACT_DN	GSE36476_YOUNG_VS_OLD_DONOR_MEMORY_CD4_TCELL_40H_TSST_ACT_DN		188	0.317476	1.83259	0.0101215	0.012418	0.482	3329	tags=12%, list=15%, signal=14%
GSE16385_UNTREATED_VS_12H_ROSIGLITAZONE_IL4_TREATED_MACROPHAGE_UP	GSE16385_UNTREATED_VS_12H_ROSIGLITAZONE_IL4_TREATED_MACROPHAGE_UP		192	0.360504	1.83251	0.00412371	0.0124108	0.483	5261	tags=19%, list=24%, signal=25%
GSE17721_POLYIC_VS_GARDIQUIMOD_12H_BMDC_UP	GSE17721_POLYIC_VS_GARDIQUIMOD_12H_BMDC_UP		191	0.416146	1.83235	0	0.0124134	0.483	4447	tags=25%, list=20%, signal=30%
GSE37605_TREG_VS_TCONV_C57BL6_FOXP3_FUSION_GFP_DN	GSE37605_TREG_VS_TCONV_C57BL6_FOXP3_FUSION_GFP_DN		177	0.47175	1.83235	0.004	0.0123986	0.483	4212	tags=27%, list=19%, signal=32%
GSE8835_HEALTHY_VS_CLL_CD8_TCELL_DN	GSE8835_HEALTHY_VS_CLL_CD8_TCELL_DN		196	0.506658	1.83218	0.0040404	0.0124128	0.483	2478	tags=20%, list=11%, signal=23%
GSE40274_CTRL_VS_FOXP3_AND_XBP1_TRANSDUCED_ACTIVATED_CD4_TCELL_DN	GSE40274_CTRL_VS_FOXP3_AND_XBP1_TRANSDUCED_ACTIVATED_CD4_TCELL_DN		168	0.498467	1.83195	0.00205339	0.0124207	0.483	5422	tags=37%, list=24%, signal=48%
GSE10325_LUPUS_CD4_TCELL_VS_LUPUS_MYELOID_DN	GSE10325_LUPUS_CD4_TCELL_VS_LUPUS_MYELOID_DN		191	0.689739	1.83188	0	0.0124165	0.483	2404	tags=37%, list=11%, signal=41%
GSE45365_NK_CELL_VS_CD11B_DC_MCMV_INFECTION_DN	GSE45365_NK_CELL_VS_CD11B_DC_MCMV_INFECTION_DN		192	0.478987	1.83183	0.00390625	0.0124104	0.483	4678	tags=31%, list=21%, signal=39%
GSE9316_CD4_TCELL_BALBC_VS_TH17_ENRI_CD4_TCELL_SKG_PMA_IONO_STIM_FR4NEG_DN	GSE9316_CD4_TCELL_BALBC_VS_TH17_ENRI_CD4_TCELL_SKG_PMA_IONO_STIM_FR4NEG_DN		194	0.410489	1.83108	0.00994036	0.0124869	0.484	2353	tags=14%, list=11%, signal=15%
GSE22886_NAIVE_VS_MEMORY_TCELL_DN	GSE22886_NAIVE_VS_MEMORY_TCELL_DN		191	0.409011	1.83075	0.0100402	0.0125087	0.485	6100	tags=30%, list=27%, signal=41%
GSE360_CTRL_VS_B_MALAYI_HIGH_DOSE_DC_DN	GSE360_CTRL_VS_B_MALAYI_HIGH_DOSE_DC_DN		189	0.42835	1.83069	0	0.0125057	0.485	2578	tags=16%, list=12%, signal=18%
GSE6259_CD4_TCELL_VS_CD8_TCELL_UP	GSE6259_CD4_TCELL_VS_CD8_TCELL_UP		182	0.563943	1.83059	0.00603622	0.0125025	0.485	3445	tags=33%, list=15%, signal=39%
GSE7348_UNSTIM_VS_TOLERIZED_AND_LPS_STIM_MACROPHAGE_DN	GSE7348_UNSTIM_VS_TOLERIZED_AND_LPS_STIM_MACROPHAGE_DN		172	0.419067	1.83034	0.00196464	0.0125203	0.487	5757	tags=31%, list=26%, signal=42%
GSE41176_WT_VS_TAK1_KO_ANTI_IGM_STIM_BCELL_24H_UP	GSE41176_WT_VS_TAK1_KO_ANTI_IGM_STIM_BCELL_24H_UP		195	0.323045	1.83033	0.0179283	0.0125068	0.487	6098	tags=27%, list=27%, signal=36%
GSE17721_CTRL_VS_PAM3CSK4_12H_BMDC_DN	GSE17721_CTRL_VS_PAM3CSK4_12H_BMDC_DN		193	0.430259	1.83031	0.004	0.0124944	0.487	3890	tags=23%, list=17%, signal=27%
GSE27786_LSK_VS_CD8_TCELL_UP	GSE27786_LSK_VS_CD8_TCELL_UP		194	0.343594	1.82999	0.00393701	0.0125241	0.487	5602	tags=26%, list=25%, signal=35%
GSE25088_CTRL_VS_IL4_STIM_MACROPHAGE_UP	GSE25088_CTRL_VS_IL4_STIM_MACROPHAGE_UP		188	0.461935	1.8299	0.00397614	0.012525	0.489	4129	tags=28%, list=19%, signal=34%
GSE2770_TGFB_AND_IL4_VS_IL12_TREATED_ACT_CD4_TCELL_48H_UP	GSE2770_TGFB_AND_IL4_VS_IL12_TREATED_ACT_CD4_TCELL_48H_UP		190	0.374234	1.8299	0.00200803	0.0125127	0.489	6348	tags=28%, list=28%, signal=39%
GSE29618_PDC_VS_MDC_DAY7_FLU_VACCINE_UP	GSE29618_PDC_VS_MDC_DAY7_FLU_VACCINE_UP		189	0.484578	1.82937	0.0040568	0.0125551	0.491	4619	tags=32%, list=21%, signal=40%
GSE17186_NAIVE_VS_CD21LOW_TRANSITIONAL_BCELL_CORD_BLOOD_DN	GSE17186_NAIVE_VS_CD21LOW_TRANSITIONAL_BCELL_CORD_BLOOD_DN		193	0.412695	1.82923	0.0118343	0.0125522	0.491	5027	tags=28%, list=23%, signal=36%
GSE21546_WT_VS_SAP1A_KO_ANTI_CD3_STIM_DP_THYMOCYTES_UP	GSE21546_WT_VS_SAP1A_KO_ANTI_CD3_STIM_DP_THYMOCYTES_UP		187	0.43299	1.82919	0.00206186	0.0125444	0.491	5052	tags=27%, list=23%, signal=35%
GSE2770_TGFB_AND_IL4_VS_IL12_TREATED_ACT_CD4_TCELL_2H_DN	GSE2770_TGFB_AND_IL4_VS_IL12_TREATED_ACT_CD4_TCELL_2H_DN		188	0.436414	1.82902	0.00196078	0.0125491	0.491	5319	tags=31%, list=24%, signal=40%
GSE46606_IRF4HIGH_VS_WT_CD40L_IL2_IL5_DAY3_STIMULATED_BCELL_DN	GSE46606_IRF4HIGH_VS_WT_CD40L_IL2_IL5_DAY3_STIMULATED_BCELL_DN		189	0.495504	1.82872	0	0.0125652	0.491	3597	tags=27%, list=16%, signal=32%
GSE24142_EARLY_THYMIC_PROGENITOR_VS_DN2_THYMOCYTE_UP	GSE24142_EARLY_THYMIC_PROGENITOR_VS_DN2_THYMOCYTE_UP		197	0.576977	1.82866	0	0.0125587	0.491	3897	tags=40%, list=17%, signal=48%
GSE13484_UNSTIM_VS_12H_YF17D_VACCINE_STIM_PBMC_DN	GSE13484_UNSTIM_VS_12H_YF17D_VACCINE_STIM_PBMC_DN		192	0.456765	1.82851	0.00595238	0.0125587	0.492	5121	tags=28%, list=23%, signal=36%
GSE15930_NAIVE_VS_72H_IN_VITRO_STIM_IL12_CD8_TCELL_UP	GSE15930_NAIVE_VS_72H_IN_VITRO_STIM_IL12_CD8_TCELL_UP		197	0.399755	1.82841	0.00198807	0.0125657	0.492	3067	tags=18%, list=14%, signal=20%
GSE19198_CTRL_VS_IL21_TREATED_TCELL_6H_UP	GSE19198_CTRL_VS_IL21_TREATED_TCELL_6H_UP		194	0.508983	1.82824	0.00988142	0.0125634	0.492	4700	tags=32%, list=21%, signal=40%
GSE17721_POLYIC_VS_CPG_8H_BMDC_UP	GSE17721_POLYIC_VS_CPG_8H_BMDC_UP		194	0.352995	1.82805	0.00399202	0.0125681	0.492	3236	tags=15%, list=14%, signal=18%
GSE26030_UNSTIM_VS_RESTIM_TH1_DAY5_POST_POLARIZATION_DN	GSE26030_UNSTIM_VS_RESTIM_TH1_DAY5_POST_POLARIZATION_DN		190	0.36582	1.82793	0.00207039	0.0125712	0.493	5711	tags=27%, list=26%, signal=36%
GSE36826_WT_VS_IL1R_KO_SKIN_UP	GSE36826_WT_VS_IL1R_KO_SKIN_UP		189	0.479347	1.82763	0	0.012598	0.494	5759	tags=39%, list=26%, signal=52%
GSE20366_TREG_VS_NAIVE_CD4_TCELL_DEC205_CONVERSION_UP	GSE20366_TREG_VS_NAIVE_CD4_TCELL_DEC205_CONVERSION_UP		196	0.48767	1.82757	0	0.0125945	0.494	5022	tags=34%, list=23%, signal=44%
GSE17721_LPS_VS_CPG_12H_BMDC_UP	GSE17721_LPS_VS_CPG_12H_BMDC_UP		195	0.40471	1.8273	0.00790514	0.0126176	0.494	3831	tags=19%, list=17%, signal=23%
GSE17974_1.5H_VS_72H_IL4_AND_ANTI_IL12_ACT_CD4_TCELL_UP	GSE17974_1.5H_VS_72H_IL4_AND_ANTI_IL12_ACT_CD4_TCELL_UP		195	0.366421	1.82711	0.00795229	0.0126198	0.494	2950	tags=14%, list=13%, signal=16%
GSE360_L_MAJOR_VS_M_TUBERCULOSIS_DC_DN	GSE360_L_MAJOR_VS_M_TUBERCULOSIS_DC_DN		193	0.441998	1.82688	0	0.0126377	0.494	3730	tags=23%, list=17%, signal=27%
GSE21360_SECONDARY_VS_QUATERNARY_MEMORY_CD8_TCELL_UP	GSE21360_SECONDARY_VS_QUATERNARY_MEMORY_CD8_TCELL_UP		190	0.669067	1.82683	0	0.0126243	0.494	2849	tags=37%, list=13%, signal=42%
GSE24634_IL4_VS_CTRL_TREATED_NAIVE_CD4_TCELL_DAY3_DN	GSE24634_IL4_VS_CTRL_TREATED_NAIVE_CD4_TCELL_DAY3_DN		193	0.606086	1.82679	0	0.012616	0.494	4635	tags=40%, list=21%, signal=51%
GSE27786_CD4_TCELL_VS_NKCELL_DN	GSE27786_CD4_TCELL_VS_NKCELL_DN		193	0.348475	1.82626	0.00200803	0.012666	0.495	4923	tags=24%, list=22%, signal=30%
GSE15930_STIM_VS_STIM_AND_IFNAB_24H_CD8_T_CELL_DN	GSE15930_STIM_VS_STIM_AND_IFNAB_24H_CD8_T_CELL_DN		189	0.43526	1.82579	0	0.0127076	0.496	3307	tags=20%, list=15%, signal=23%
GSE41176_UNSTIM_VS_ANTI_IGM_STIM_BCELL_3H_UP	GSE41176_UNSTIM_VS_ANTI_IGM_STIM_BCELL_3H_UP		195	0.62432	1.82556	0.00205339	0.0127184	0.496	2514	tags=30%, list=11%, signal=34%
GSE37534_GW1929_VS_PIOGLITAZONE_TREATED_CD4_TCELL_PPARG1_FOXP3_TRANSDUCED_DN	GSE37534_GW1929_VS_PIOGLITAZONE_TREATED_CD4_TCELL_PPARG1_FOXP3_TRANSDUCED_DN		194	0.313348	1.82556	0.00403226	0.0127039	0.496	4256	tags=15%, list=19%, signal=18%
GSE20715_WT_VS_TLR4_KO_6H_OZONE_LUNG_UP	GSE20715_WT_VS_TLR4_KO_6H_OZONE_LUNG_UP		196	0.409637	1.82551	0	0.0126973	0.497	5283	tags=28%, list=24%, signal=36%
GSE22886_NAIVE_BCELL_VS_BM_PLASMA_CELL_DN	GSE22886_NAIVE_BCELL_VS_BM_PLASMA_CELL_DN		190	0.422047	1.82537	0.00835073	0.0126972	0.497	5748	tags=28%, list=26%, signal=38%
GSE14000_UNSTIM_VS_4H_LPS_DC_TRANSLATED_RNA_DN	GSE14000_UNSTIM_VS_4H_LPS_DC_TRANSLATED_RNA_DN		191	0.555426	1.8251	0.00596422	0.0127177	0.497	3990	tags=36%, list=18%, signal=44%
GSE37301_COMMON_LYMPHOID_PROGENITOR_VS_RAG2_KO_NK_CELL_DN	GSE37301_COMMON_LYMPHOID_PROGENITOR_VS_RAG2_KO_NK_CELL_DN		190	0.466707	1.82507	0	0.0127057	0.497	5640	tags=38%, list=25%, signal=51%
GSE17721_PAM3CSK4_VS_GADIQUIMOD_4H_BMDC_DN	GSE17721_PAM3CSK4_VS_GADIQUIMOD_4H_BMDC_DN		194	0.433248	1.82502	0.00398406	0.0126951	0.497	6100	tags=35%, list=27%, signal=47%
GSE32986_UNSTIM_VS_CURDLAN_LOWDOSE_STIM_DC_UP	GSE32986_UNSTIM_VS_CURDLAN_LOWDOSE_STIM_DC_UP		194	0.416067	1.82498	0.0120482	0.0126851	0.497	2185	tags=12%, list=10%, signal=13%
GSE9037_CTRL_VS_LPS_1H_STIM_BMDM_DN	GSE9037_CTRL_VS_LPS_1H_STIM_BMDM_DN		184	0.461451	1.82493	0	0.012676	0.497	3333	tags=25%, list=15%, signal=29%
GSE12366_NAIVE_VS_MEMORY_BCELL_DN	GSE12366_NAIVE_VS_MEMORY_BCELL_DN		189	0.448149	1.82406	0	0.0127579	0.497	5150	tags=31%, list=23%, signal=40%
GSE6259_FLT3L_INDUCED_VS_WT_SPLENIC_DC_33D1_POS_UP	GSE6259_FLT3L_INDUCED_VS_WT_SPLENIC_DC_33D1_POS_UP		183	0.467036	1.82401	0.00202429	0.0127478	0.497	5019	tags=33%, list=22%, signal=43%
GSE17974_0H_VS_48H_IN_VITRO_ACT_CD4_TCELL_UP	GSE17974_0H_VS_48H_IN_VITRO_ACT_CD4_TCELL_UP		181	0.439051	1.82386	0	0.0127499	0.497	5191	tags=31%, list=23%, signal=41%
GSE10239_NAIVE_VS_KLRG1HIGH_EFF_CD8_TCELL_UP	GSE10239_NAIVE_VS_KLRG1HIGH_EFF_CD8_TCELL_UP		192	0.391612	1.82367	0.00390625	0.0127607	0.498	4663	tags=21%, list=21%, signal=26%
GSE34156_TLR1_TLR2_LIGAND_VS_NOD2_AND_TLR1_TLR2_LIGAND_24H_TREATED_MONOCYTE_UP	GSE34156_TLR1_TLR2_LIGAND_VS_NOD2_AND_TLR1_TLR2_LIGAND_24H_TREATED_MONOCYTE_UP		189	0.604919	1.82366	0.00196078	0.0127474	0.498	4659	tags=46%, list=21%, signal=57%
GSE39556_UNTREATED_VS_3H_POLYIC_INJ_MOUSE_CD8A_DC_DN	GSE39556_UNTREATED_VS_3H_POLYIC_INJ_MOUSE_CD8A_DC_DN		195	0.491805	1.82353	0.00798403	0.012747	0.498	2991	tags=24%, list=13%, signal=28%
GSE21774_CD56_BRIGHT_VS_DIM_CD62L_POSITIVE_NK_CELL_UP	GSE21774_CD56_BRIGHT_VS_DIM_CD62L_POSITIVE_NK_CELL_UP		196	0.398683	1.8234	0	0.0127545	0.498	5110	tags=28%, list=23%, signal=36%
GSE27786_CD4_TCELL_VS_ERYTHTROBLAST_UP	GSE27786_CD4_TCELL_VS_ERYTHTROBLAST_UP		198	0.282186	1.82339	0	0.0127426	0.498	5915	tags=19%, list=27%, signal=26%
GSE17721_POLYIC_VS_PAM3CSK4_24H_BMDC_DN	GSE17721_POLYIC_VS_PAM3CSK4_24H_BMDC_DN		191	0.369317	1.82326	0.00601202	0.0127365	0.498	2768	tags=12%, list=12%, signal=14%
GSE9006_HEALTHY_VS_TYPE_1_DIABETES_PBMC_AT_DX_DN	GSE9006_HEALTHY_VS_TYPE_1_DIABETES_PBMC_AT_DX_DN		189	0.630553	1.82307	0	0.0127368	0.498	2504	tags=29%, list=11%, signal=33%
GSE15930_STIM_VS_STIM_AND_TRICHOSTATINA_72H_CD8_T_CELL_UP	GSE15930_STIM_VS_STIM_AND_TRICHOSTATINA_72H_CD8_T_CELL_UP		189	0.334152	1.82299	0	0.0127353	0.498	5299	tags=20%, list=24%, signal=25%
GSE360_T_GONDII_VS_B_MALAYI_LOW_DOSE_MAC_UP	GSE360_T_GONDII_VS_B_MALAYI_LOW_DOSE_MAC_UP		194	0.403373	1.82294	0.00399202	0.0127296	0.498	4677	tags=23%, list=21%, signal=28%
GSE21774_CD62L_POS_CD56_DIM_VS_CD62L_NEG_CD56_DIM_NK_CELL_DN	GSE21774_CD62L_POS_CD56_DIM_VS_CD62L_NEG_CD56_DIM_NK_CELL_DN		190	0.558424	1.82291	0.00199601	0.012719	0.498	3266	tags=33%, list=15%, signal=39%
GSE17721_12H_VS_24H_POLYIC_BMDC_UP	GSE17721_12H_VS_24H_POLYIC_BMDC_UP		192	0.459218	1.82269	0.00204499	0.0127365	0.498	4021	tags=23%, list=18%, signal=28%
GSE2405_0H_VS_12H_A_PHAGOCYTOPHILUM_STIM_NEUTROPHIL_UP	GSE2405_0H_VS_12H_A_PHAGOCYTOPHILUM_STIM_NEUTROPHIL_UP		193	0.502735	1.82254	0	0.0127345	0.498	4343	tags=34%, list=19%, signal=42%
GSE29618_PDC_VS_MDC_DAY7_FLU_VACCINE_DN	GSE29618_PDC_VS_MDC_DAY7_FLU_VACCINE_DN		195	0.655049	1.82253	0	0.0127219	0.498	3622	tags=42%, list=16%, signal=50%
GSE9006_TYPE_1_DIABETES_AT_DX_VS_4MONTH_POST_DX_PBMC_UP	GSE9006_TYPE_1_DIABETES_AT_DX_VS_4MONTH_POST_DX_PBMC_UP		197	0.531343	1.82249	0.0122449	0.0127163	0.498	3988	tags=23%, list=18%, signal=28%
GSE11057_EFF_MEM_VS_CENT_MEM_CD4_TCELL_UP	GSE11057_EFF_MEM_VS_CENT_MEM_CD4_TCELL_UP		193	0.477256	1.8224	0	0.0127096	0.498	5138	tags=37%, list=23%, signal=48%
GSE7768_OVA_WITH_LPS_VS_OVA_WITH_MPL_IMMUNIZED_MOUSE_WHOLE_SPLEEN_6H_DN	GSE7768_OVA_WITH_LPS_VS_OVA_WITH_MPL_IMMUNIZED_MOUSE_WHOLE_SPLEEN_6H_DN		175	0.403485	1.82205	0.00612245	0.0127356	0.499	4980	tags=24%, list=22%, signal=31%
GSE15271_CXCR4_POS_VS_NEG_GC_BCELL_DN	GSE15271_CXCR4_POS_VS_NEG_GC_BCELL_DN		179	0.360747	1.82185	0.00811359	0.0127362	0.499	4700	tags=21%, list=21%, signal=26%
GSE35825_UNTREATED_VS_IFNG_STIM_MACROPHAGE_UP	GSE35825_UNTREATED_VS_IFNG_STIM_MACROPHAGE_UP		192	0.588347	1.82168	0	0.0127405	0.499	3164	tags=30%, list=14%, signal=34%
GSE21670_UNTREATED_VS_TGFB_IL6_TREATED_CD4_TCELL_DN	GSE21670_UNTREATED_VS_TGFB_IL6_TREATED_CD4_TCELL_DN		164	0.438941	1.82164	0	0.0127368	0.499	3963	tags=21%, list=18%, signal=26%
GSE29618_MONOCYTE_VS_PDC_UP	GSE29618_MONOCYTE_VS_PDC_UP		195	0.685066	1.82145	0	0.0127418	0.5	4256	tags=50%, list=19%, signal=62%
GSE39820_CTRL_VS_TGFBETA1_IL6_IL23A_CD4_TCELL_DN	GSE39820_CTRL_VS_TGFBETA1_IL6_IL23A_CD4_TCELL_DN		189	0.374738	1.82136	0	0.0127437	0.5	3743	tags=17%, list=17%, signal=21%
GSE3982_MAC_VS_NEUTROPHIL_UP	GSE3982_MAC_VS_NEUTROPHIL_UP		189	0.269792	1.82126	0.0104167	0.012739	0.5	4262	tags=11%, list=19%, signal=13%
GSE1460_NAIVE_CD4_TCELL_CORD_BLOOD_VS_THYMIC_STROMAL_CELL_DN	GSE1460_NAIVE_CD4_TCELL_CORD_BLOOD_VS_THYMIC_STROMAL_CELL_DN		190	0.382571	1.82115	0.024	0.0127395	0.5	3625	tags=15%, list=16%, signal=17%
GSE17186_NAIVE_VS_CD21HIGH_TRANSITIONAL_BCELL_UP	GSE17186_NAIVE_VS_CD21HIGH_TRANSITIONAL_BCELL_UP		187	0.440183	1.82111	0	0.0127296	0.5	3605	tags=26%, list=16%, signal=31%
GSE36476_CTRL_VS_TSST_ACT_72H_MEMORY_CD4_TCELL_YOUNG_UP	GSE36476_CTRL_VS_TSST_ACT_72H_MEMORY_CD4_TCELL_YOUNG_UP		194	0.417104	1.82075	0.00399202	0.0127637	0.5	3089	tags=17%, list=14%, signal=20%
GSE25087_FETAL_VS_ADULT_TREG_UP	GSE25087_FETAL_VS_ADULT_TREG_UP		190	0.379632	1.82062	0.00603622	0.0127612	0.5	4785	tags=19%, list=21%, signal=25%
GSE14769_UNSTIM_VS_120MIN_LPS_BMDM_DN	GSE14769_UNSTIM_VS_120MIN_LPS_BMDM_DN		194	0.530093	1.82053	0.0117878	0.01276	0.5	3697	tags=28%, list=17%, signal=33%
GSE42021_TCONV_PLN_VS_TREG_PRECURSORS_THYMUS_UP	GSE42021_TCONV_PLN_VS_TREG_PRECURSORS_THYMUS_UP		197	0.390909	1.82041	0.00589391	0.0127593	0.5	3728	tags=23%, list=17%, signal=27%
GSE3337_4H_VS_16H_IFNG_IN_CD8POS_DC_UP	GSE3337_4H_VS_16H_IFNG_IN_CD8POS_DC_UP		190	0.38867	1.82038	0.0200803	0.0127479	0.5	3398	tags=15%, list=15%, signal=17%
GSE18893_CTRL_VS_TNF_TREATED_TREG_24H_DN	GSE18893_CTRL_VS_TNF_TREATED_TREG_24H_DN		195	0.401332	1.81969	0.00204082	0.0128295	0.5	4471	tags=23%, list=20%, signal=28%
GSE33162_UNTREATED_VS_4H_LPS_STIM_HDAC3_KO_MACROPHAGE_UP	GSE33162_UNTREATED_VS_4H_LPS_STIM_HDAC3_KO_MACROPHAGE_UP		188	0.397335	1.8195	0.0262626	0.0128376	0.5	4185	tags=18%, list=19%, signal=21%
GSE39152_CD103_NEG_VS_POS_MEMORY_CD8_TCELL_UP	GSE39152_CD103_NEG_VS_POS_MEMORY_CD8_TCELL_UP		192	0.409208	1.81948	0	0.0128258	0.5	5243	tags=28%, list=23%, signal=36%
GSE9650_EFFECTOR_VS_EXHAUSTED_CD8_TCELL_UP	GSE9650_EFFECTOR_VS_EXHAUSTED_CD8_TCELL_UP		194	0.394076	1.81945	0.01	0.0128118	0.5	4897	tags=21%, list=22%, signal=27%
GSE19198_1H_VS_24H_IL21_TREATED_TCELL_DN	GSE19198_1H_VS_24H_IL21_TREATED_TCELL_DN		197	0.531863	1.81919	0.00196464	0.0128218	0.502	3990	tags=31%, list=18%, signal=37%
GSE25088_ROSIGLITAZONE_VS_IL4_AND_ROSIGLITAZONE_STIM_MACROPHAGE_DAY10_UP	GSE25088_ROSIGLITAZONE_VS_IL4_AND_ROSIGLITAZONE_STIM_MACROPHAGE_DAY10_UP		192	0.352682	1.81916	0.00403226	0.0128116	0.502	5679	tags=25%, list=25%, signal=33%
GSE7764_IL15_NK_CELL_24H_VS_SPLENOCYTE_DN	GSE7764_IL15_NK_CELL_24H_VS_SPLENOCYTE_DN		193	0.37411	1.81916	0.00965251	0.0127977	0.502	3652	tags=18%, list=16%, signal=21%
GSE42021_CD24LO_TREG_VS_CD24LO_TCONV_THYMUS_UP	GSE42021_CD24LO_TREG_VS_CD24LO_TCONV_THYMUS_UP		195	0.401353	1.81912	0.00202429	0.0127888	0.502	2747	tags=15%, list=12%, signal=17%
GSE37301_COMMON_LYMPHOID_PROGENITOR_VS_GRAN_MONO_PROGENITOR_UP	GSE37301_COMMON_LYMPHOID_PROGENITOR_VS_GRAN_MONO_PROGENITOR_UP		195	0.423521	1.81911	0.0040568	0.0127749	0.502	3002	tags=16%, list=13%, signal=18%
GSE8678_IL7R_LOW_VS_HIGH_EFF_CD8_TCELL_UP	GSE8678_IL7R_LOW_VS_HIGH_EFF_CD8_TCELL_UP		195	0.408478	1.81905	0.00197239	0.0127656	0.502	5120	tags=29%, list=23%, signal=37%
GSE35685_CD34POS_CD38NEG_VS_CD34POS_CD10POS_BONE_MARROW_DN	GSE35685_CD34POS_CD38NEG_VS_CD34POS_CD10POS_BONE_MARROW_DN		195	0.449376	1.81882	0.0139721	0.0127882	0.504	5757	tags=32%, list=26%, signal=43%
GSE21360_NAIVE_VS_SECONDARY_MEMORY_CD8_TCELL_UP	GSE21360_NAIVE_VS_SECONDARY_MEMORY_CD8_TCELL_UP		184	0.59947	1.81881	0.00199601	0.0127785	0.504	4680	tags=41%, list=21%, signal=52%
GSE3982_CENT_MEMORY_CD4_TCELL_VS_NKCELL_DN	GSE3982_CENT_MEMORY_CD4_TCELL_VS_NKCELL_DN		189	0.452049	1.81859	0	0.0128	0.506	4576	tags=32%, list=21%, signal=40%
GSE30971_WBP7_HET_VS_KO_MACROPHAGE_DN	GSE30971_WBP7_HET_VS_KO_MACROPHAGE_DN		192	0.611721	1.81851	0.00404858	0.0128014	0.507	3499	tags=33%, list=16%, signal=39%
GSE22025_UNTREATED_VS_PROGESTERONE_TREATED_CD4_TCELL_DN	GSE22025_UNTREATED_VS_PROGESTERONE_TREATED_CD4_TCELL_DN		195	0.392445	1.8185	0	0.0127921	0.507	5886	tags=32%, list=26%, signal=43%
GSE15930_STIM_VS_STIM_AND_IL12_24H_CD8_T_CELL_UP	GSE15930_STIM_VS_STIM_AND_IL12_24H_CD8_T_CELL_UP		189	0.315809	1.81847	0.00596422	0.0127807	0.507	3020	tags=11%, list=14%, signal=13%
GSE18893_CTRL_VS_TNF_TREATED_TREG_2H_UP	GSE18893_CTRL_VS_TNF_TREATED_TREG_2H_UP		190	0.336421	1.81841	0.00787402	0.0127741	0.507	5845	tags=24%, list=26%, signal=32%
GSE30971_CTRL_VS_LPS_STIM_MACROPHAGE_WBP7_HET_2H_UP	GSE30971_CTRL_VS_LPS_STIM_MACROPHAGE_WBP7_HET_2H_UP		188	0.646569	1.81823	0	0.0127852	0.507	4129	tags=42%, list=19%, signal=51%
GSE21380_NON_TFH_VS_TFH_CD4_TCELL_DN	GSE21380_NON_TFH_VS_TFH_CD4_TCELL_DN		191	0.467592	1.81789	0.00200401	0.0128213	0.507	2990	tags=20%, list=13%, signal=23%
GSE36078_UNTREATED_VS_AD5_INF_MOUSE_LUNG_DC_DN	GSE36078_UNTREATED_VS_AD5_INF_MOUSE_LUNG_DC_DN		191	0.404801	1.81733	0.00404858	0.0128919	0.507	4534	tags=27%, list=20%, signal=33%
GSE17974_CTRL_VS_ACT_IL4_AND_ANTI_IL12_48H_CD4_TCELL_UP	GSE17974_CTRL_VS_ACT_IL4_AND_ANTI_IL12_48H_CD4_TCELL_UP		180	0.434036	1.8173	0	0.0128792	0.507	4202	tags=27%, list=19%, signal=33%
GSE41867_DAY15_EFFECTOR_VS_DAY30_EXHAUSTED_CD8_TCELL_LCMV_CLONE13_UP	GSE41867_DAY15_EFFECTOR_VS_DAY30_EXHAUSTED_CD8_TCELL_LCMV_CLONE13_UP		194	0.463994	1.81692	0.00205761	0.0129103	0.508	5339	tags=31%, list=24%, signal=40%
GSE360_L_DONOVANI_VS_M_TUBERCULOSIS_MAC_UP	GSE360_L_DONOVANI_VS_M_TUBERCULOSIS_MAC_UP		196	0.427457	1.8169	0.00400802	0.0128993	0.508	4819	tags=26%, list=22%, signal=32%
GSE17721_PAM3CSK4_VS_GADIQUIMOD_12H_BMDC_DN	GSE17721_PAM3CSK4_VS_GADIQUIMOD_12H_BMDC_DN		192	0.486153	1.81676	0.00401606	0.0129058	0.508	2452	tags=20%, list=11%, signal=23%
GSE46606_IRF4MID_VS_WT_CD40L_IL2_IL5_DAY3_STIMULATED_BCELL_DN	GSE46606_IRF4MID_VS_WT_CD40L_IL2_IL5_DAY3_STIMULATED_BCELL_DN		195	0.413988	1.81665	0.00576923	0.0129027	0.508	6039	tags=34%, list=27%, signal=46%
GSE22611_MUTANT_NOD2_TRANSDUCED_VS_CTRL_HEK293T_STIMULATED_WITH_MDP_6H_DN	GSE22611_MUTANT_NOD2_TRANSDUCED_VS_CTRL_HEK293T_STIMULATED_WITH_MDP_6H_DN		198	0.385866	1.81645	0	0.0129204	0.508	3355	tags=16%, list=15%, signal=19%
GSE6092_UNSTIM_VS_IFNG_STIM_ENDOTHELIAL_CELL_UP	GSE6092_UNSTIM_VS_IFNG_STIM_ENDOTHELIAL_CELL_UP		192	0.303376	1.81645	0.00199601	0.0129067	0.508	3186	tags=12%, list=14%, signal=14%
GSE41176_UNSTIM_VS_ANTI_IGM_STIM_TAK1_KO_BCELL_24H_DN	GSE41176_UNSTIM_VS_ANTI_IGM_STIM_TAK1_KO_BCELL_24H_DN		191	0.565715	1.81598	0	0.0129366	0.508	3251	tags=30%, list=15%, signal=35%
GSE17721_POLYIC_VS_PAM3CSK4_6H_BMDC_UP	GSE17721_POLYIC_VS_PAM3CSK4_6H_BMDC_UP		192	0.4169	1.81559	0.0019802	0.0129811	0.508	4150	tags=21%, list=19%, signal=25%
GSE9650_EXHAUSTED_VS_MEMORY_CD8_TCELL_DN	GSE9650_EXHAUSTED_VS_MEMORY_CD8_TCELL_DN		196	0.406602	1.81557	0.012	0.0129709	0.508	4819	tags=18%, list=22%, signal=23%
GSE29618_PDC_VS_MDC_DN	GSE29618_PDC_VS_MDC_DN		197	0.640837	1.81557	0.0019685	0.0129572	0.508	3878	tags=40%, list=17%, signal=47%
GSE41176_UNSTIM_VS_ANTI_IGM_STIM_BCELL_6H_DN	GSE41176_UNSTIM_VS_ANTI_IGM_STIM_BCELL_6H_DN		196	0.401195	1.81542	0.0040568	0.0129518	0.508	4202	tags=23%, list=19%, signal=28%
GSE28737_WT_VS_BCL6_KO_FOLLICULAR_BCELL_DN	GSE28737_WT_VS_BCL6_KO_FOLLICULAR_BCELL_DN		193	0.443643	1.81535	0.00194932	0.0129427	0.508	3083	tags=21%, list=14%, signal=24%
GSE360_T_GONDII_VS_B_MALAYI_HIGH_DOSE_MAC_UP	GSE360_T_GONDII_VS_B_MALAYI_HIGH_DOSE_MAC_UP		191	0.4504	1.81527	0.00205339	0.0129467	0.508	3747	tags=23%, list=17%, signal=27%
GSE8515_IL1_VS_IL6_4H_STIM_MAC_UP	GSE8515_IL1_VS_IL6_4H_STIM_MAC_UP		195	0.581222	1.81525	0.00395257	0.0129341	0.508	3398	tags=30%, list=15%, signal=35%
GSE3039_CD4_TCELL_VS_ALPHAALPHA_CD8_TCELL_UP	GSE3039_CD4_TCELL_VS_ALPHAALPHA_CD8_TCELL_UP		192	0.458262	1.81516	0.00205339	0.0129276	0.508	3873	tags=24%, list=17%, signal=29%
GSE3982_EOSINOPHIL_VS_TH2_UP	GSE3982_EOSINOPHIL_VS_TH2_UP		188	0.430647	1.81473	0	0.0129741	0.51	3735	tags=21%, list=17%, signal=25%
GSE3337_4H_VS_16H_IFNG_IN_CD8POS_DC_DN	GSE3337_4H_VS_16H_IFNG_IN_CD8POS_DC_DN		189	0.483354	1.81458	0.00192678	0.0129737	0.51	5200	tags=34%, list=23%, signal=44%
GSE17721_LPS_VS_POLYIC_2H_BMDC_UP	GSE17721_LPS_VS_POLYIC_2H_BMDC_UP		193	0.473839	1.81414	0.00206612	0.01301	0.51	4171	tags=29%, list=19%, signal=35%
GSE360_DC_VS_MAC_M_TUBERCULOSIS_UP	GSE360_DC_VS_MAC_M_TUBERCULOSIS_UP		192	0.497107	1.81414	0.00199601	0.0129991	0.51	3493	tags=28%, list=16%, signal=32%
GSE18791_CTRL_VS_NEWCASTLE_VIRUS_DC_16H_DN	GSE18791_CTRL_VS_NEWCASTLE_VIRUS_DC_16H_DN		186	0.50655	1.81403	0	0.0129982	0.51	3301	tags=25%, list=15%, signal=29%
GSE17721_0.5H_VS_12H_LPS_BMDC_DN	GSE17721_0.5H_VS_12H_LPS_BMDC_DN		194	0.388691	1.81402	0.00817996	0.0129846	0.51	6112	tags=34%, list=27%, signal=46%
GSE7831_1H_VS_4H_CPG_STIM_PDC_UP	GSE7831_1H_VS_4H_CPG_STIM_PDC_UP		194	0.391234	1.81377	0.00381679	0.0130022	0.511	5116	tags=22%, list=23%, signal=29%
GSE38697_LIGHT_ZONE_VS_DARK_ZONE_BCELL_UP	GSE38697_LIGHT_ZONE_VS_DARK_ZONE_BCELL_UP		175	0.35002	1.8137	0.00407332	0.012998	0.511	5530	tags=22%, list=25%, signal=29%
GSE14699_DELETIONAL_TOLERANCE_VS_ACTIVATED_CD8_TCELL_DN	GSE14699_DELETIONAL_TOLERANCE_VS_ACTIVATED_CD8_TCELL_DN		185	0.397733	1.81354	0.0120724	0.0130013	0.512	5227	tags=23%, list=23%, signal=29%
GSE32423_IL7_VS_IL7_IL4_NAIVE_CD8_TCELL_DN	GSE32423_IL7_VS_IL7_IL4_NAIVE_CD8_TCELL_DN		194	0.367732	1.81341	0.00202429	0.0130105	0.513	5644	tags=26%, list=25%, signal=35%
GSE360_T_GONDII_VS_B_MALAYI_LOW_DOSE_MAC_DN	GSE360_T_GONDII_VS_B_MALAYI_LOW_DOSE_MAC_DN		193	0.338408	1.81323	0.00414938	0.0130142	0.513	6029	tags=30%, list=27%, signal=41%
GSE5542_IFNA_VS_IFNA_AND_IFNG_TREATED_EPITHELIAL_CELLS_24H_UP	GSE5542_IFNA_VS_IFNA_AND_IFNG_TREATED_EPITHELIAL_CELLS_24H_UP		197	0.439302	1.81313	0	0.0130079	0.513	2942	tags=20%, list=13%, signal=23%
GSE15624_CTRL_VS_3H_HALOFUGINONE_TREATED_CD4_TCELL_UP	GSE15624_CTRL_VS_3H_HALOFUGINONE_TREATED_CD4_TCELL_UP		171	0.359984	1.81313	0.00986193	0.0129944	0.513	6241	tags=30%, list=28%, signal=41%
GSE12198_CTRL_VS_HIGH_IL2_STIM_NK_CELL_DN	GSE12198_CTRL_VS_HIGH_IL2_STIM_NK_CELL_DN		197	0.382267	1.81274	0	0.0130384	0.514	2808	tags=16%, list=13%, signal=18%
GSE17721_CTRL_VS_CPG_6H_BMDC_UP	GSE17721_CTRL_VS_CPG_6H_BMDC_UP		196	0.343948	1.81271	0	0.0130361	0.516	4583	tags=18%, list=21%, signal=22%
GSE2770_IL12_ACT_VS_ACT_CD4_TCELL_2H_UP	GSE2770_IL12_ACT_VS_ACT_CD4_TCELL_2H_UP		186	0.485496	1.8123	0.00408998	0.0130823	0.516	3697	tags=26%, list=17%, signal=31%
GSE17721_CTRL_VS_POLYIC_4H_BMDC_DN	GSE17721_CTRL_VS_POLYIC_4H_BMDC_DN		194	0.450847	1.81227	0	0.0130708	0.516	4124	tags=26%, list=18%, signal=32%
GSE17186_BLOOD_VS_CORD_BLOOD_NAIVE_BCELL_DN	GSE17186_BLOOD_VS_CORD_BLOOD_NAIVE_BCELL_DN		187	0.380097	1.81222	0.00407332	0.0130594	0.516	6076	tags=31%, list=27%, signal=42%
GSE11057_PBMC_VS_MEM_CD4_TCELL_UP	GSE11057_PBMC_VS_MEM_CD4_TCELL_UP		191	0.69938	1.81216	0	0.013048	0.516	3462	tags=53%, list=16%, signal=62%
GSE25123_IL4_VS_IL4_AND_ROSIGLITAZONE_STIM_MACROPHAGE_DAY10_UP	GSE25123_IL4_VS_IL4_AND_ROSIGLITAZONE_STIM_MACROPHAGE_DAY10_UP		192	0.50643	1.81158	0.002079	0.0131186	0.516	4051	tags=34%, list=18%, signal=42%
GSE28737_FOLLICULAR_VS_MARGINAL_ZONE_BCELL_BCL6_HET_UP	GSE28737_FOLLICULAR_VS_MARGINAL_ZONE_BCELL_BCL6_HET_UP		191	0.370384	1.81158	0.00203252	0.013105	0.516	4739	tags=25%, list=21%, signal=31%
GSE17721_CTRL_VS_POLYIC_2H_BMDC_UP	GSE17721_CTRL_VS_POLYIC_2H_BMDC_UP		192	0.389715	1.8115	0	0.0130992	0.516	3262	tags=17%, list=15%, signal=19%
GSE39152_BRAIN_VS_SPLEEN_CD103_NEG_MEMORY_CD8_TCELL_DN	GSE39152_BRAIN_VS_SPLEEN_CD103_NEG_MEMORY_CD8_TCELL_DN		190	0.385854	1.81106	0.0138889	0.013135	0.516	5022	tags=23%, list=23%, signal=29%
GSE19923_E2A_KO_VS_HEB_AND_E2A_KO_DP_THYMOCYTE_UP	GSE19923_E2A_KO_VS_HEB_AND_E2A_KO_DP_THYMOCYTE_UP		188	0.466417	1.81085	0.0060241	0.0131442	0.517	3636	tags=22%, list=16%, signal=26%
GSE40274_FOXP3_VS_FOXP3_AND_PBX1_TRANSDUCED_ACTIVATED_CD4_TCELL_UP	GSE40274_FOXP3_VS_FOXP3_AND_PBX1_TRANSDUCED_ACTIVATED_CD4_TCELL_UP		192	0.468053	1.81078	0.00401606	0.013143	0.517	3990	tags=28%, list=18%, signal=33%
GSE36888_UNTREATED_VS_IL2_TREATED_TCELL_17H_DN	GSE36888_UNTREATED_VS_IL2_TREATED_TCELL_17H_DN		192	0.641837	1.81073	0.00204499	0.0131374	0.517	3906	tags=40%, list=18%, signal=48%
GSE339_CD4POS_VS_CD4CD8DN_DC_IN_CULTURE_DN	GSE339_CD4POS_VS_CD4CD8DN_DC_IN_CULTURE_DN		193	0.482153	1.81067	0	0.0131301	0.517	3810	tags=27%, list=17%, signal=32%
GSE24142_DN2_VS_DN3_THYMOCYTE_UP	GSE24142_DN2_VS_DN3_THYMOCYTE_UP		197	0.509876	1.81044	0.00404858	0.0131409	0.518	3060	tags=28%, list=14%, signal=33%
GSE23321_CD8_STEM_CELL_MEMORY_VS_EFFECTOR_MEMORY_CD8_TCELL_DN	GSE23321_CD8_STEM_CELL_MEMORY_VS_EFFECTOR_MEMORY_CD8_TCELL_DN		193	0.372003	1.81026	0.0155039	0.0131475	0.519	3844	tags=14%, list=17%, signal=17%
GSE14769_UNSTIM_VS_120MIN_LPS_BMDM_UP	GSE14769_UNSTIM_VS_120MIN_LPS_BMDM_UP		198	0.299463	1.80982	0.01	0.0131964	0.52	4939	tags=16%, list=22%, signal=21%
GSE1791_CTRL_VS_NEUROMEDINU_IN_T_CELL_LINE_6H_UP	GSE1791_CTRL_VS_NEUROMEDINU_IN_T_CELL_LINE_6H_UP		195	0.492811	1.80969	0.00845666	0.0131921	0.52	3500	tags=22%, list=16%, signal=25%
GSE24574_BCL6_HIGH_TFH_VS_TCONV_CD4_TCELL_UP	GSE24574_BCL6_HIGH_TFH_VS_TCONV_CD4_TCELL_UP		188	0.450421	1.80966	0	0.0131841	0.52	5271	tags=34%, list=24%, signal=44%
GSE13485_PRE_VS_POST_YF17D_VACCINATION_PBMC_DN	GSE13485_PRE_VS_POST_YF17D_VACCINATION_PBMC_DN		191	0.502748	1.80956	0.0201613	0.0131795	0.52	5691	tags=34%, list=25%, signal=45%
GSE6259_FLT3L_INDUCED_DEC205_POS_DC_VS_CD8_TCELL_DN	GSE6259_FLT3L_INDUCED_DEC205_POS_DC_VS_CD8_TCELL_DN		176	0.476617	1.8091	0.01417	0.0132418	0.524	5159	tags=29%, list=23%, signal=37%
GSE45382_UNTREATED_VS_TGFB_TREATED_MACROPHAGES_DN	GSE45382_UNTREATED_VS_TGFB_TREATED_MACROPHAGES_DN		192	0.446029	1.80889	0.0019685	0.0132592	0.524	3280	tags=19%, list=15%, signal=22%
GSE360_DC_VS_MAC_B_MALAYI_LOW_DOSE_DN	GSE360_DC_VS_MAC_B_MALAYI_LOW_DOSE_DN		193	0.407773	1.80857	0.00592885	0.0132879	0.524	3844	tags=18%, list=17%, signal=22%
GSE18281_SUBCAPSULAR_VS_CENTRAL_CORTICAL_REGION_OF_THYMUS_UP	GSE18281_SUBCAPSULAR_VS_CENTRAL_CORTICAL_REGION_OF_THYMUS_UP		185	0.332959	1.80831	0	0.01331	0.526	4887	tags=18%, list=22%, signal=23%
GSE17721_POLYIC_VS_PAM3CSK4_1H_BMDC_DN	GSE17721_POLYIC_VS_PAM3CSK4_1H_BMDC_DN		193	0.492154	1.80798	0.0040568	0.0133221	0.526	3657	tags=26%, list=16%, signal=31%
GSE4590_SMALL_VS_LARGE_PRE_BCELL_UP	GSE4590_SMALL_VS_LARGE_PRE_BCELL_UP		182	0.556735	1.80794	0.00208333	0.0133139	0.526	4000	tags=35%, list=18%, signal=42%
GSE6674_UNSTIM_VS_CPG_STIM_BCELL_DN	GSE6674_UNSTIM_VS_CPG_STIM_BCELL_DN		172	0.38837	1.80724	0	0.0133753	0.526	3721	tags=19%, list=17%, signal=23%
GSE21670_STAT3_KO_VS_WT_CD4_TCELL_TGFB_IL6_TREATED_DN	GSE21670_STAT3_KO_VS_WT_CD4_TCELL_TGFB_IL6_TREATED_DN		195	0.568525	1.80719	0.0020284	0.0133693	0.526	4351	tags=35%, list=19%, signal=43%
GSE42021_TREG_PLN_VS_CD24HI_TREG_THYMUS_UP	GSE42021_TREG_PLN_VS_CD24HI_TREG_THYMUS_UP		192	0.513751	1.80717	0.00795229	0.0133579	0.526	2171	tags=16%, list=10%, signal=18%
GSE17721_LPS_VS_POLYIC_12H_BMDC_UP	GSE17721_LPS_VS_POLYIC_12H_BMDC_UP		196	0.324498	1.80702	0.0101215	0.0133647	0.527	3075	tags=11%, list=14%, signal=12%
GSE25088_WT_VS_STAT6_KO_MACROPHAGE_ROSIGLITAZONE_AND_IL4_STIM_DN	GSE25088_WT_VS_STAT6_KO_MACROPHAGE_ROSIGLITAZONE_AND_IL4_STIM_DN		192	0.483462	1.80643	0	0.0134156	0.528	4258	tags=33%, list=19%, signal=40%
GSE21670_STAT3_KO_VS_WT_CD4_TCELL_IL6_TREATED_DN	GSE21670_STAT3_KO_VS_WT_CD4_TCELL_IL6_TREATED_DN		194	0.484792	1.80632	0	0.0134158	0.529	4301	tags=31%, list=19%, signal=39%
GSE40274_XBP1_VS_FOXP3_AND_XBP1_TRANSDUCED_ACTIVATED_CD4_TCELL_UP	GSE40274_XBP1_VS_FOXP3_AND_XBP1_TRANSDUCED_ACTIVATED_CD4_TCELL_UP		190	0.434533	1.80578	0.00394477	0.0134715	0.53	5171	tags=28%, list=23%, signal=37%
GSE34156_UNTREATED_VS_6H_NOD2_AND_TLR1_TLR2_LIGAND_TREATED_MONOCYTE_DN	GSE34156_UNTREATED_VS_6H_NOD2_AND_TLR1_TLR2_LIGAND_TREATED_MONOCYTE_DN		165	0.470986	1.80577	0.0160966	0.0134605	0.53	5193	tags=30%, list=23%, signal=38%
GSE43863_DAY6_EFF_VS_DAY150_MEM_TFH_CD4_TCELL_UP	GSE43863_DAY6_EFF_VS_DAY150_MEM_TFH_CD4_TCELL_UP		193	0.428408	1.80554	0.00205339	0.013468	0.531	5866	tags=32%, list=26%, signal=43%
GSE39820_TGFBETA3_IL6_VS_TGFBETA3_IL6_IL23A_TREATED_CD4_TCELL_UP	GSE39820_TGFBETA3_IL6_VS_TGFBETA3_IL6_IL23A_TREATED_CD4_TCELL_UP		191	0.381298	1.80525	0	0.0134962	0.531	4636	tags=21%, list=21%, signal=27%
GSE5142_CTRL_VS_HTERT_TRANSDUCED_CD8_TCELL_EARLY_PASSAGE_CLONE_UP	GSE5142_CTRL_VS_HTERT_TRANSDUCED_CD8_TCELL_EARLY_PASSAGE_CLONE_UP		193	0.363881	1.80524	0.00402414	0.0134848	0.531	4533	tags=20%, list=20%, signal=25%
GSE42088_UNINF_VS_LEISHMANIA_INF_DC_8H_UP	GSE42088_UNINF_VS_LEISHMANIA_INF_DC_8H_UP		193	0.556223	1.80519	0.00402414	0.0134818	0.531	3872	tags=30%, list=17%, signal=36%
GSE36888_UNTREATED_VS_IL2_TREATED_STAT5_AB_KNOCKIN_TCELL_2H_UP	GSE36888_UNTREATED_VS_IL2_TREATED_STAT5_AB_KNOCKIN_TCELL_2H_UP		194	0.649009	1.80518	0.0020202	0.0134683	0.531	3906	tags=40%, list=18%, signal=48%
GSE1432_CTRL_VS_IFNG_24H_MICROGLIA_UP	GSE1432_CTRL_VS_IFNG_24H_MICROGLIA_UP		194	0.379406	1.8049	0.0019685	0.0135051	0.532	4222	tags=20%, list=19%, signal=24%
GSE7831_UNSTIM_VS_CPG_STIM_PDC_1H_UP	GSE7831_UNSTIM_VS_CPG_STIM_PDC_1H_UP		191	0.4107	1.80461	0.00795229	0.0135275	0.533	5757	tags=30%, list=26%, signal=41%
GSE30971_CTRL_VS_LPS_STIM_MACROPHAGE_WBP7_KO_4H_UP	GSE30971_CTRL_VS_LPS_STIM_MACROPHAGE_WBP7_KO_4H_UP		193	0.625631	1.8046	0.0020202	0.0135141	0.533	4119	tags=40%, list=18%, signal=49%
GSE46606_IRF4HIGH_VS_IRF4MID_CD40L_IL2_IL5_DAY3_STIMULATED_BCELL_DN	GSE46606_IRF4HIGH_VS_IRF4MID_CD40L_IL2_IL5_DAY3_STIMULATED_BCELL_DN		195	0.397476	1.80448	0.00400802	0.0135061	0.533	4980	tags=27%, list=22%, signal=35%
GSE37533_UNTREATED_VS_PIOGLIZATONE_TREATED_CD4_TCELL_PPARG1_AND_FOXP3_TRASDUCED_UP	GSE37533_UNTREATED_VS_PIOGLIZATONE_TREATED_CD4_TCELL_PPARG1_AND_FOXP3_TRASDUCED_UP		195	0.643798	1.80436	0.0020284	0.0135025	0.533	4497	tags=39%, list=20%, signal=48%
GSE13485_PRE_VS_POST_YF17D_VACCINATION_PBMC_UP	GSE13485_PRE_VS_POST_YF17D_VACCINATION_PBMC_UP		185	0.495556	1.8038	0	0.0135598	0.535	4088	tags=30%, list=18%, signal=37%
GSE19401_NAIVE_VS_IMMUNIZED_MOUSE_PLN_FOLLICULAR_DC_DN	GSE19401_NAIVE_VS_IMMUNIZED_MOUSE_PLN_FOLLICULAR_DC_DN		196	0.389633	1.80379	0.011976	0.0135463	0.535	7031	tags=40%, list=32%, signal=58%
GSE5589_UNSTIM_VS_180MIN_LPS_AND_IL10_STIM_MACROPHAGE_DN	GSE5589_UNSTIM_VS_180MIN_LPS_AND_IL10_STIM_MACROPHAGE_DN		192	0.399338	1.80376	0.00197628	0.0135372	0.535	3698	tags=18%, list=17%, signal=22%
GSE29949_MICROGLIA_BRAIN_VS_MONOCYTE_BONE_MARROW_DN	GSE29949_MICROGLIA_BRAIN_VS_MONOCYTE_BONE_MARROW_DN		196	0.414223	1.80354	0.00980392	0.0135563	0.536	6252	tags=31%, list=28%, signal=43%
GSE4535_BM_DERIVED_DC_VS_FOLLICULAR_DC_UP	GSE4535_BM_DERIVED_DC_VS_FOLLICULAR_DC_UP		193	0.452825	1.80333	0.00595238	0.0135655	0.536	5026	tags=35%, list=23%, signal=45%
GSE9988_ANTI_TREM1_VS_LPS_MONOCYTE_UP	GSE9988_ANTI_TREM1_VS_LPS_MONOCYTE_UP		189	0.443416	1.80332	0.00617284	0.0135531	0.536	5006	tags=28%, list=22%, signal=35%
GSE17721_LPS_VS_PAM3CSK4_16H_BMDC_DN	GSE17721_LPS_VS_PAM3CSK4_16H_BMDC_DN		191	0.364484	1.80305	0.00196078	0.013581	0.537	3514	tags=16%, list=16%, signal=19%
GSE37301_HEMATOPOIETIC_STEM_CELL_VS_CD4_TCELL_UP	GSE37301_HEMATOPOIETIC_STEM_CELL_VS_CD4_TCELL_UP		176	0.560397	1.80305	0.008	0.0135676	0.537	4524	tags=37%, list=20%, signal=46%
GSE3982_EOSINOPHIL_VS_BASOPHIL_UP	GSE3982_EOSINOPHIL_VS_BASOPHIL_UP		188	0.431127	1.80237	0	0.0136406	0.538	3257	tags=19%, list=15%, signal=22%
GSE16385_ROSIGLITAZONE_IL4_VS_IL4_ALONE_STIM_MACROPHAGE_12H_DN	GSE16385_ROSIGLITAZONE_IL4_VS_IL4_ALONE_STIM_MACROPHAGE_12H_DN		194	0.439598	1.80214	0.00618557	0.0136527	0.538	4659	tags=29%, list=21%, signal=36%
GSE20715_0H_VS_24H_OZONE_TLR4_KO_LUNG_DN	GSE20715_0H_VS_24H_OZONE_TLR4_KO_LUNG_DN		193	0.43086	1.8021	0.00200803	0.0136462	0.538	4718	tags=25%, list=21%, signal=32%
GSE6259_BCELL_VS_CD8_TCELL_UP	GSE6259_BCELL_VS_CD8_TCELL_UP		188	0.450758	1.80185	0	0.0136705	0.538	5324	tags=33%, list=24%, signal=43%
GSE7852_THYMUS_VS_FAT_TCONV_DN	GSE7852_THYMUS_VS_FAT_TCONV_DN		195	0.489121	1.80073	0.00607287	0.0137903	0.538	4281	tags=29%, list=19%, signal=36%
GSE42021_TCONV_PLN_VS_CD24LO_TCONV_THYMUS_DN	GSE42021_TCONV_PLN_VS_CD24LO_TCONV_THYMUS_DN		197	0.441926	1.80047	0.00202429	0.0138061	0.538	2722	tags=18%, list=12%, signal=21%
GSE14000_UNSTIM_VS_4H_LPS_DC_DN	GSE14000_UNSTIM_VS_4H_LPS_DC_DN		192	0.568388	1.80043	0.00996016	0.0137988	0.538	4157	tags=34%, list=19%, signal=41%
GSE25088_IL4_VS_IL4_AND_ROSIGLITAZONE_STIM_MACROPHAGE_DAY10_UP	GSE25088_IL4_VS_IL4_AND_ROSIGLITAZONE_STIM_MACROPHAGE_DAY10_UP		194	0.365215	1.80033	0	0.0137914	0.538	3969	tags=22%, list=18%, signal=27%
GSE13547_WT_VS_ZFX_KO_BCELL_UP	GSE13547_WT_VS_ZFX_KO_BCELL_UP		171	0.472979	1.80028	0	0.0137863	0.539	5901	tags=40%, list=26%, signal=54%
GSE27786_BCELL_VS_NKTCELL_DN	GSE27786_BCELL_VS_NKTCELL_DN		192	0.387034	1.79993	0.00198807	0.0138149	0.539	4908	tags=26%, list=22%, signal=33%
GSE17721_POLYIC_VS_GARDIQUIMOD_24H_BMDC_DN	GSE17721_POLYIC_VS_GARDIQUIMOD_24H_BMDC_DN		191	0.290019	1.79944	0.00414079	0.0138662	0.539	2183	tags=8%, list=10%, signal=9%
GSE9650_NAIVE_VS_MEMORY_CD8_TCELL_UP	GSE9650_NAIVE_VS_MEMORY_CD8_TCELL_UP		193	0.343508	1.79915	0.00198413	0.0138943	0.541	6656	tags=32%, list=30%, signal=45%
GSE3982_MAST_CELL_VS_BCELL_UP	GSE3982_MAST_CELL_VS_BCELL_UP		199	0.475327	1.79883	0	0.0139142	0.542	2504	tags=21%, list=11%, signal=23%
GSE37533_PPARG1_FOXP3_VS_FOXP3_TRANSDUCED_CD4_TCELL_PIOGLITAZONE_TREATED_UP	GSE37533_PPARG1_FOXP3_VS_FOXP3_TRANSDUCED_CD4_TCELL_PIOGLITAZONE_TREATED_UP		190	0.432533	1.79874	0.012024	0.0139166	0.543	6743	tags=37%, list=30%, signal=52%
GSE22886_IGM_MEMORY_BCELL_VS_BLOOD_PLASMA_CELL_DN	GSE22886_IGM_MEMORY_BCELL_VS_BLOOD_PLASMA_CELL_DN		197	0.315631	1.79873	0.0223577	0.0139043	0.543	8465	tags=40%, list=38%, signal=63%
GSE17721_LPS_VS_POLYIC_4H_BMDC_UP	GSE17721_LPS_VS_POLYIC_4H_BMDC_UP		189	0.418743	1.79866	0.00390625	0.0138949	0.543	3622	tags=22%, list=16%, signal=26%
GSE32034_UNTREATED_VS_ROSIGLIZATONE_TREATED_LY6C_HIGH_MONOCYTE_DN	GSE32034_UNTREATED_VS_ROSIGLIZATONE_TREATED_LY6C_HIGH_MONOCYTE_DN		194	0.330485	1.79849	0.00202429	0.0139045	0.543	2918	tags=11%, list=13%, signal=13%
GSE43700_UNTREATED_VS_IL10_TREATED_PBMC_UP	GSE43700_UNTREATED_VS_IL10_TREATED_PBMC_UP		193	0.431599	1.79845	0	0.0138943	0.543	3206	tags=19%, list=14%, signal=22%
GSE6259_DEC205_POS_DC_VS_CD8_TCELL_UP	GSE6259_DEC205_POS_DC_VS_CD8_TCELL_UP		180	0.384978	1.79812	0.018	0.0139143	0.544	2372	tags=12%, list=11%, signal=13%
GSE35825_IFNA_VS_IFNG_STIM_MACROPHAGE_UP	GSE35825_IFNA_VS_IFNG_STIM_MACROPHAGE_UP		173	0.489032	1.79798	0.006	0.0139198	0.544	5397	tags=34%, list=24%, signal=45%
GSE26928_NAIVE_VS_CENT_MEMORY_CD4_TCELL_DN	GSE26928_NAIVE_VS_CENT_MEMORY_CD4_TCELL_DN		182	0.383579	1.79758	0.002	0.0139489	0.544	5377	tags=30%, list=24%, signal=39%
GSE29949_CD8_NEG_DC_SPLEEN_VS_DC_BRAIN_DN	GSE29949_CD8_NEG_DC_SPLEEN_VS_DC_BRAIN_DN		196	0.417852	1.79712	0	0.014	0.545	5245	tags=28%, list=24%, signal=36%
GSE32255_UNSTIM_VS_4H_LPS_STIM_DC_UP	GSE32255_UNSTIM_VS_4H_LPS_STIM_DC_UP		186	0.471528	1.79709	0.00195695	0.0139931	0.545	3969	tags=26%, list=18%, signal=31%
GSE37532_TREG_VS_TCONV_CD4_TCELL_FROM_LN_DN	GSE37532_TREG_VS_TCONV_CD4_TCELL_FROM_LN_DN		191	0.438713	1.79682	0.004158	0.0140067	0.545	4901	tags=25%, list=22%, signal=32%
GSE43955_10H_VS_30H_ACT_CD4_TCELL_WITH_TGFB_IL6_UP	GSE43955_10H_VS_30H_ACT_CD4_TCELL_WITH_TGFB_IL6_UP		190	0.431574	1.79679	0	0.0139964	0.545	5470	tags=31%, list=25%, signal=40%
GSE20715_0H_VS_48H_OZONE_TLR4_KO_LUNG_DN	GSE20715_0H_VS_48H_OZONE_TLR4_KO_LUNG_DN		190	0.411308	1.7961	0.0117878	0.0140738	0.547	2668	tags=11%, list=12%, signal=12%
GSE42724_NAIVE_VS_MEMORY_BCELL_DN	GSE42724_NAIVE_VS_MEMORY_BCELL_DN		194	0.346755	1.79602	0.00598802	0.0140737	0.547	5536	tags=25%, list=25%, signal=33%
GSE16385_ROSIGLITAZONE_IL4_VS_IFNG_TNF_STIM_MACROPHAGE_UP	GSE16385_ROSIGLITAZONE_IL4_VS_IFNG_TNF_STIM_MACROPHAGE_UP		197	0.422826	1.79569	0.0123967	0.0140888	0.547	2833	tags=15%, list=13%, signal=17%
GSE7568_CTRL_VS_24H_TGFB_TREATED_MACROPHAGES_WITH_IL4_AND_DEXAMETHASONE_UP	GSE7568_CTRL_VS_24H_TGFB_TREATED_MACROPHAGES_WITH_IL4_AND_DEXAMETHASONE_UP		194	0.40044	1.79567	0.00412371	0.0140763	0.547	4048	tags=21%, list=18%, signal=25%
GSE11961_FOLLICULAR_BCELL_VS_PLASMA_CELL_DAY7_DN	GSE11961_FOLLICULAR_BCELL_VS_PLASMA_CELL_DAY7_DN		191	0.361322	1.7954	0.00398406	0.0140905	0.548	4246	tags=21%, list=19%, signal=26%
GSE3982_BCELL_VS_BASOPHIL_DN	GSE3982_BCELL_VS_BASOPHIL_DN		195	0.48398	1.79535	0.00195695	0.014086	0.548	4162	tags=26%, list=19%, signal=32%
GSE16451_CTRL_VS_WEST_EQUINE_ENC_VIRUS_IMMATURE_NEURON_CELL_LINE_UP	GSE16451_CTRL_VS_WEST_EQUINE_ENC_VIRUS_IMMATURE_NEURON_CELL_LINE_UP		191	0.387779	1.79535	0.00387597	0.0140726	0.548	5569	tags=27%, list=25%, signal=35%
GSE22140_GERMFREE_VS_SPF_MOUSE_CD4_TCELL_UP	GSE22140_GERMFREE_VS_SPF_MOUSE_CD4_TCELL_UP		197	0.561766	1.79513	0.00403226	0.0140993	0.549	3976	tags=32%, list=18%, signal=39%
GSE45382_UNTREATED_VS_TGFB_TREATED_MACROPHAGES_UP	GSE45382_UNTREATED_VS_TGFB_TREATED_MACROPHAGES_UP		190	0.47833	1.79504	0.00793651	0.0140994	0.55	3955	tags=24%, list=18%, signal=29%
GSE17721_CTRL_VS_GARDIQUIMOD_2H_BMDC_DN	GSE17721_CTRL_VS_GARDIQUIMOD_2H_BMDC_DN		193	0.404729	1.79446	0	0.0141539	0.551	3011	tags=19%, list=13%, signal=22%
GSE41176_WT_VS_TAK1_KO_ANTI_IGM_STIM_BCELL_6H_UP	GSE41176_WT_VS_TAK1_KO_ANTI_IGM_STIM_BCELL_6H_UP		191	0.466339	1.79418	0	0.0141807	0.551	5108	tags=30%, list=23%, signal=39%
GSE2706_UNSTIM_VS_8H_R848_DC_DN	GSE2706_UNSTIM_VS_8H_R848_DC_DN		189	0.588442	1.79401	0	0.014194	0.552	4157	tags=41%, list=19%, signal=50%
GSE2197_CPG_DNA_VS_UNTREATED_IN_DC_UP	GSE2197_CPG_DNA_VS_UNTREATED_IN_DC_UP		192	0.458018	1.79396	0.00397614	0.0141873	0.552	2892	tags=18%, list=13%, signal=20%
GSE360_HIGH_DOSE_B_MALAYI_VS_M_TUBERCULOSIS_MAC_UP	GSE360_HIGH_DOSE_B_MALAYI_VS_M_TUBERCULOSIS_MAC_UP		193	0.396569	1.79352	0.0038835	0.0142226	0.552	5771	tags=29%, list=26%, signal=39%
GSE26669_CTRL_VS_COSTIM_BLOCK_MLR_CD8_TCELL_UP	GSE26669_CTRL_VS_COSTIM_BLOCK_MLR_CD8_TCELL_UP		195	0.379812	1.79352	0.0116054	0.014212	0.552	4040	tags=15%, list=18%, signal=18%
KAECH_NAIVE_VS_DAY8_EFF_CD8_TCELL_DN	KAECH_NAIVE_VS_DAY8_EFF_CD8_TCELL_DN		189	0.47821	1.79331	0.0122449	0.0142251	0.552	4287	tags=24%, list=19%, signal=30%
GSE17721_CTRL_VS_PAM3CSK4_6H_BMDC_DN	GSE17721_CTRL_VS_PAM3CSK4_6H_BMDC_DN		190	0.412246	1.7933	0.00831601	0.0142139	0.552	4728	tags=24%, list=21%, signal=30%
GSE22601_DOUBLE_NEGATIVE_VS_DOUBLE_POSITIVE_THYMOCYTE_DN	GSE22601_DOUBLE_NEGATIVE_VS_DOUBLE_POSITIVE_THYMOCYTE_DN		193	0.335176	1.7931	0.00589391	0.0142385	0.552	2699	tags=10%, list=12%, signal=12%
GSE39820_TGFBETA1_IL6_VS_TGFBETA1_IL6_IL23A_TREATED_CD4_TCELL_UP	GSE39820_TGFBETA1_IL6_VS_TGFBETA1_IL6_IL23A_TREATED_CD4_TCELL_UP		197	0.381429	1.79305	0.00414079	0.0142376	0.552	5516	tags=27%, list=25%, signal=35%
GSE1112_OT1_VS_HY_CD8AB_THYMOCYTE_RTOC_CULTURE_DN	GSE1112_OT1_VS_HY_CD8AB_THYMOCYTE_RTOC_CULTURE_DN		199	0.307692	1.79257	0.0121951	0.0142939	0.555	3492	tags=12%, list=16%, signal=14%
GSE3920_IFNA_VS_IFNG_TREATED_FIBROBLAST_UP	GSE3920_IFNA_VS_IFNG_TREATED_FIBROBLAST_UP		188	0.441869	1.79245	0.00202429	0.0142899	0.556	5349	tags=34%, list=24%, signal=44%
GSE15735_2H_VS_12H_HDAC_INHIBITOR_TREATED_CD4_TCELL_UP	GSE15735_2H_VS_12H_HDAC_INHIBITOR_TREATED_CD4_TCELL_UP		187	0.452294	1.79243	0.0020202	0.0142776	0.556	4334	tags=26%, list=19%, signal=32%
GSE22611_UNSTIM_VS_6H_MDP_STIM_MUTANT_NOD2_TRANSDUCED_HEK293T_CELL_UP	GSE22611_UNSTIM_VS_6H_MDP_STIM_MUTANT_NOD2_TRANSDUCED_HEK293T_CELL_UP		188	0.381864	1.79221	0.00608519	0.0142869	0.557	4310	tags=21%, list=19%, signal=26%
GSE17721_POLYIC_VS_PAM3CSK4_12H_BMDC_UP	GSE17721_POLYIC_VS_PAM3CSK4_12H_BMDC_UP		197	0.386619	1.79218	0.0060241	0.0142772	0.557	4081	tags=19%, list=18%, signal=23%
GSE339_CD4POS_VS_CD8POS_DC_UP	GSE339_CD4POS_VS_CD8POS_DC_UP		197	0.427127	1.79207	0.00978474	0.0142807	0.557	4310	tags=24%, list=19%, signal=30%
GSE411_UNSTIM_VS_100MIN_IL6_STIM_SOCS3_KO_MACROPHAGE_DN	GSE411_UNSTIM_VS_100MIN_IL6_STIM_SOCS3_KO_MACROPHAGE_DN		188	0.385113	1.79205	0.00398406	0.0142707	0.557	3116	tags=17%, list=14%, signal=20%
GSE22886_NEUTROPHIL_VS_DC_UP	GSE22886_NEUTROPHIL_VS_DC_UP		194	0.542995	1.79176	0	0.01431	0.558	2694	tags=28%, list=12%, signal=31%
GSE26488_WT_VS_VP16_TRANSGENIC_HDAC7_KO_DOUBLE_POSITIVE_THYMOCYTE_DN	GSE26488_WT_VS_VP16_TRANSGENIC_HDAC7_KO_DOUBLE_POSITIVE_THYMOCYTE_DN		182	0.446733	1.79167	0.00402414	0.0143071	0.558	4328	tags=26%, list=19%, signal=32%
GSE7460_TREG_VS_TCONV_ACT_UP	GSE7460_TREG_VS_TCONV_ACT_UP		193	0.419136	1.7915	0	0.0143182	0.558	5414	tags=31%, list=24%, signal=40%
GSE28726_ACT_CD4_TCELL_VS_ACT_NKTCELL_UP	GSE28726_ACT_CD4_TCELL_VS_ACT_NKTCELL_UP		197	0.398537	1.79125	0.0359848	0.0143318	0.558	6387	tags=24%, list=29%, signal=34%
GSE40273_EOS_KO_VS_WT_TREG_UP	GSE40273_EOS_KO_VS_WT_TREG_UP		194	0.331609	1.79117	0.00835073	0.0143224	0.558	5243	tags=20%, list=23%, signal=25%
GSE17301_ACD3_ACD28_VS_ACD3_ACD28_AND_IFNA5_STIM_CD8_TCELL_DN	GSE17301_ACD3_ACD28_VS_ACD3_ACD28_AND_IFNA5_STIM_CD8_TCELL_DN		195	0.526284	1.79106	0.00589391	0.0143164	0.558	3826	tags=32%, list=17%, signal=38%
GSE14308_TH1_VS_TH17_DN	GSE14308_TH1_VS_TH17_DN		196	0.33235	1.79097	0.0123711	0.0143174	0.558	4474	tags=16%, list=20%, signal=20%
GSE17721_POLYIC_VS_PAM3CSK4_12H_BMDC_DN	GSE17721_POLYIC_VS_PAM3CSK4_12H_BMDC_DN		185	0.279315	1.79097	0.0119522	0.014304	0.558	2704	tags=9%, list=12%, signal=10%
GSE21774_CD62L_POS_CD56_BRIGHT_VS_CD62L_NEG_CD56_DIM_NK_CELL_UP	GSE21774_CD62L_POS_CD56_BRIGHT_VS_CD62L_NEG_CD56_DIM_NK_CELL_UP		191	0.561031	1.79097	0	0.0142907	0.558	4073	tags=41%, list=18%, signal=50%
GSE41867_DAY8_VS_DAY15_LCMV_CLONE13_EFFECTOR_CD8_TCELL_UP	GSE41867_DAY8_VS_DAY15_LCMV_CLONE13_EFFECTOR_CD8_TCELL_UP		195	0.303051	1.79094	0.00390625	0.0142797	0.558	4492	tags=15%, list=20%, signal=18%
GSE14769_UNSTIM_VS_80MIN_LPS_BMDM_DN	GSE14769_UNSTIM_VS_80MIN_LPS_BMDM_DN		190	0.581528	1.79082	0.00203666	0.014277	0.559	2854	tags=26%, list=13%, signal=30%
GSE17301_CTRL_VS_48H_ACD3_ACD28_IFNA5_STIM_CD8_TCELL_UP	GSE17301_CTRL_VS_48H_ACD3_ACD28_IFNA5_STIM_CD8_TCELL_UP		192	0.302191	1.79048	0.00200803	0.0143149	0.56	5190	tags=21%, list=23%, signal=27%
GSE16450_IMMATURE_VS_MATURE_NEURON_CELL_LINE_12H_IFNA_STIM_DN	GSE16450_IMMATURE_VS_MATURE_NEURON_CELL_LINE_12H_IFNA_STIM_DN		191	0.337786	1.79007	0	0.0143472	0.56	2291	tags=12%, list=10%, signal=13%
GSE37301_HEMATOPOIETIC_STEM_CELL_VS_COMMON_LYMPHOID_PROGENITOR_DN	GSE37301_HEMATOPOIETIC_STEM_CELL_VS_COMMON_LYMPHOID_PROGENITOR_DN		196	0.417723	1.78983	0	0.0143579	0.56	3562	tags=20%, list=16%, signal=24%
GSE1448_CTRL_VS_ANTI_VBETA5_DP_THYMOCYTE_UP	GSE1448_CTRL_VS_ANTI_VBETA5_DP_THYMOCYTE_UP		195	0.362184	1.78953	0.006	0.0143803	0.56	5889	tags=27%, list=26%, signal=37%
GSE360_CTRL_VS_L_DONOVANI_DC_DN	GSE360_CTRL_VS_L_DONOVANI_DC_DN		192	0.519771	1.78932	0	0.0143828	0.56	4390	tags=35%, list=20%, signal=44%
GSE17721_LPS_VS_PAM3CSK4_12H_BMDC_DN	GSE17721_LPS_VS_PAM3CSK4_12H_BMDC_DN		191	0.322476	1.78926	0.004158	0.0143756	0.56	4348	tags=15%, list=19%, signal=18%
GSE20715_WT_VS_TLR4_KO_24H_OZONE_LUNG_DN	GSE20715_WT_VS_TLR4_KO_24H_OZONE_LUNG_DN		188	0.425171	1.78916	0.00203252	0.0143761	0.56	4145	tags=22%, list=19%, signal=27%
GSE7348_UNSTIM_VS_LPS_STIM_MACROPHAGE_DN	GSE7348_UNSTIM_VS_LPS_STIM_MACROPHAGE_DN		176	0.528987	1.78887	0.00595238	0.0143876	0.561	4432	tags=32%, list=20%, signal=40%
GSE22935_WT_VS_MYD88_KO_MACROPHAGE_24H_MBOVIS_BCG_STIM_DN	GSE22935_WT_VS_MYD88_KO_MACROPHAGE_24H_MBOVIS_BCG_STIM_DN		192	0.401398	1.78853	0.0141988	0.0144021	0.561	5326	tags=24%, list=24%, signal=31%
GSE19888_CTRL_VS_A3R_INHIBITOR_TREATED_MAST_CELL_DN	GSE19888_CTRL_VS_A3R_INHIBITOR_TREATED_MAST_CELL_DN		191	0.426487	1.78831	0.00795229	0.0144212	0.561	3652	tags=18%, list=16%, signal=22%
GSE27786_LSK_VS_CD4_TCELL_DN	GSE27786_LSK_VS_CD4_TCELL_DN		195	0.356046	1.7883	0.00204082	0.014409	0.561	5929	tags=25%, list=27%, signal=33%
GSE21546_UNSTIM_VS_ANTI_CD3_STIM_DP_THYMOCYTES_UP	GSE21546_UNSTIM_VS_ANTI_CD3_STIM_DP_THYMOCYTES_UP		194	0.399865	1.78784	0.00393701	0.0144601	0.561	5853	tags=34%, list=26%, signal=45%
GSE13484_12H_VS_3H_YF17D_VACCINE_STIM_PBMC_UP	GSE13484_12H_VS_3H_YF17D_VACCINE_STIM_PBMC_UP		192	0.325333	1.78783	0.00988142	0.0144478	0.561	5004	tags=19%, list=22%, signal=25%
GSE22886_IGM_MEMORY_BCELL_VS_BM_PLASMA_CELL_DN	GSE22886_IGM_MEMORY_BCELL_VS_BM_PLASMA_CELL_DN		191	0.417622	1.78765	0.00824742	0.0144664	0.562	4546	tags=23%, list=20%, signal=28%
GSE20151_CTRL_VS_FUSOBACT_NUCLEATUM_NEUTROPHIL_DN	GSE20151_CTRL_VS_FUSOBACT_NUCLEATUM_NEUTROPHIL_DN		188	0.315178	1.78741	0.0100604	0.0144799	0.562	1476	tags=7%, list=7%, signal=7%
GSE25123_WT_VS_PPARG_KO_MACROPHAGE_ROSIGLITAZONE_STIM_UP	GSE25123_WT_VS_PPARG_KO_MACROPHAGE_ROSIGLITAZONE_STIM_UP		190	0.3713	1.78734	0.00204918	0.0144759	0.563	5789	tags=31%, list=26%, signal=42%
GSE25087_FETAL_VS_ADULT_TCONV_UP	GSE25087_FETAL_VS_ADULT_TCONV_UP		193	0.324734	1.78729	0.00581395	0.0144709	0.563	4497	tags=15%, list=20%, signal=19%
GSE39110_UNTREATED_VS_IL2_TREATED_CD8_TCELL_DAY6_POST_IMMUNIZATION_UP	GSE39110_UNTREATED_VS_IL2_TREATED_CD8_TCELL_DAY6_POST_IMMUNIZATION_UP		193	0.503653	1.78676	0.00404858	0.0145336	0.564	4574	tags=35%, list=20%, signal=43%
GSE16697_CD4_TCELL_VS_TFH_CD4_TCELL_UP	GSE16697_CD4_TCELL_VS_TFH_CD4_TCELL_UP		194	0.389076	1.7865	0.00845666	0.0145677	0.566	5921	tags=28%, list=27%, signal=38%
GSE7831_UNSTIM_VS_CPG_STIM_PDC_4H_UP	GSE7831_UNSTIM_VS_CPG_STIM_PDC_4H_UP		195	0.356799	1.78638	0.0158103	0.0145663	0.566	3721	tags=16%, list=17%, signal=19%
GSE20715_0H_VS_6H_OZONE_LUNG_UP	GSE20715_0H_VS_6H_OZONE_LUNG_UP		195	0.430887	1.7858	0.00801603	0.0146377	0.567	4197	tags=25%, list=19%, signal=30%
GSE20715_0H_VS_6H_OZONE_LUNG_DN	GSE20715_0H_VS_6H_OZONE_LUNG_DN		191	0.433866	1.78555	0.00204499	0.0146463	0.567	5027	tags=30%, list=23%, signal=39%
GSE32901_NAIVE_VS_TH17_ENRICHED_CD4_TCELL_DN	GSE32901_NAIVE_VS_TH17_ENRICHED_CD4_TCELL_DN		182	0.330769	1.78554	0.0121457	0.0146347	0.567	5080	tags=23%, list=23%, signal=29%
GSE43955_TGFB_IL6_VS_TGFB_IL6_IL23_TH17_ACT_CD4_TCELL_60H_UP	GSE43955_TGFB_IL6_VS_TGFB_IL6_IL23_TH17_ACT_CD4_TCELL_60H_UP		194	0.360994	1.78514	0	0.0146734	0.568	5672	tags=26%, list=25%, signal=34%
GSE30971_WBP7_HET_VS_KO_MACROPHAGE_UP	GSE30971_WBP7_HET_VS_KO_MACROPHAGE_UP		190	0.409625	1.78475	0	0.0147201	0.568	2367	tags=15%, list=11%, signal=17%
GSE37534_UNTREATED_VS_ROSIGLITAZONE_TREATED_CD4_TCELL_PPARG1_AND_FOXP3_TRASDUCED_DN	GSE37534_UNTREATED_VS_ROSIGLITAZONE_TREATED_CD4_TCELL_PPARG1_AND_FOXP3_TRASDUCED_DN		193	0.454647	1.78471	0.00614754	0.0147109	0.568	4530	tags=27%, list=20%, signal=34%
GSE40274_CTRL_VS_GATA1_TRANSDUCED_ACTIVATED_CD4_TCELL_UP	GSE40274_CTRL_VS_GATA1_TRANSDUCED_ACTIVATED_CD4_TCELL_UP		159	0.482645	1.78461	0.00591716	0.0147118	0.568	4846	tags=35%, list=22%, signal=44%
GSE17721_POLYIC_VS_PAM3CSK4_4H_BMDC_DN	GSE17721_POLYIC_VS_PAM3CSK4_4H_BMDC_DN		195	0.285933	1.78458	0.00203666	0.0147014	0.568	5029	tags=16%, list=23%, signal=21%
GSE360_CTRL_VS_L_MAJOR_DC_DN	GSE360_CTRL_VS_L_MAJOR_DC_DN		193	0.48294	1.78426	0	0.0147286	0.568	4402	tags=32%, list=20%, signal=40%
GSE17721_LPS_VS_CPG_1H_BMDC_UP	GSE17721_LPS_VS_CPG_1H_BMDC_UP		193	0.318573	1.78423	0.00404858	0.0147188	0.568	3257	tags=11%, list=15%, signal=13%
GSE40277_EOS_AND_LEF1_TRANSDUCED_VS_GATA1_AND_SATB1_TRANSDUCED_CD4_TCELL_UP	GSE40277_EOS_AND_LEF1_TRANSDUCED_VS_GATA1_AND_SATB1_TRANSDUCED_CD4_TCELL_UP		193	0.385623	1.78407	0	0.0147334	0.568	5446	tags=28%, list=24%, signal=37%
GSE12392_IFNAR_KO_VS_IFNB_KO_CD8_NEG_SPLEEN_DC_DN	GSE12392_IFNAR_KO_VS_IFNB_KO_CD8_NEG_SPLEEN_DC_DN		193	0.461558	1.78397	0	0.014737	0.57	3475	tags=23%, list=16%, signal=27%
GSE37301_PRO_BCELL_VS_RAG2_KO_NK_CELL_DN	GSE37301_PRO_BCELL_VS_RAG2_KO_NK_CELL_DN		187	0.42557	1.78396	0.00590551	0.0147272	0.57	5330	tags=36%, list=24%, signal=47%
GSE25677_MPL_VS_R848_STIM_BCELL_UP	GSE25677_MPL_VS_R848_STIM_BCELL_UP		184	0.472052	1.78392	0.00798403	0.0147204	0.57	4345	tags=33%, list=19%, signal=40%
GSE14769_UNSTIM_VS_40MIN_LPS_BMDM_DN	GSE14769_UNSTIM_VS_40MIN_LPS_BMDM_DN		194	0.502437	1.78386	0.00813008	0.014716	0.57	2935	tags=21%, list=13%, signal=24%
GSE27241_CTRL_VS_DIGOXIN_TREATED_CD4_TCELL_IN_TH17_POLARIZING_CONDITIONS_DN	GSE27241_CTRL_VS_DIGOXIN_TREATED_CD4_TCELL_IN_TH17_POLARIZING_CONDITIONS_DN		183	0.476741	1.78376	0.00404858	0.0147169	0.571	6029	tags=42%, list=27%, signal=56%
GSE360_L_DONOVANI_VS_T_GONDII_DC_DN	GSE360_L_DONOVANI_VS_T_GONDII_DC_DN		193	0.389945	1.78306	0	0.0147921	0.572	4184	tags=22%, list=19%, signal=27%
GSE44732_UNSTIM_VS_IL27_STIM_IMATURE_DC_DN	GSE44732_UNSTIM_VS_IL27_STIM_IMATURE_DC_DN		188	0.449136	1.7828	0	0.0148054	0.572	5227	tags=31%, list=23%, signal=40%
GSE360_CTRL_VS_L_MAJOR_MAC_UP	GSE360_CTRL_VS_L_MAJOR_MAC_UP		195	0.340236	1.78264	0	0.0148052	0.572	6553	tags=27%, list=29%, signal=37%
GSE42021_CD24HI_VS_CD24INT_TREG_THYMUS_DN	GSE42021_CD24HI_VS_CD24INT_TREG_THYMUS_DN		187	0.5231	1.78253	0.0346232	0.0148024	0.572	6800	tags=43%, list=30%, signal=61%
GSE4590_SMALL_VS_LARGE_PRE_BCELL_DN	GSE4590_SMALL_VS_LARGE_PRE_BCELL_DN		169	0.44135	1.78248	0.0060241	0.0147985	0.572	5219	tags=34%, list=23%, signal=44%
GSE40274_CTRL_VS_XBP1_TRANSDUCED_ACTIVATED_CD4_TCELL_UP	GSE40274_CTRL_VS_XBP1_TRANSDUCED_ACTIVATED_CD4_TCELL_UP		181	0.522716	1.78203	0.00199601	0.0148311	0.572	3064	tags=27%, list=14%, signal=31%
GSE24142_EARLY_THYMIC_PROGENITOR_VS_DN2_THYMOCYTE_ADULT_UP	GSE24142_EARLY_THYMIC_PROGENITOR_VS_DN2_THYMOCYTE_ADULT_UP		199	0.523306	1.78179	0.00587084	0.0148664	0.572	4551	tags=40%, list=20%, signal=50%
GSE40666_WT_VS_STAT1_KO_CD8_TCELL_UP	GSE40666_WT_VS_STAT1_KO_CD8_TCELL_UP		192	0.409448	1.78133	0.002	0.0149318	0.572	3465	tags=20%, list=16%, signal=24%
GSE21546_WT_VS_ELK1_KO_DP_THYMOCYTES_UP	GSE21546_WT_VS_ELK1_KO_DP_THYMOCYTES_UP		191	0.38968	1.78127	0	0.0149264	0.572	5530	tags=31%, list=25%, signal=41%
GSE17186_BLOOD_VS_CORD_BLOOD_CD21LOW_TRANSITIONAL_BCELL_DN	GSE17186_BLOOD_VS_CORD_BLOOD_CD21LOW_TRANSITIONAL_BCELL_DN		191	0.313858	1.78123	0.00414079	0.0149173	0.572	4093	tags=17%, list=18%, signal=21%
GSE2405_0H_VS_24H_A_PHAGOCYTOPHILUM_STIM_NEUTROPHIL_UP	GSE2405_0H_VS_24H_A_PHAGOCYTOPHILUM_STIM_NEUTROPHIL_UP		183	0.412927	1.78105	0.0323887	0.014925	0.572	3002	tags=9%, list=13%, signal=11%
GSE17974_2H_VS_72H_UNTREATED_IN_VITRO_CD4_TCELL_UP	GSE17974_2H_VS_72H_UNTREATED_IN_VITRO_CD4_TCELL_UP		192	0.38028	1.78103	0.00598802	0.0149136	0.572	3367	tags=14%, list=15%, signal=16%
GSE360_T_GONDII_VS_B_MALAYI_HIGH_DOSE_DC_DN	GSE360_T_GONDII_VS_B_MALAYI_HIGH_DOSE_DC_DN		197	0.411695	1.78103	0.00203252	0.0149012	0.572	4751	tags=26%, list=21%, signal=33%
GSE22601_IMMATURE_CD4_SINGLE_POSITIVE_VS_DOUBLE_POSITIVE_THYMOCYTE_DN	GSE22601_IMMATURE_CD4_SINGLE_POSITIVE_VS_DOUBLE_POSITIVE_THYMOCYTE_DN		193	0.421388	1.78102	0.0139442	0.0148938	0.572	5311	tags=31%, list=24%, signal=40%
GSE24814_STAT5_KO_VS_WT_PRE_BCELL_DN	GSE24814_STAT5_KO_VS_WT_PRE_BCELL_DN		199	0.351571	1.78087	0.019802	0.0149037	0.573	6523	tags=27%, list=29%, signal=38%
GSE16385_ROSIGLITAZONE_IFNG_TNF_VS_IL4_STIM_MACROPHAGE_UP	GSE16385_ROSIGLITAZONE_IFNG_TNF_VS_IL4_STIM_MACROPHAGE_UP		191	0.454088	1.78077	0	0.0148983	0.573	4121	tags=29%, list=18%, signal=36%
GSE23308_CTRL_VS_CORTICOSTERONE_TREATED_MACROPHAGE_MINERALCORTICOID_REC_KO_DN	GSE23308_CTRL_VS_CORTICOSTERONE_TREATED_MACROPHAGE_MINERALCORTICOID_REC_KO_DN		192	0.349243	1.78066	0.0117878	0.0149011	0.573	7118	tags=34%, list=32%, signal=50%
GSE21670_UNTREATED_VS_IL6_TREATED_STAT3_KO_CD4_TCELL_UP	GSE21670_UNTREATED_VS_IL6_TREATED_STAT3_KO_CD4_TCELL_UP		197	0.525926	1.78059	0.0020284	0.0148954	0.573	6297	tags=48%, list=28%, signal=67%
GSE6875_TCONV_VS_FOXP3_KO_TREG_UP	GSE6875_TCONV_VS_FOXP3_KO_TREG_UP		190	0.490066	1.78053	0	0.014887	0.573	2982	tags=23%, list=13%, signal=26%
GSE43955_TH0_VS_TGFB_IL6_TH17_ACT_CD4_TCELL_30H_DN	GSE43955_TH0_VS_TGFB_IL6_TH17_ACT_CD4_TCELL_30H_DN		195	0.428217	1.78032	0.00813008	0.0149018	0.573	3202	tags=18%, list=14%, signal=21%
GSE3982_MAST_CELL_VS_NEUTROPHIL_DN	GSE3982_MAST_CELL_VS_NEUTROPHIL_DN		192	0.477411	1.78031	0.00386847	0.0148886	0.573	4853	tags=32%, list=22%, signal=40%
GSE20715_WT_VS_TLR4_KO_24H_OZONE_LUNG_UP	GSE20715_WT_VS_TLR4_KO_24H_OZONE_LUNG_UP		193	0.439468	1.78031	0.00198807	0.0148766	0.573	3562	tags=24%, list=16%, signal=28%
GSE37416_0H_VS_6H_F_TULARENSIS_LVS_NEUTROPHIL_UP	GSE37416_0H_VS_6H_F_TULARENSIS_LVS_NEUTROPHIL_UP		196	0.334265	1.78022	0.0179283	0.0148737	0.573	5048	tags=19%, list=23%, signal=24%
GSE13484_UNSTIM_VS_YF17D_VACCINE_STIM_PBMC_DN	GSE13484_UNSTIM_VS_YF17D_VACCINE_STIM_PBMC_DN		192	0.570344	1.78021	0.00200401	0.0148614	0.573	5810	tags=44%, list=26%, signal=59%
GSE6092_UNSTIM_VS_IFNG_STIM_ENDOTHELIAL_CELL_DN	GSE6092_UNSTIM_VS_IFNG_STIM_ENDOTHELIAL_CELL_DN		194	0.412103	1.78019	0	0.014851	0.573	4635	tags=23%, list=21%, signal=28%
GSE3982_DC_VS_NEUTROPHIL_DN	GSE3982_DC_VS_NEUTROPHIL_DN		194	0.472253	1.78009	0.00397614	0.0148548	0.573	1849	tags=18%, list=8%, signal=19%
GSE20484_MCSG_VS_CXCL4_MONOCYTE_DERIVED_MACROPHAGE_UP	GSE20484_MCSG_VS_CXCL4_MONOCYTE_DERIVED_MACROPHAGE_UP		190	0.382969	1.77998	0.00398406	0.014851	0.573	3557	tags=16%, list=16%, signal=19%
GSE23502_BM_VS_COLON_TUMOR_MYELOID_DERIVED_SUPPRESSOR_CELL_UP	GSE23502_BM_VS_COLON_TUMOR_MYELOID_DERIVED_SUPPRESSOR_CELL_UP		192	0.494324	1.77978	0.00612245	0.0148626	0.574	4609	tags=33%, list=21%, signal=41%
GSE36888_STAT5_AB_KNOCKIN_VS_WT_TCELL_IL2_TREATED_2H_UP	GSE36888_STAT5_AB_KNOCKIN_VS_WT_TCELL_IL2_TREATED_2H_UP		194	0.409403	1.77969	0.00814664	0.0148609	0.574	3060	tags=18%, list=14%, signal=20%
GSE6259_FLT3L_INDUCED_DEC205_POS_DC_VS_BCELL_UP	GSE6259_FLT3L_INDUCED_DEC205_POS_DC_VS_BCELL_UP		159	0.462619	1.77963	0	0.0148556	0.574	2901	tags=19%, list=13%, signal=22%
GSE5589_WT_VS_IL6_KO_LPS_STIM_MACROPHAGE_45MIN_UP	GSE5589_WT_VS_IL6_KO_LPS_STIM_MACROPHAGE_45MIN_UP		196	0.310326	1.77934	0.00194175	0.0148731	0.574	3491	tags=13%, list=16%, signal=16%
GSE360_CTRL_VS_L_DONOVANI_MAC_UP	GSE360_CTRL_VS_L_DONOVANI_MAC_UP		193	0.344531	1.7793	0.0140562	0.0148673	0.574	4288	tags=18%, list=19%, signal=22%
GSE17721_0.5H_VS_4H_PAM3CSK4_BMDC_UP	GSE17721_0.5H_VS_4H_PAM3CSK4_BMDC_UP		190	0.325506	1.77914	0.00408163	0.0148727	0.574	5029	tags=18%, list=23%, signal=24%
GSE25123_WT_VS_PPARG_KO_MACROPHAGE_IL4_STIM_DN	GSE25123_WT_VS_PPARG_KO_MACROPHAGE_IL4_STIM_DN		195	0.452964	1.77908	0	0.014868	0.574	4724	tags=33%, list=21%, signal=41%
GSE13411_NAIVE_VS_SWITCHED_MEMORY_BCELL_DN	GSE13411_NAIVE_VS_SWITCHED_MEMORY_BCELL_DN		189	0.345754	1.77894	0.0162602	0.0148792	0.575	5700	tags=26%, list=26%, signal=35%
GSE21927_SPLEEN_C57BL6_VS_4T1_TUMOR_BALBC_MONOCYTES_DN	GSE21927_SPLEEN_C57BL6_VS_4T1_TUMOR_BALBC_MONOCYTES_DN		188	0.408259	1.77884	0.0247423	0.0148737	0.575	6650	tags=34%, list=30%, signal=47%
GSE11864_CSF1_IFNG_VS_CSF1_PAM3CYS_IN_MAC_DN	GSE11864_CSF1_IFNG_VS_CSF1_PAM3CYS_IN_MAC_DN		191	0.438854	1.77883	0	0.0148608	0.575	3778	tags=24%, list=17%, signal=29%
GSE32986_UNSTIM_VS_GMCSF_AND_CURDLAN_LOWDOSE_STIM_DC_UP	GSE32986_UNSTIM_VS_GMCSF_AND_CURDLAN_LOWDOSE_STIM_DC_UP		196	0.394853	1.7788	0.0142566	0.0148498	0.575	3026	tags=15%, list=14%, signal=18%
GSE24210_RESTING_TREG_VS_TCONV_UP	GSE24210_RESTING_TREG_VS_TCONV_UP		196	0.375405	1.77844	0.0140562	0.014893	0.576	6013	tags=31%, list=27%, signal=42%
GSE17721_LPS_VS_GARDIQUIMOD_6H_BMDC_UP	GSE17721_LPS_VS_GARDIQUIMOD_6H_BMDC_UP		196	0.377499	1.77826	0.00197628	0.0149093	0.577	3153	tags=16%, list=14%, signal=19%
GSE15330_HSC_VS_LYMPHOID_PRIMED_MULTIPOTENT_PROGENITOR_IKAROS_KO_DN	GSE15330_HSC_VS_LYMPHOID_PRIMED_MULTIPOTENT_PROGENITOR_IKAROS_KO_DN		192	0.341127	1.7781	0.00410678	0.014915	0.577	4546	tags=17%, list=20%, signal=21%
GSE39820_IL1B_IL6_VS_IL1B_IL6_IL23A_TREATED_CD4_TCELL_DN	GSE39820_IL1B_IL6_VS_IL1B_IL6_IL23A_TREATED_CD4_TCELL_DN		191	0.476683	1.77786	0	0.0149433	0.578	5082	tags=37%, list=23%, signal=47%
GSE30153_LUPUS_VS_HEALTHY_DONOR_BCELL_UP	GSE30153_LUPUS_VS_HEALTHY_DONOR_BCELL_UP		192	0.422606	1.77779	0	0.0149405	0.578	4129	tags=23%, list=19%, signal=29%
GSE22935_UNSTIM_VS_24H_MBOVIS_BCG_STIM_MYD88_KO_MACROPHAGE_UP	GSE22935_UNSTIM_VS_24H_MBOVIS_BCG_STIM_MYD88_KO_MACROPHAGE_UP		196	0.320664	1.77768	0.0178571	0.0149363	0.578	7532	tags=38%, list=34%, signal=57%
GSE37534_UNTREATED_VS_PIOGLITAZONE_TREATED_CD4_TCELL_PPARG1_AND_FOXP3_TRASDUCED_DN	GSE37534_UNTREATED_VS_PIOGLITAZONE_TREATED_CD4_TCELL_PPARG1_AND_FOXP3_TRASDUCED_DN		190	0.474511	1.77715	0.0203252	0.0149953	0.579	3612	tags=21%, list=16%, signal=24%
GSE37301_HEMATOPOIETIC_STEM_CELL_VS_RAG2_KO_NK_CELL_UP	GSE37301_HEMATOPOIETIC_STEM_CELL_VS_RAG2_KO_NK_CELL_UP		182	0.406838	1.77693	0.0039604	0.0150248	0.579	3721	tags=20%, list=17%, signal=24%
GSE36891_POLYIC_TLR3_VS_PAM_TLR2_STIM_PERITONEAL_MACROPHAGE_DN	GSE36891_POLYIC_TLR3_VS_PAM_TLR2_STIM_PERITONEAL_MACROPHAGE_DN		175	0.34647	1.7769	0.00396825	0.0150138	0.579	2968	tags=13%, list=13%, signal=15%
GSE360_CTRL_VS_M_TUBERCULOSIS_MAC_DN	GSE360_CTRL_VS_M_TUBERCULOSIS_MAC_DN		192	0.423965	1.77678	0.00200803	0.0150189	0.579	5071	tags=26%, list=23%, signal=33%
GSE18804_BRAIN_VS_COLON_TUMORAL_MACROPHAGE_DN	GSE18804_BRAIN_VS_COLON_TUMORAL_MACROPHAGE_DN		187	0.376251	1.7767	0	0.015019	0.579	2731	tags=12%, list=12%, signal=14%
GSE17974_0H_VS_2H_IN_VITRO_ACT_CD4_TCELL_UP	GSE17974_0H_VS_2H_IN_VITRO_ACT_CD4_TCELL_UP		189	0.363015	1.7767	0.00202429	0.0150061	0.579	4173	tags=22%, list=19%, signal=26%
GSE9601_NFKB_INHIBITOR_VS_PI3K_INHIBITOR_TREATED_HCMV_INF_MONOCYTE_DN	GSE9601_NFKB_INHIBITOR_VS_PI3K_INHIBITOR_TREATED_HCMV_INF_MONOCYTE_DN		196	0.599063	1.77561	0.00413223	0.015154	0.58	4476	tags=39%, list=20%, signal=49%
GSE360_L_DONOVANI_VS_M_TUBERCULOSIS_MAC_DN	GSE360_L_DONOVANI_VS_M_TUBERCULOSIS_MAC_DN		193	0.5049	1.77553	0.00408163	0.0151551	0.58	3557	tags=26%, list=16%, signal=31%
GOLDRATH_NAIVE_VS_MEMORY_CD8_TCELL_DN	GOLDRATH_NAIVE_VS_MEMORY_CD8_TCELL_DN		190	0.478185	1.77531	0.0120724	0.0151705	0.58	4070	tags=27%, list=18%, signal=33%
GSE29618_LAIV_VS_TIV_FLU_VACCINE_DAY7_PDC_UP	GSE29618_LAIV_VS_TIV_FLU_VACCINE_DAY7_PDC_UP		192	0.309782	1.77445	0.0040568	0.0152646	0.581	1617	tags=7%, list=7%, signal=7%
GSE360_CTRL_VS_M_TUBERCULOSIS_DC_UP	GSE360_CTRL_VS_M_TUBERCULOSIS_DC_UP		196	0.34454	1.77436	0.0179283	0.0152604	0.581	4086	tags=15%, list=18%, signal=19%
GSE339_EX_VIVO_VS_IN_CULTURE_CD4CD8DN_DC_DN	GSE339_EX_VIVO_VS_IN_CULTURE_CD4CD8DN_DC_DN		193	0.361135	1.77422	0.00412371	0.0152612	0.581	3832	tags=18%, list=17%, signal=22%
GSE41176_WT_VS_TAK1_KO_UNSTIM_BCELL_UP	GSE41176_WT_VS_TAK1_KO_UNSTIM_BCELL_UP		188	0.506472	1.77417	0.00204499	0.0152602	0.582	4474	tags=33%, list=20%, signal=41%
GSE8921_UNSTIM_VS_TLR1_2_STIM_MONOCYTE_24H_UP	GSE8921_UNSTIM_VS_TLR1_2_STIM_MONOCYTE_24H_UP		191	0.510619	1.77412	0.00814664	0.0152545	0.582	3803	tags=27%, list=17%, signal=33%
GSE8621_LPS_PRIMED_UNSTIM_VS_LPS_PRIMED_AND_LPS_STIM_MACROPHAGE_DN	GSE8621_LPS_PRIMED_UNSTIM_VS_LPS_PRIMED_AND_LPS_STIM_MACROPHAGE_DN		193	0.32751	1.77411	0	0.0152415	0.582	4736	tags=21%, list=21%, signal=26%
GSE22601_IMMATURE_CD4_SINGLE_POSITIVE_VS_CD8_SINGLE_POSITIVE_THYMOCYTE_DN	GSE22601_IMMATURE_CD4_SINGLE_POSITIVE_VS_CD8_SINGLE_POSITIVE_THYMOCYTE_DN		192	0.443294	1.77393	0.0199203	0.0152468	0.582	5349	tags=29%, list=24%, signal=38%
GSE10239_NAIVE_VS_KLRG1INT_EFF_CD8_TCELL_UP	GSE10239_NAIVE_VS_KLRG1INT_EFF_CD8_TCELL_UP		192	0.366214	1.77388	0.00393701	0.0152407	0.582	5767	tags=27%, list=26%, signal=36%
GSE24292_WT_VS_PPARG_KO_MACROPHAGE_DN	GSE24292_WT_VS_PPARG_KO_MACROPHAGE_DN		194	0.356037	1.77385	0.00397614	0.0152341	0.583	4859	tags=21%, list=22%, signal=27%
GSE3994_WT_VS_PAC1_KO_ACTIVATED_MAST_CELL_DN	GSE3994_WT_VS_PAC1_KO_ACTIVATED_MAST_CELL_DN		197	0.372165	1.77371	0.00201613	0.0152382	0.583	4432	tags=22%, list=20%, signal=27%
GSE40184_HEALTHY_VS_HCV_INFECTED_DONOR_PBMC_DN	GSE40184_HEALTHY_VS_HCV_INFECTED_DONOR_PBMC_DN		195	0.407558	1.77339	0.00612245	0.0152767	0.586	5370	tags=28%, list=24%, signal=36%
GSE26030_UNSTIM_VS_RESTIM_TH17_DAY5_POST_POLARIZATION_DN	GSE26030_UNSTIM_VS_RESTIM_TH17_DAY5_POST_POLARIZATION_DN		192	0.433294	1.77333	0.00393701	0.015269	0.586	2078	tags=18%, list=9%, signal=19%
GSE15930_NAIVE_VS_72H_IN_VITRO_STIM_CD8_TCELL_UP	GSE15930_NAIVE_VS_72H_IN_VITRO_STIM_CD8_TCELL_UP		195	0.4007	1.7732	0	0.0152812	0.586	3501	tags=19%, list=16%, signal=22%
GSE10239_NAIVE_VS_DAY4.5_EFF_CD8_TCELL_UP	GSE10239_NAIVE_VS_DAY4.5_EFF_CD8_TCELL_UP		193	0.398052	1.77308	0.00589391	0.0152858	0.586	6503	tags=34%, list=29%, signal=47%
GSE17974_CTRL_VS_ACT_IL4_AND_ANTI_IL12_4H_CD4_TCELL_UP	GSE17974_CTRL_VS_ACT_IL4_AND_ANTI_IL12_4H_CD4_TCELL_UP		185	0.410487	1.77306	0.00205761	0.0152746	0.586	4180	tags=24%, list=19%, signal=29%
GSE17721_PAM3CSK4_VS_CPG_24H_BMDC_UP	GSE17721_PAM3CSK4_VS_CPG_24H_BMDC_UP		194	0.361892	1.77302	0	0.0152719	0.586	3785	tags=17%, list=17%, signal=20%
GSE2405_S_AUREUS_VS_UNTREATED_NEUTROPHIL_UP	GSE2405_S_AUREUS_VS_UNTREATED_NEUTROPHIL_UP		186	0.309171	1.77297	0.0101626	0.0152682	0.586	5261	tags=19%, list=24%, signal=24%
GSE46606_UNSTIM_VS_CD40L_IL2_IL5_1DAY_STIMULATED_IRF4HIGH_SORTED_BCELL_DN	GSE46606_UNSTIM_VS_CD40L_IL2_IL5_1DAY_STIMULATED_IRF4HIGH_SORTED_BCELL_DN		193	0.524934	1.77292	0.0119284	0.0152621	0.586	3756	tags=26%, list=17%, signal=31%
GSE45365_HEALTHY_VS_MCMV_INFECTION_CD8A_DC_DN	GSE45365_HEALTHY_VS_MCMV_INFECTION_CD8A_DC_DN		197	0.465265	1.7729	0.0139442	0.015251	0.586	5026	tags=31%, list=23%, signal=40%
GSE14699_NAIVE_VS_DELETIONAL_TOLERANCE_CD8_TCELL_DN	GSE14699_NAIVE_VS_DELETIONAL_TOLERANCE_CD8_TCELL_DN		194	0.444829	1.77272	0.00199601	0.015256	0.586	5235	tags=34%, list=23%, signal=43%
GSE32901_TH1_VS_TH17_ENRICHED_CD4_TCELL_UP	GSE32901_TH1_VS_TH17_ENRICHED_CD4_TCELL_UP		184	0.365246	1.77228	0.0118812	0.0153095	0.587	3652	tags=15%, list=16%, signal=18%
GSE40277_EOS_AND_LEF1_TRANSDUCED_VS_CTRL_CD4_TCELL_UP	GSE40277_EOS_AND_LEF1_TRANSDUCED_VS_CTRL_CD4_TCELL_UP		194	0.359918	1.77225	0.00617284	0.0152984	0.587	6252	tags=34%, list=28%, signal=46%
GSE339_EX_VIVO_VS_IN_CULTURE_CD8POS_DC_DN	GSE339_EX_VIVO_VS_IN_CULTURE_CD8POS_DC_DN		194	0.419318	1.77211	0.00400802	0.0153066	0.588	5382	tags=30%, list=24%, signal=39%
GSE17721_PAM3CSK4_VS_CPG_0.5H_BMDC_DN	GSE17721_PAM3CSK4_VS_CPG_0.5H_BMDC_DN		188	0.42243	1.77198	0	0.015307	0.588	5025	tags=25%, list=23%, signal=32%
GSE25123_CTRL_VS_ROSIGLITAZONE_STIM_PPARG_KO_MACROPHAGE_DN	GSE25123_CTRL_VS_ROSIGLITAZONE_STIM_PPARG_KO_MACROPHAGE_DN		192	0.419049	1.77195	0.00197628	0.0152988	0.588	4846	tags=28%, list=22%, signal=36%
GSE13522_WT_VS_IFNAR_KO_SKING_T_CRUZI_Y_STRAIN_INF_UP	GSE13522_WT_VS_IFNAR_KO_SKING_T_CRUZI_Y_STRAIN_INF_UP		196	0.478824	1.77175	0	0.0153129	0.589	4343	tags=32%, list=19%, signal=40%
GSE22501_PERIPHERAL_BLOOD_VS_CORD_BLOOD_TREG_UP	GSE22501_PERIPHERAL_BLOOD_VS_CORD_BLOOD_TREG_UP		193	0.470604	1.77172	0	0.0153014	0.589	2918	tags=24%, list=13%, signal=28%
GSE17721_PAM3CSK4_VS_GADIQUIMOD_6H_BMDC_DN	GSE17721_PAM3CSK4_VS_GADIQUIMOD_6H_BMDC_DN		198	0.395833	1.77164	0.00400802	0.0153026	0.589	4470	tags=21%, list=20%, signal=26%
GSE18281_SUBCAPSULAR_VS_PERIMEDULLARY_CORTICAL_REGION_OF_THYMUS_UP	GSE18281_SUBCAPSULAR_VS_PERIMEDULLARY_CORTICAL_REGION_OF_THYMUS_UP		193	0.403061	1.77106	0.00408998	0.0153704	0.589	3339	tags=16%, list=15%, signal=18%
GSE2770_TGFB_AND_IL4_VS_IL4_TREATED_ACT_CD4_TCELL_48H_DN	GSE2770_TGFB_AND_IL4_VS_IL4_TREATED_ACT_CD4_TCELL_48H_DN		192	0.349396	1.77072	0.00601202	0.0153864	0.589	3886	tags=17%, list=17%, signal=21%
GSE17721_ALL_VS_24H_PAM3CSK4_BMDC_DN	GSE17721_ALL_VS_24H_PAM3CSK4_BMDC_DN		189	0.431574	1.77058	0	0.0153949	0.589	5715	tags=35%, list=26%, signal=47%
GSE36888_UNTREATED_VS_IL2_TREATED_STAT5_AB_KNOCKIN_TCELL_17H_UP	GSE36888_UNTREATED_VS_IL2_TREATED_STAT5_AB_KNOCKIN_TCELL_17H_UP		182	0.550115	1.77018	0.002	0.0154304	0.59	4040	tags=35%, list=18%, signal=42%
GSE22589_HEALTHY_VS_HIV_INFECTED_DC_DN	GSE22589_HEALTHY_VS_HIV_INFECTED_DC_DN		189	0.458164	1.77003	0.00392927	0.0154387	0.59	4597	tags=31%, list=21%, signal=38%
GSE37301_LYMPHOID_PRIMED_MPP_VS_CD4_TCELL_UP	GSE37301_LYMPHOID_PRIMED_MPP_VS_CD4_TCELL_UP		187	0.486271	1.76951	0	0.0154974	0.59	4594	tags=39%, list=21%, signal=49%
GSE1925_CTRL_VS_IFNG_PRIMED_MACROPHAGE_UP	GSE1925_CTRL_VS_IFNG_PRIMED_MACROPHAGE_UP		194	0.427257	1.76934	0.00594059	0.015508	0.591	2393	tags=16%, list=11%, signal=18%
GSE28783_ANTI_MIR33_VS_CTRL_ATHEROSCLEROSIS_MACROPHAGE_DN	GSE28783_ANTI_MIR33_VS_CTRL_ATHEROSCLEROSIS_MACROPHAGE_DN		189	0.478605	1.76925	0	0.0155104	0.591	3861	tags=28%, list=17%, signal=34%
GSE24142_EARLY_THYMIC_PROGENITOR_VS_DN3_THYMOCYTE_UP	GSE24142_EARLY_THYMIC_PROGENITOR_VS_DN3_THYMOCYTE_UP		197	0.548813	1.76924	0.00994036	0.0155024	0.591	2937	tags=31%, list=13%, signal=35%
GSE42021_CD24INT_VS_CD24LOW_TCONV_THYMUS_UP	GSE42021_CD24INT_VS_CD24LOW_TCONV_THYMUS_UP		190	0.447737	1.76908	0.00402414	0.0155217	0.592	4157	tags=27%, list=19%, signal=33%
GSE21546_WT_VS_SAP1A_KO_AND_ELK1_KO_DP_THYMOCYTES_UP	GSE21546_WT_VS_SAP1A_KO_AND_ELK1_KO_DP_THYMOCYTES_UP		193	0.438585	1.76906	0.00197628	0.0155125	0.592	5033	tags=31%, list=23%, signal=40%
GSE14769_UNSTIM_VS_60MIN_LPS_BMDM_DN	GSE14769_UNSTIM_VS_60MIN_LPS_BMDM_DN		193	0.546057	1.76885	0.00808081	0.015523	0.592	2804	tags=21%, list=13%, signal=24%
GSE6092_B_BURGDOFERI_VS_B_BURGDORFERI_AND_IFNG_STIM_ENDOTHELIAL_CELL_DN	GSE6092_B_BURGDOFERI_VS_B_BURGDORFERI_AND_IFNG_STIM_ENDOTHELIAL_CELL_DN		184	0.486315	1.76862	0.0199601	0.0155356	0.592	5237	tags=32%, list=23%, signal=42%
GSE20727_CTRL_VS_DNFB_ALLERGEN_TREATED_DC_UP	GSE20727_CTRL_VS_DNFB_ALLERGEN_TREATED_DC_UP		191	0.37594	1.76825	0	0.0155542	0.593	3296	tags=16%, list=15%, signal=19%
GSE42021_TCONV_PLN_VS_CD24HI_TCONV_THYMUS_DN	GSE42021_TCONV_PLN_VS_CD24HI_TCONV_THYMUS_DN		192	0.386287	1.76825	0	0.0155413	0.593	4328	tags=26%, list=19%, signal=31%
GSE22601_CD4_SINGLE_POSITIVE_VS_CD8_SINGLE_POSITIVE_THYMOCYTE_DN	GSE22601_CD4_SINGLE_POSITIVE_VS_CD8_SINGLE_POSITIVE_THYMOCYTE_DN		192	0.322908	1.76807	0.0217822	0.0155598	0.594	5116	tags=18%, list=23%, signal=23%
GSE23505_UNTREATED_VS_4DAY_IL6_IL1_IL23_TREATED_CD4_TCELL_DN	GSE23505_UNTREATED_VS_4DAY_IL6_IL1_IL23_TREATED_CD4_TCELL_DN		193	0.47567	1.76806	0.0060241	0.015547	0.594	4795	tags=34%, list=21%, signal=43%
GSE9988_LOW_LPS_VS_CTRL_TREATED_MONOCYTE_DN	GSE9988_LOW_LPS_VS_CTRL_TREATED_MONOCYTE_DN		192	0.337682	1.76796	0.0386179	0.0155537	0.594	5059	tags=16%, list=23%, signal=21%
GSE18893_CTRL_VS_TNF_TREATED_TREG_24H_UP	GSE18893_CTRL_VS_TNF_TREATED_TREG_24H_UP		191	0.415422	1.76754	0.00203666	0.0156001	0.595	3786	tags=21%, list=17%, signal=25%
GSE43955_TH0_VS_TGFB_IL6_TH17_ACT_CD4_TCELL_1H_UP	GSE43955_TH0_VS_TGFB_IL6_TH17_ACT_CD4_TCELL_1H_UP		191	0.462186	1.76739	0.00595238	0.0156125	0.595	5757	tags=38%, list=26%, signal=51%
GSE369_PRE_VS_POST_IL6_INJECTION_IFNG_WT_LIVER_DN	GSE369_PRE_VS_POST_IL6_INJECTION_IFNG_WT_LIVER_DN		192	0.383154	1.7673	0.0119284	0.0156111	0.595	5025	tags=26%, list=23%, signal=33%
GSE360_DC_VS_MAC_DN	GSE360_DC_VS_MAC_DN		189	0.39362	1.76725	0.00990099	0.0156025	0.595	6113	tags=31%, list=27%, signal=43%
GSE46606_DAY1_VS_DAY3_CD40L_IL2_IL5_STIMULATED_BCELL_DN	GSE46606_DAY1_VS_DAY3_CD40L_IL2_IL5_STIMULATED_BCELL_DN		188	0.469317	1.76718	0.00601202	0.0155979	0.595	4979	tags=29%, list=22%, signal=37%
GSE3982_EOSINOPHIL_VS_NKCELL_UP	GSE3982_EOSINOPHIL_VS_NKCELL_UP		193	0.430577	1.76705	0	0.0155961	0.595	5307	tags=28%, list=24%, signal=37%
GSE7831_UNSTIM_VS_INFLUENZA_STIM_PDC_1H_UP	GSE7831_UNSTIM_VS_INFLUENZA_STIM_PDC_1H_UP		189	0.385966	1.76695	0	0.0156048	0.596	4103	tags=20%, list=18%, signal=24%
GSE10239_MEMORY_VS_DAY4.5_EFF_CD8_TCELL_UP	GSE10239_MEMORY_VS_DAY4.5_EFF_CD8_TCELL_UP		190	0.404201	1.76642	0.00195312	0.0156556	0.596	5063	tags=23%, list=23%, signal=30%
GSE43955_1H_VS_60H_ACT_CD4_TCELL_WITH_TGFB_IL6_DN	GSE43955_1H_VS_60H_ACT_CD4_TCELL_WITH_TGFB_IL6_DN		193	0.454024	1.76616	0.01	0.0156921	0.597	3967	tags=23%, list=18%, signal=28%
GSE26488_CTRL_VS_PEPTIDE_INJECTION_HDAC7_DELTAP_TG_OT2_THYMOCYTE_DN	GSE26488_CTRL_VS_PEPTIDE_INJECTION_HDAC7_DELTAP_TG_OT2_THYMOCYTE_DN		188	0.392179	1.76605	0.01	0.015693	0.597	3726	tags=17%, list=17%, signal=20%
GSE7764_NKCELL_VS_SPLENOCYTE_DN	GSE7764_NKCELL_VS_SPLENOCYTE_DN		193	0.433315	1.76597	0.0116054	0.0156937	0.597	3926	tags=24%, list=18%, signal=29%
GSE26290_WT_VS_PDK1_KO_ANTI_CD3_AND_IL2_STIM_CD8_TCELL_UP	GSE26290_WT_VS_PDK1_KO_ANTI_CD3_AND_IL2_STIM_CD8_TCELL_UP		191	0.414342	1.76552	0	0.0157417	0.597	2321	tags=16%, list=10%, signal=17%
GSE8835_CD4_VS_CD8_TCELL_CLL_PATIENT_UP	GSE8835_CD4_VS_CD8_TCELL_CLL_PATIENT_UP		193	0.500219	1.76534	0	0.0157583	0.598	5649	tags=40%, list=25%, signal=53%
GSE7460_CTRL_VS_TGFB_TREATED_ACT_FOXP3_HET_TCONV_DN	GSE7460_CTRL_VS_TGFB_TREATED_ACT_FOXP3_HET_TCONV_DN		192	0.383775	1.76517	0	0.0157578	0.599	5023	tags=24%, list=23%, signal=31%
GSE2770_UNTREATED_VS_ACT_CD4_TCELL_6H_UP	GSE2770_UNTREATED_VS_ACT_CD4_TCELL_6H_UP		186	0.38302	1.76514	0.00604839	0.0157491	0.6	3772	tags=19%, list=17%, signal=22%
GSE360_T_GONDII_VS_B_MALAYI_LOW_DOSE_DC_UP	GSE360_T_GONDII_VS_B_MALAYI_LOW_DOSE_DC_UP		191	0.46491	1.76467	0	0.015797	0.6	5892	tags=41%, list=26%, signal=56%
GSE9037_CTRL_VS_LPS_1H_STIM_BMDM_UP	GSE9037_CTRL_VS_LPS_1H_STIM_BMDM_UP		194	0.344258	1.76454	0.00607287	0.0158007	0.6	5086	tags=23%, list=23%, signal=29%
GSE16266_LPS_VS_HEATSHOCK_AND_LPS_STIM_MEF_DN	GSE16266_LPS_VS_HEATSHOCK_AND_LPS_STIM_MEF_DN		194	0.366707	1.7639	0.0138889	0.0158735	0.6	4359	tags=18%, list=20%, signal=22%
GSE43863_NAIVE_VS_MEMORY_TFH_CD4_TCELL_D150_LCMV_UP	GSE43863_NAIVE_VS_MEMORY_TFH_CD4_TCELL_D150_LCMV_UP		193	0.435345	1.76307	0.00383142	0.0159859	0.601	5767	tags=36%, list=26%, signal=48%
GSE42021_TCONV_PLN_VS_CD24INT_TCONV_THYMUS_UP	GSE42021_TCONV_PLN_VS_CD24INT_TCONV_THYMUS_UP		193	0.335275	1.76299	0.00606061	0.0159796	0.601	4398	tags=16%, list=20%, signal=20%
GSE17721_POLYIC_VS_PAM3CSK4_4H_BMDC_UP	GSE17721_POLYIC_VS_PAM3CSK4_4H_BMDC_UP		193	0.305227	1.76296	0.00803213	0.0159683	0.601	2869	tags=11%, list=13%, signal=12%
GSE5679_RARA_AGONIST_AM580_VS_AM580_AND_ROSIGLITAZONE_TREATED_DC_DN	GSE5679_RARA_AGONIST_AM580_VS_AM580_AND_ROSIGLITAZONE_TREATED_DC_DN		194	0.475303	1.76283	0.002	0.0159763	0.601	3002	tags=25%, list=13%, signal=28%
GSE17186_CD21LOW_VS_CD21HIGH_TRANSITIONAL_BCELL_CORD_BLOOD_UP	GSE17186_CD21LOW_VS_CD21HIGH_TRANSITIONAL_BCELL_CORD_BLOOD_UP		194	0.290323	1.76261	0.0122449	0.0159934	0.602	5197	tags=21%, list=23%, signal=27%
GSE21670_UNTREATED_VS_TGFB_TREATED_CD4_TCELL_DN	GSE21670_UNTREATED_VS_TGFB_TREATED_CD4_TCELL_DN		192	0.458061	1.76257	0.00606061	0.015986	0.602	3586	tags=26%, list=16%, signal=31%
GSE15139_GMCSF_TREATED_VS_UNTREATED_NEUTROPHILS_UP	GSE15139_GMCSF_TREATED_VS_UNTREATED_NEUTROPHILS_UP		185	0.325037	1.76245	0.00596422	0.0159865	0.603	3926	tags=16%, list=18%, signal=19%
GSE41978_WT_VS_ID2_KO_KLRG1_LOW_EFFECTOR_CD8_TCELL_DN	GSE41978_WT_VS_ID2_KO_KLRG1_LOW_EFFECTOR_CD8_TCELL_DN		191	0.441597	1.76223	0.00200401	0.0159974	0.603	4255	tags=29%, list=19%, signal=35%
GSE22935_UNSTIM_VS_24H_MBOVIS_BCG_STIM_MACROPHAGE_UP	GSE22935_UNSTIM_VS_24H_MBOVIS_BCG_STIM_MACROPHAGE_UP		194	0.443016	1.76163	0	0.0160683	0.605	3272	tags=21%, list=15%, signal=25%
GSE43955_1H_VS_20H_ACT_CD4_TCELL_DN	GSE43955_1H_VS_20H_ACT_CD4_TCELL_DN		194	0.431569	1.76148	0.00583658	0.0160711	0.605	4105	tags=23%, list=18%, signal=28%
GSE7764_IL15_TREATED_VS_CTRL_NK_CELL_24H_DN	GSE7764_IL15_TREATED_VS_CTRL_NK_CELL_24H_DN		190	0.448178	1.76129	0.00204499	0.016081	0.605	5120	tags=32%, list=23%, signal=41%
GSE37532_WT_VS_PPARG_KO_VISCERAL_ADIPOSE_TISSUE_TREG_DN	GSE37532_WT_VS_PPARG_KO_VISCERAL_ADIPOSE_TISSUE_TREG_DN		189	0.357082	1.76128	0.00608519	0.0160697	0.605	4246	tags=20%, list=19%, signal=25%
GSE28737_BCL6_HET_VS_BCL6_KO_MARGINAL_ZONE_BCELL_DN	GSE28737_BCL6_HET_VS_BCL6_KO_MARGINAL_ZONE_BCELL_DN		190	0.345299	1.76123	0.00414938	0.0160634	0.605	1297	tags=8%, list=6%, signal=8%
GSE45365_NK_CELL_VS_CD11B_DC_DN	GSE45365_NK_CELL_VS_CD11B_DC_DN		197	0.680158	1.76089	0.00201613	0.0160879	0.606	2418	tags=35%, list=11%, signal=38%
GSE339_EX_VIVO_VS_IN_CULTURE_CD8POS_DC_UP	GSE339_EX_VIVO_VS_IN_CULTURE_CD8POS_DC_UP		193	0.313202	1.76082	0.0237624	0.0160852	0.606	3761	tags=14%, list=17%, signal=17%
GSE43863_DAY6_EFF_VS_DAY150_MEM_TH1_CD4_TCELL_UP	GSE43863_DAY6_EFF_VS_DAY150_MEM_TH1_CD4_TCELL_UP		195	0.500821	1.7607	0.00400802	0.01609	0.606	5745	tags=36%, list=26%, signal=49%
GSE7548_NAIVE_VS_DAY7_PCC_IMMUNIZATION_CD4_TCELL_DN	GSE7548_NAIVE_VS_DAY7_PCC_IMMUNIZATION_CD4_TCELL_DN		196	0.488876	1.76051	0.0263692	0.0161143	0.606	5928	tags=35%, list=27%, signal=47%
GSE15767_MED_VS_SCS_MAC_LN_DN	GSE15767_MED_VS_SCS_MAC_LN_DN		194	0.391089	1.76008	0	0.0161722	0.607	5324	tags=27%, list=24%, signal=35%
GSE19888_ADENOSINE_A3R_INH_PRETREAT_AND_ACT_BY_A3R_VS_TCELL_MEMBRANES_ACT_MAST_CELL_DN	GSE19888_ADENOSINE_A3R_INH_PRETREAT_AND_ACT_BY_A3R_VS_TCELL_MEMBRANES_ACT_MAST_CELL_DN		194	0.311511	1.76003	0.0144628	0.0161687	0.607	3170	tags=12%, list=14%, signal=14%
GSE29617_DAY3_VS_DAY7_TIV_FLU_VACCINE_PBMC_2008_UP	GSE29617_DAY3_VS_DAY7_TIV_FLU_VACCINE_PBMC_2008_UP		184	0.47156	1.75912	0	0.0162925	0.61	4051	tags=28%, list=18%, signal=34%
GSE17721_LPS_VS_PAM3CSK4_24H_BMDC_DN	GSE17721_LPS_VS_PAM3CSK4_24H_BMDC_DN		192	0.404746	1.75908	0.016129	0.0162861	0.61	3170	tags=16%, list=14%, signal=18%
GSE7460_CD8_TCELL_VS_TREG_ACT_UP	GSE7460_CD8_TCELL_VS_TREG_ACT_UP		194	0.412377	1.75897	0	0.016284	0.61	5248	tags=31%, list=24%, signal=40%
GSE37416_0H_VS_24H_F_TULARENSIS_LVS_NEUTROPHIL_DN	GSE37416_0H_VS_24H_F_TULARENSIS_LVS_NEUTROPHIL_DN		192	0.312262	1.7589	0.010142	0.016282	0.61	5980	tags=23%, list=27%, signal=32%
GSE19888_CTRL_VS_TCELL_MEMBRANES_ACT_MAST_CELL_PRETREAT_A3R_INH_UP	GSE19888_CTRL_VS_TCELL_MEMBRANES_ACT_MAST_CELL_PRETREAT_A3R_INH_UP		191	0.454094	1.75879	0	0.0162891	0.61	4319	tags=28%, list=19%, signal=34%
GSE37301_PRO_BCELL_VS_GRANULOCYTE_MONOCYTE_PROGENITOR_DN	GSE37301_PRO_BCELL_VS_GRANULOCYTE_MONOCYTE_PROGENITOR_DN		188	0.36755	1.7584	0.00407332	0.0163274	0.611	5236	tags=26%, list=23%, signal=34%
GSE19888_ADENOSINE_A3R_ACT_VS_TCELL_MEMBRANES_ACT_AND_A3R_INH_PRETREAT_IN_MAST_CELL_UP	GSE19888_ADENOSINE_A3R_ACT_VS_TCELL_MEMBRANES_ACT_AND_A3R_INH_PRETREAT_IN_MAST_CELL_UP		184	0.419855	1.7584	0	0.0163144	0.611	4282	tags=22%, list=19%, signal=27%
GSE8621_LPS_PRIMED_UNSTIM_VS_LPS_PRIMED_AND_LPS_STIM_MACROPHAGE_UP	GSE8621_LPS_PRIMED_UNSTIM_VS_LPS_PRIMED_AND_LPS_STIM_MACROPHAGE_UP		189	0.40232	1.75821	0.00416667	0.0163266	0.611	3255	tags=19%, list=15%, signal=21%
GSE13547_WT_VS_ZFX_KO_BCELL_DN	GSE13547_WT_VS_ZFX_KO_BCELL_DN		180	0.436897	1.75809	0.014	0.0163308	0.611	4185	tags=23%, list=19%, signal=28%
GSE30083_SP2_VS_SP4_THYMOCYTE_DN	GSE30083_SP2_VS_SP4_THYMOCYTE_DN		194	0.502657	1.75783	0	0.0163539	0.612	5398	tags=44%, list=24%, signal=57%
GSE7219_UNSTIM_VS_LPS_AND_ANTI_CD40_STIM_NIK_NFKB2_KO_DC_DN	GSE7219_UNSTIM_VS_LPS_AND_ANTI_CD40_STIM_NIK_NFKB2_KO_DC_DN		189	0.500945	1.75764	0.0139442	0.0163774	0.612	5446	tags=41%, list=24%, signal=54%
GSE29949_MICROGLIA_BRAIN_VS_CD8_POS_DC_SPLEEN_UP	GSE29949_MICROGLIA_BRAIN_VS_CD8_POS_DC_SPLEEN_UP		193	0.415942	1.75762	0.01222	0.016366	0.612	4118	tags=22%, list=18%, signal=26%
GSE27786_BCELL_VS_CD4_TCELL_DN	GSE27786_BCELL_VS_CD4_TCELL_DN		190	0.388019	1.75755	0.00592885	0.0163705	0.612	3831	tags=25%, list=17%, signal=30%
GSE3982_DC_VS_BASOPHIL_DN	GSE3982_DC_VS_BASOPHIL_DN		193	0.419345	1.75749	0.00205339	0.0163698	0.612	4139	tags=21%, list=19%, signal=26%
GSE30971_CTRL_VS_LPS_STIM_MACROPHAGE_WBP7_KO_2H_UP	GSE30971_CTRL_VS_LPS_STIM_MACROPHAGE_WBP7_KO_2H_UP		188	0.666217	1.75722	0.0020284	0.0163949	0.612	4070	tags=45%, list=18%, signal=54%
GSE8921_UNSTIM_VS_TLR1_2_STIM_MONOCYTE_24H_DN	GSE8921_UNSTIM_VS_TLR1_2_STIM_MONOCYTE_24H_DN		192	0.369272	1.75714	0.00206186	0.0163968	0.612	4449	tags=21%, list=20%, signal=26%
GSE3720_VD1_VS_VD2_GAMMADELTA_TCELL_WITH_LPS_STIM_DN	GSE3720_VD1_VS_VD2_GAMMADELTA_TCELL_WITH_LPS_STIM_DN		191	0.343849	1.75712	0	0.0163847	0.612	5412	tags=26%, list=24%, signal=34%
GSE26030_UNSTIM_VS_RESTIM_TH1_DAY15_POST_POLARIZATION_UP	GSE26030_UNSTIM_VS_RESTIM_TH1_DAY15_POST_POLARIZATION_UP		192	0.381767	1.75696	0.0120482	0.0163864	0.612	4261	tags=19%, list=19%, signal=24%
GSE7831_1H_VS_4H_INFLUENZA_STIM_PDC_UP	GSE7831_1H_VS_4H_INFLUENZA_STIM_PDC_UP		196	0.394665	1.75644	0.00409836	0.0164477	0.613	5033	tags=28%, list=23%, signal=35%
GSE9006_TYPE_1_DIABETES_AT_DX_VS_1MONTH_POST_DX_PBMC_DN	GSE9006_TYPE_1_DIABETES_AT_DX_VS_1MONTH_POST_DX_PBMC_DN		185	0.383056	1.75638	0	0.0164416	0.613	3564	tags=17%, list=16%, signal=20%
GSE27092_WT_VS_HDAC7_PHOSPHO_DEFICIENT_CD8_TCELL_UP	GSE27092_WT_VS_HDAC7_PHOSPHO_DEFICIENT_CD8_TCELL_UP		190	0.459964	1.75634	0	0.0164403	0.613	3670	tags=24%, list=16%, signal=28%
GSE30083_SP3_VS_SP4_THYMOCYTE_DN	GSE30083_SP3_VS_SP4_THYMOCYTE_DN		193	0.474869	1.75632	0.008	0.0164282	0.613	4483	tags=33%, list=20%, signal=40%
GSE2770_TGFB_AND_IL4_VS_TGFB_AND_IL12_TREATED_ACT_CD4_TCELL_48H_DN	GSE2770_TGFB_AND_IL4_VS_TGFB_AND_IL12_TREATED_ACT_CD4_TCELL_48H_DN		191	0.379116	1.75575	0.00210526	0.0165021	0.614	3952	tags=19%, list=18%, signal=23%
GSE32034_LY6C_HIGH_VS_LOW_MONOCYTE_UP	GSE32034_LY6C_HIGH_VS_LOW_MONOCYTE_UP		194	0.49935	1.75563	0	0.0165153	0.614	2719	tags=24%, list=12%, signal=27%
GSE24574_BCL6_LOW_TFH_VS_NAIVE_CD4_TCELL_UP	GSE24574_BCL6_LOW_TFH_VS_NAIVE_CD4_TCELL_UP		191	0.416897	1.75561	0.0019802	0.0165041	0.614	5077	tags=29%, list=23%, signal=37%
GSE5589_IL6_KO_VS_IL10_KO_LPS_AND_IL10_STIM_MACROPHAGE_180MIN_UP	GSE5589_IL6_KO_VS_IL10_KO_LPS_AND_IL10_STIM_MACROPHAGE_180MIN_UP		198	0.371058	1.75523	0.0120482	0.016557	0.615	5210	tags=23%, list=23%, signal=30%
GSE2706_UNSTIM_VS_2H_LPS_DC_DN	GSE2706_UNSTIM_VS_2H_LPS_DC_DN		182	0.600395	1.75511	0.00595238	0.0165615	0.615	4582	tags=43%, list=21%, signal=54%
GSE30971_WBP7_HET_VS_KO_MACROPHAGE_4H_LPS_STIM_DN	GSE30971_WBP7_HET_VS_KO_MACROPHAGE_4H_LPS_STIM_DN		192	0.416925	1.75481	0.010101	0.0165966	0.615	5320	tags=28%, list=24%, signal=36%
GSE11864_CSF1_VS_CSF1_PAM3CYS_IN_MAC_UP	GSE11864_CSF1_VS_CSF1_PAM3CYS_IN_MAC_UP		195	0.332651	1.75467	0.00596422	0.0166017	0.615	5927	tags=28%, list=27%, signal=38%
GSE44955_MCSF_VS_MCSF_AND_IL27_STIM_MACROPHAGE_UP	GSE44955_MCSF_VS_MCSF_AND_IL27_STIM_MACROPHAGE_UP		193	0.418511	1.75455	0.00610998	0.0166093	0.615	5759	tags=32%, list=26%, signal=42%
GSE27786_BCELL_VS_CD8_TCELL_DN	GSE27786_BCELL_VS_CD8_TCELL_DN		186	0.380277	1.75452	0	0.0166016	0.615	3137	tags=16%, list=14%, signal=19%
GSE360_L_DONOVANI_VS_L_MAJOR_MAC_DN	GSE360_L_DONOVANI_VS_L_MAJOR_MAC_DN		192	0.456818	1.75431	0.00205339	0.0166193	0.615	4552	tags=30%, list=20%, signal=38%
GSE8685_IL2_ACT_IL2_STARVED_VS_IL15_ACT_IL2_STARVED_CD4_TCELL_DN	GSE8685_IL2_ACT_IL2_STARVED_VS_IL15_ACT_IL2_STARVED_CD4_TCELL_DN		192	0.338909	1.75398	0.0078125	0.0166533	0.617	3435	tags=15%, list=15%, signal=17%
GSE43955_1H_VS_42H_ACT_CD4_TCELL_WITH_TGFB_IL6_UP	GSE43955_1H_VS_42H_ACT_CD4_TCELL_WITH_TGFB_IL6_UP		194	0.345318	1.75387	0.010352	0.0166587	0.617	4258	tags=20%, list=19%, signal=24%
GSE42088_UNINF_VS_LEISHMANIA_INF_DC_24H_UP	GSE42088_UNINF_VS_LEISHMANIA_INF_DC_24H_UP		198	0.435261	1.75365	0.0220884	0.0166757	0.617	4153	tags=22%, list=19%, signal=26%
GSE24726_WT_VS_E2_2_KO_PDC_DAY6_POST_DELETION_DN	GSE24726_WT_VS_E2_2_KO_PDC_DAY6_POST_DELETION_DN		192	0.362602	1.75338	0.00407332	0.0166964	0.618	4467	tags=23%, list=20%, signal=28%
GSE1460_DP_VS_CD4_THYMOCYTE_DN	GSE1460_DP_VS_CD4_THYMOCYTE_DN		198	0.489528	1.75337	0	0.0166842	0.618	5379	tags=37%, list=24%, signal=48%
GSE28737_WT_VS_BCL6_HET_FOLLICULAR_BCELL_DN	GSE28737_WT_VS_BCL6_HET_FOLLICULAR_BCELL_DN		190	0.469907	1.7533	0.00202429	0.0166788	0.618	2321	tags=18%, list=10%, signal=20%
GSE2770_IL12_VS_TGFB_AND_IL12_TREATED_ACT_CD4_TCELL_6H_DN	GSE2770_IL12_VS_TGFB_AND_IL12_TREATED_ACT_CD4_TCELL_6H_DN		188	0.338242	1.75328	0.0200803	0.0166708	0.618	6391	tags=24%, list=29%, signal=34%
GSE17721_LPS_VS_CPG_8H_BMDC_DN	GSE17721_LPS_VS_CPG_8H_BMDC_DN		192	0.337258	1.75299	0.01	0.0166903	0.618	4819	tags=15%, list=22%, signal=18%
GSE45739_NRAS_KO_VS_WT_UNSTIM_CD4_TCELL_UP	GSE45739_NRAS_KO_VS_WT_UNSTIM_CD4_TCELL_UP		192	0.452958	1.75264	0.00795229	0.0167292	0.618	3581	tags=17%, list=16%, signal=20%
GSE9988_ANTI_TREM1_VS_LPS_MONOCYTE_DN	GSE9988_ANTI_TREM1_VS_LPS_MONOCYTE_DN		192	0.662752	1.75236	0.00197628	0.0167625	0.619	2403	tags=33%, list=11%, signal=37%
GSE33374_CD8_ALPHAALPHA_VS_ALPHABETA_CD161_HIGH_TCELL_DN	GSE33374_CD8_ALPHAALPHA_VS_ALPHABETA_CD161_HIGH_TCELL_DN		192	0.430722	1.75215	0.0120724	0.0167833	0.619	4012	tags=22%, list=18%, signal=26%
GSE7768_OVA_ALONE_VS_OVA_WITH_MPL_IMMUNIZED_MOUSE_WHOLE_SPLEEN_6H_DN	GSE7768_OVA_ALONE_VS_OVA_WITH_MPL_IMMUNIZED_MOUSE_WHOLE_SPLEEN_6H_DN		180	0.405671	1.7519	0.0277228	0.0168062	0.62	3955	tags=19%, list=18%, signal=23%
GSE6674_ANTI_IGM_VS_ANTI_IGM_AND_CPG_STIM_BCELL_UP	GSE6674_ANTI_IGM_VS_ANTI_IGM_AND_CPG_STIM_BCELL_UP		191	0.375265	1.75189	0.00590551	0.0167969	0.62	6111	tags=31%, list=27%, signal=43%
GSE19923_WT_VS_HEB_AND_E2A_KO_DP_THYMOCYTE_DN	GSE19923_WT_VS_HEB_AND_E2A_KO_DP_THYMOCYTE_DN		193	0.484748	1.75179	0.0119522	0.0167977	0.62	5757	tags=35%, list=26%, signal=46%
GSE1791_CTRL_VS_NEUROMEDINU_IN_T_CELL_LINE_3H_UP	GSE1791_CTRL_VS_NEUROMEDINU_IN_T_CELL_LINE_3H_UP		177	0.474708	1.75175	0.00197628	0.0167942	0.62	4597	tags=28%, list=21%, signal=35%
GSE7218_IGM_VS_IGG_SIGNAL_THGOUGH_ANTIGEN_BCELL_UP	GSE7218_IGM_VS_IGG_SIGNAL_THGOUGH_ANTIGEN_BCELL_UP		190	0.34167	1.75171	0.0198807	0.0167855	0.62	2508	tags=11%, list=11%, signal=12%
GSE1925_CTRL_VS_3H_IFNG_STIM_IFNG_PRIMED_MACROPHAGE_DN	GSE1925_CTRL_VS_3H_IFNG_STIM_IFNG_PRIMED_MACROPHAGE_DN		193	0.382684	1.75166	0	0.0167768	0.62	2393	tags=15%, list=11%, signal=16%
GSE36009_UNSTIM_VS_LPS_STIM_DC_DN	GSE36009_UNSTIM_VS_LPS_STIM_DC_DN		194	0.30113	1.75131	0.016	0.0168275	0.623	6909	tags=29%, list=31%, signal=41%
GSE3982_MAST_CELL_VS_DC_UP	GSE3982_MAST_CELL_VS_DC_UP		192	0.395278	1.75125	0	0.0168279	0.623	4212	tags=21%, list=19%, signal=25%
GSE22103_UNSTIM_VS_LPS_STIM_NEUTROPHIL_UP	GSE22103_UNSTIM_VS_LPS_STIM_NEUTROPHIL_UP		188	0.373383	1.75115	0.0121457	0.0168321	0.623	6196	tags=25%, list=28%, signal=34%
GSE36009_WT_VS_NLRP10_KO_DC_LPS_STIM_DN	GSE36009_WT_VS_NLRP10_KO_DC_LPS_STIM_DN		192	0.323827	1.75072	0	0.0168738	0.623	2984	tags=11%, list=13%, signal=13%
GSE3982_MAST_CELL_VS_TH1_UP	GSE3982_MAST_CELL_VS_TH1_UP		191	0.345899	1.75032	0	0.01692	0.625	3366	tags=16%, list=15%, signal=18%
GSE2585_CTEC_VS_MTEC_THYMUS_DN	GSE2585_CTEC_VS_MTEC_THYMUS_DN		193	0.514744	1.75013	0.0019685	0.0169243	0.625	4089	tags=31%, list=18%, signal=38%
GSE22611_MUTANT_NOD2_VS_CTRL_TRANSDUCED_HEK293T_CELL_UP	GSE22611_MUTANT_NOD2_VS_CTRL_TRANSDUCED_HEK293T_CELL_UP		188	0.447785	1.75006	0	0.0169239	0.625	3389	tags=21%, list=15%, signal=25%
GSE17974_IL4_AND_ANTI_IL12_VS_UNTREATED_72H_ACT_CD4_TCELL_DN	GSE17974_IL4_AND_ANTI_IL12_VS_UNTREATED_72H_ACT_CD4_TCELL_DN		189	0.499394	1.74985	0.0060241	0.0169427	0.625	5026	tags=35%, list=23%, signal=45%
GSE37301_MULTIPOTENT_PROGENITOR_VS_RAG2_KO_NK_CELL_UP	GSE37301_MULTIPOTENT_PROGENITOR_VS_RAG2_KO_NK_CELL_UP		194	0.366254	1.74953	0	0.0169648	0.625	3621	tags=15%, list=16%, signal=18%
GSE10273_HIGH_VS_LOW_IL7_TREATED_IRF4_8_NULL_PRE_BCELL_DN	GSE10273_HIGH_VS_LOW_IL7_TREATED_IRF4_8_NULL_PRE_BCELL_DN		190	0.370219	1.74953	0.014433	0.0169526	0.625	4917	tags=22%, list=22%, signal=27%
GSE17974_IL4_AND_ANTI_IL12_VS_UNTREATED_4H_ACT_CD4_TCELL_UP	GSE17974_IL4_AND_ANTI_IL12_VS_UNTREATED_4H_ACT_CD4_TCELL_UP		185	0.39981	1.74945	0.00198413	0.0169574	0.625	5675	tags=34%, list=25%, signal=45%
GSE42021_CD24HI_VS_CD24INT_TREG_THYMUS_UP	GSE42021_CD24HI_VS_CD24INT_TREG_THYMUS_UP		195	0.353398	1.74931	0.0197628	0.0169621	0.626	4210	tags=18%, list=19%, signal=23%
GSE5503_MLN_DC_VS_SPLEEN_DC_ACTIVATED_ALLOGENIC_TCELL_UP	GSE5503_MLN_DC_VS_SPLEEN_DC_ACTIVATED_ALLOGENIC_TCELL_UP		195	0.43246	1.74917	0	0.0169726	0.626	5564	tags=34%, list=25%, signal=45%
GSE21380_NON_TFH_VS_TFH_CD4_TCELL_UP	GSE21380_NON_TFH_VS_TFH_CD4_TCELL_UP		190	0.514453	1.74875	0.00204082	0.0170191	0.626	4888	tags=37%, list=22%, signal=47%
GSE11961_MEMORY_BCELL_DAY7_VS_PLASMA_CELL_DAY7_DN	GSE11961_MEMORY_BCELL_DAY7_VS_PLASMA_CELL_DAY7_DN		190	0.392892	1.74874	0.00199601	0.0170113	0.626	4406	tags=24%, list=20%, signal=29%
GSE22229_UNTREATED_VS_IMMUNOSUPP_THERAPY_RENAL_TRANSPLANT_PATIENT_PBMC_DN	GSE22229_UNTREATED_VS_IMMUNOSUPP_THERAPY_RENAL_TRANSPLANT_PATIENT_PBMC_DN		191	0.439534	1.7487	0.00609756	0.0170024	0.626	5098	tags=33%, list=23%, signal=42%
GSE12845_IGD_NEG_BLOOD_VS_NAIVE_TONSIL_BCELL_DN	GSE12845_IGD_NEG_BLOOD_VS_NAIVE_TONSIL_BCELL_DN		189	0.373844	1.74867	0.00616016	0.0169943	0.626	2991	tags=15%, list=13%, signal=17%
GSE26030_UNSTIM_VS_RESTIM_TH17_DAY15_POST_POLARIZATION_UP	GSE26030_UNSTIM_VS_RESTIM_TH17_DAY15_POST_POLARIZATION_UP		184	0.376956	1.74844	0.00199601	0.0170102	0.626	4305	tags=23%, list=19%, signal=28%
GSE43955_1H_VS_10H_ACT_CD4_TCELL_WITH_TGFB_IL6_UP	GSE43955_1H_VS_10H_ACT_CD4_TCELL_WITH_TGFB_IL6_UP		187	0.391854	1.74835	0.00206612	0.0170043	0.626	5294	tags=29%, list=24%, signal=38%
GSE3982_DC_VS_CENT_MEMORY_CD4_TCELL_DN	GSE3982_DC_VS_CENT_MEMORY_CD4_TCELL_DN		190	0.477761	1.74834	0.00606061	0.0169922	0.626	4212	tags=27%, list=19%, signal=33%
GSE21033_CTRL_VS_POLYIC_STIM_DC_6H_UP	GSE21033_CTRL_VS_POLYIC_STIM_DC_6H_UP		193	0.361183	1.74804	0.00198807	0.0170156	0.626	3400	tags=18%, list=15%, signal=21%
GSE42724_MEMORY_VS_B1_BCELL_DN	GSE42724_MEMORY_VS_B1_BCELL_DN		184	0.558912	1.74799	0.0139721	0.017012	0.626	4574	tags=36%, list=20%, signal=45%
GSE22935_UNSTIM_VS_48H_MBOVIS_BCG_STIM_MYD88_KO_MACROPHAGE_UP	GSE22935_UNSTIM_VS_48H_MBOVIS_BCG_STIM_MYD88_KO_MACROPHAGE_UP		187	0.440325	1.74754	0	0.0170651	0.626	4154	tags=26%, list=19%, signal=31%
GSE3982_DC_VS_NEUTROPHIL_UP	GSE3982_DC_VS_NEUTROPHIL_UP		195	0.306175	1.74748	0.00816326	0.0170595	0.626	4262	tags=15%, list=19%, signal=18%
GSE23984_CTRL_VS_HYPOCALEMIC_VITAMIND_ANALOG_TCELL_DN	GSE23984_CTRL_VS_HYPOCALEMIC_VITAMIND_ANALOG_TCELL_DN		194	0.362023	1.74745	0.00407332	0.0170517	0.626	4281	tags=21%, list=19%, signal=25%
GSE9509_10MIN_VS_30MIN_LPS_STIM_IL10_KO_MACROPHAGE_UP	GSE9509_10MIN_VS_30MIN_LPS_STIM_IL10_KO_MACROPHAGE_UP		193	0.366319	1.74744	0.0226804	0.0170396	0.626	3451	tags=13%, list=15%, signal=16%
GSE20727_H2O2_VS_ROS_INHIBITOR_TREATED_DC_UP	GSE20727_H2O2_VS_ROS_INHIBITOR_TREATED_DC_UP		197	0.338035	1.74729	0.00393701	0.0170511	0.626	5795	tags=28%, list=26%, signal=38%
GSE3982_EOSINOPHIL_VS_MAST_CELL_DN	GSE3982_EOSINOPHIL_VS_MAST_CELL_DN		191	0.285346	1.74721	0.00984252	0.0170555	0.627	5122	tags=16%, list=23%, signal=21%
GSE38304_MYC_NEG_VS_POS_GC_BCELL_DN	GSE38304_MYC_NEG_VS_POS_GC_BCELL_DN		188	0.415321	1.74717	0.00631579	0.0170446	0.627	4964	tags=27%, list=22%, signal=35%
GSE22501_PERIPHERAL_BLOOD_VS_CORD_BLOOD_TREG_DN	GSE22501_PERIPHERAL_BLOOD_VS_CORD_BLOOD_TREG_DN		193	0.456436	1.74711	0.00392927	0.0170392	0.627	3968	tags=26%, list=18%, signal=31%
GSE7852_TREG_VS_TCONV_UP	GSE7852_TREG_VS_TCONV_UP		198	0.37095	1.74704	0.00204082	0.0170403	0.627	4448	tags=25%, list=20%, signal=31%
GSE6259_33D1_POS_VS_DEC205_POS_FLT3L_INDUCED_SPLENIC_DC_DN	GSE6259_33D1_POS_VS_DEC205_POS_FLT3L_INDUCED_SPLENIC_DC_DN		191	0.350076	1.74691	0.0101833	0.0170572	0.628	5256	tags=26%, list=24%, signal=34%
GSE10239_KLRG1INT_VS_KLRG1HIGH_EFF_CD8_TCELL_DN	GSE10239_KLRG1INT_VS_KLRG1HIGH_EFF_CD8_TCELL_DN		188	0.378449	1.7468	0.00204918	0.01706	0.628	3871	tags=18%, list=17%, signal=22%
GSE360_L_DONOVANI_VS_B_MALAYI_LOW_DOSE_DC_UP	GSE360_L_DONOVANI_VS_B_MALAYI_LOW_DOSE_DC_UP		195	0.503661	1.74667	0.00198413	0.0170692	0.63	5389	tags=43%, list=24%, signal=56%
GSE19888_ADENOSINE_A3R_INH_PRETREAT_AND_ACT_BY_A3R_VS_A3R_INH_AND_TCELL_MEMBRANES_ACT_MAST_CELL_UP	GSE19888_ADENOSINE_A3R_INH_PRETREAT_AND_ACT_BY_A3R_VS_A3R_INH_AND_TCELL_MEMBRANES_ACT_MAST_CELL_UP		191	0.43996	1.74663	0.0161943	0.0170656	0.63	2357	tags=15%, list=11%, signal=16%
GSE17721_LPS_VS_POLYIC_1H_BMDC_UP	GSE17721_LPS_VS_POLYIC_1H_BMDC_UP		195	0.414525	1.74643	0.00385356	0.0170787	0.631	3865	tags=21%, list=17%, signal=25%
GSE1460_CD4_THYMOCYTE_VS_NAIVE_CD4_TCELL_ADULT_BLOOD_UP	GSE1460_CD4_THYMOCYTE_VS_NAIVE_CD4_TCELL_ADULT_BLOOD_UP		193	0.387031	1.74638	0.00980392	0.0170689	0.631	3397	tags=17%, list=15%, signal=20%
GSE17721_LPS_VS_CPG_1H_BMDC_DN	GSE17721_LPS_VS_CPG_1H_BMDC_DN		197	0.434986	1.74622	0.00203666	0.0170805	0.631	4513	tags=26%, list=20%, signal=33%
GSE1432_1H_VS_6H_IFNG_MICROGLIA_DN	GSE1432_1H_VS_6H_IFNG_MICROGLIA_DN		196	0.439454	1.74616	0.0472279	0.0170763	0.631	7928	tags=46%, list=36%, signal=71%
GSE32423_IL7_VS_IL7_IL4_MEMORY_CD8_TCELL_UP	GSE32423_IL7_VS_IL7_IL4_MEMORY_CD8_TCELL_UP		193	0.318886	1.74572	0.00610998	0.017127	0.632	3785	tags=13%, list=17%, signal=15%
GSE2405_0H_VS_1.5H_A_PHAGOCYTOPHILUM_STIM_NEUTROPHIL_UP	GSE2405_0H_VS_1.5H_A_PHAGOCYTOPHILUM_STIM_NEUTROPHIL_UP		191	0.491408	1.7456	0.008	0.0171251	0.633	3001	tags=27%, list=13%, signal=31%
GSE5589_IL6_KO_VS_IL10_KO_LPS_AND_IL10_STIM_MACROPHAGE_45MIN_UP	GSE5589_IL6_KO_VS_IL10_KO_LPS_AND_IL10_STIM_MACROPHAGE_45MIN_UP		198	0.490691	1.74554	0.00399202	0.0171202	0.633	5243	tags=41%, list=23%, signal=54%
GSE360_T_GONDII_VS_B_MALAYI_LOW_DOSE_DC_DN	GSE360_T_GONDII_VS_B_MALAYI_LOW_DOSE_DC_DN		195	0.452082	1.74539	0.00199601	0.0171268	0.633	4351	tags=27%, list=19%, signal=33%
GSE17721_0.5H_VS_12H_CPG_BMDC_UP	GSE17721_0.5H_VS_12H_CPG_BMDC_UP		193	0.302466	1.74519	0.0201207	0.017138	0.633	2180	tags=9%, list=10%, signal=10%
GSE36009_WT_VS_NLRP10_KO_DC_UP	GSE36009_WT_VS_NLRP10_KO_DC_UP		194	0.360303	1.745	0.00612245	0.0171609	0.633	6771	tags=35%, list=30%, signal=50%
GSE46242_TH1_VS_ANERGIC_TH1_CD4_TCELL_WITH_EGR2_DELETED_UP	GSE46242_TH1_VS_ANERGIC_TH1_CD4_TCELL_WITH_EGR2_DELETED_UP		193	0.463173	1.74484	0.010352	0.0171658	0.634	4979	tags=32%, list=22%, signal=41%
GSE3720_VD1_VS_VD2_GAMMADELTA_TCELL_WITH_LPS_STIM_UP	GSE3720_VD1_VS_VD2_GAMMADELTA_TCELL_WITH_LPS_STIM_UP		194	0.359262	1.74467	0	0.0171793	0.634	2695	tags=15%, list=12%, signal=17%
GSE21360_PRIMARY_VS_TERTIARY_MEMORY_CD8_TCELL_DN	GSE21360_PRIMARY_VS_TERTIARY_MEMORY_CD8_TCELL_DN		194	0.575353	1.7446	0.00609756	0.0171722	0.634	4357	tags=36%, list=20%, signal=44%
GSE2770_TGFB_AND_IL4_ACT_VS_ACT_CD4_TCELL_48H_UP	GSE2770_TGFB_AND_IL4_ACT_VS_ACT_CD4_TCELL_48H_UP		194	0.3934	1.74412	0.0125	0.0172305	0.635	6944	tags=37%, list=31%, signal=53%
GSE3691_CONVENTIONAL_VS_PLASMACYTOID_DC_SPLEEN_UP	GSE3691_CONVENTIONAL_VS_PLASMACYTOID_DC_SPLEEN_UP		196	0.421298	1.74404	0.00809717	0.0172295	0.636	5414	tags=30%, list=24%, signal=39%
GSE43863_TFH_VS_LY6C_INT_CXCR5POS_EFFECTOR_CD4_TCELL_UP	GSE43863_TFH_VS_LY6C_INT_CXCR5POS_EFFECTOR_CD4_TCELL_UP		199	0.377557	1.7437	0.00607287	0.0172717	0.636	3679	tags=18%, list=16%, signal=21%
GSE9988_ANTI_TREM1_VS_CTRL_TREATED_MONOCYTES_UP	GSE9988_ANTI_TREM1_VS_CTRL_TREATED_MONOCYTES_UP		190	0.525724	1.74361	0.00821355	0.0172722	0.636	4997	tags=34%, list=22%, signal=43%
GSE38304_MYC_NEG_VS_POS_GC_BCELL_UP	GSE38304_MYC_NEG_VS_POS_GC_BCELL_UP		195	0.383007	1.74355	0.00410678	0.0172741	0.636	5605	tags=31%, list=25%, signal=41%
GSE1460_DP_THYMOCYTE_VS_NAIVE_CD4_TCELL_ADULT_BLOOD_DN	GSE1460_DP_THYMOCYTE_VS_NAIVE_CD4_TCELL_ADULT_BLOOD_DN		185	0.353776	1.74353	0.00193424	0.0172637	0.636	4659	tags=22%, list=21%, signal=27%
GSE25123_CTRL_VS_ROSIGLITAZONE_STIM_MACROPHAGE_DN	GSE25123_CTRL_VS_ROSIGLITAZONE_STIM_MACROPHAGE_DN		192	0.380844	1.74349	0	0.0172542	0.636	3366	tags=19%, list=15%, signal=22%
GSE26488_CTRL_VS_PEPTIDE_INJECTION_OT2_THYMOCYTE_DN	GSE26488_CTRL_VS_PEPTIDE_INJECTION_OT2_THYMOCYTE_DN		185	0.528031	1.7433	0.012024	0.0172749	0.636	5082	tags=38%, list=23%, signal=49%
GSE3039_B2_VS_B1_BCELL_UP	GSE3039_B2_VS_B1_BCELL_UP		194	0.419264	1.74314	0.00603622	0.0172921	0.637	5289	tags=31%, list=24%, signal=41%
GSE36009_WT_VS_NLRP10_KO_DC_LPS_STIM_UP	GSE36009_WT_VS_NLRP10_KO_DC_LPS_STIM_UP		194	0.337101	1.74289	0.0101833	0.0173259	0.637	3373	tags=15%, list=15%, signal=17%
GSE3920_IFNA_VS_IFNB_TREATED_ENDOTHELIAL_CELL_DN	GSE3920_IFNA_VS_IFNB_TREATED_ENDOTHELIAL_CELL_DN		178	0.474251	1.74262	0.00203666	0.0173569	0.637	3500	tags=26%, list=16%, signal=31%
GSE3982_EOSINOPHIL_VS_DC_DN	GSE3982_EOSINOPHIL_VS_DC_DN		197	0.336096	1.74247	0.00203252	0.017379	0.638	4826	tags=21%, list=22%, signal=27%
GSE29949_MICROGLIA_VS_DC_BRAIN_DN	GSE29949_MICROGLIA_VS_DC_BRAIN_DN		193	0.473012	1.74235	0	0.0173835	0.638	3063	tags=28%, list=14%, signal=33%
GSE17974_CTRL_VS_ACT_IL4_AND_ANTI_IL12_6H_CD4_TCELL_UP	GSE17974_CTRL_VS_ACT_IL4_AND_ANTI_IL12_6H_CD4_TCELL_UP		184	0.432494	1.74232	0	0.017373	0.639	4173	tags=27%, list=19%, signal=32%
GSE37532_TREG_VS_TCONV_PPARG_KO_CD4_TCELL_FROM_VISCERAL_ADIPOSE_TISSUE_DN	GSE37532_TREG_VS_TCONV_PPARG_KO_CD4_TCELL_FROM_VISCERAL_ADIPOSE_TISSUE_DN		196	0.380856	1.74229	0.00608519	0.017369	0.639	5833	tags=31%, list=26%, signal=41%
GSE4590_LARGE_PRE_BCELL_VS_VPREB_POS_LARGE_PRE_BCELL_UP	GSE4590_LARGE_PRE_BCELL_VS_VPREB_POS_LARGE_PRE_BCELL_UP		178	0.378706	1.74208	0.00816326	0.01739	0.639	4808	tags=28%, list=22%, signal=36%
GSE42021_CD24HI_TREG_VS_CD24HI_TCONV_THYMUS_UP	GSE42021_CD24HI_TREG_VS_CD24HI_TCONV_THYMUS_UP		188	0.292023	1.74189	0.0257426	0.0174004	0.639	3118	tags=8%, list=14%, signal=9%
GSE7219_WT_VS_NIK_NFKB2_KO_DC_DN	GSE7219_WT_VS_NIK_NFKB2_KO_DC_DN		184	0.44691	1.74161	0.0139442	0.0174253	0.639	2921	tags=19%, list=13%, signal=22%
GSE29164_DAY3_VS_DAY7_UNTREATED_MELANOMA_DN	GSE29164_DAY3_VS_DAY7_UNTREATED_MELANOMA_DN		191	0.297219	1.74144	0.014	0.0174371	0.639	1995	tags=8%, list=9%, signal=9%
GSE5960_TH1_VS_ANERGIC_TH1_DN	GSE5960_TH1_VS_ANERGIC_TH1_DN		192	0.340192	1.74135	0.0100402	0.0174325	0.639	6094	tags=25%, list=27%, signal=34%
GSE1460_INTRATHYMIC_T_PROGENITOR_VS_NAIVE_CD4_TCELL_ADULT_BLOOD_DN	GSE1460_INTRATHYMIC_T_PROGENITOR_VS_NAIVE_CD4_TCELL_ADULT_BLOOD_DN		190	0.431403	1.74116	0.00596422	0.0174538	0.64	2366	tags=18%, list=11%, signal=20%
GSE3982_DC_VS_MAC_LPS_STIM_DN	GSE3982_DC_VS_MAC_LPS_STIM_DN		183	0.480643	1.74098	0.0019802	0.0174662	0.641	4103	tags=29%, list=18%, signal=35%
GSE42021_CD24INT_VS_CD24LOW_TREG_THYMUS_DN	GSE42021_CD24INT_VS_CD24LOW_TREG_THYMUS_DN		189	0.432475	1.74026	0	0.0175622	0.645	3400	tags=24%, list=15%, signal=28%
GSE22935_24H_VS_48H_MBOVIS_BCG_STIM_MYD88_KO_MACROPHAGE_UP	GSE22935_24H_VS_48H_MBOVIS_BCG_STIM_MYD88_KO_MACROPHAGE_UP		190	0.375346	1.73964	0.00197628	0.0176426	0.646	3081	tags=16%, list=14%, signal=19%
GSE43955_TH0_VS_TGFB_IL6_TH17_ACT_CD4_TCELL_4H_DN	GSE43955_TH0_VS_TGFB_IL6_TH17_ACT_CD4_TCELL_4H_DN		190	0.39953	1.73944	0.00203252	0.0176498	0.646	3351	tags=19%, list=15%, signal=22%
GSE13547_CTRL_VS_ANTI_IGM_STIM_ZFX_KO_BCELL_2H_DN	GSE13547_CTRL_VS_ANTI_IGM_STIM_ZFX_KO_BCELL_2H_DN		180	0.355448	1.73943	0.0156863	0.0176378	0.646	4800	tags=20%, list=22%, signal=25%
GSE1448_CTRL_VS_ANTI_VBETA5_DP_THYMOCYTE_DN	GSE1448_CTRL_VS_ANTI_VBETA5_DP_THYMOCYTE_DN		188	0.435936	1.73938	0.014433	0.0176331	0.646	5008	tags=27%, list=22%, signal=35%
GSE17974_CTRL_VS_ACT_IL4_AND_ANTI_IL12_12H_CD4_TCELL_UP	GSE17974_CTRL_VS_ACT_IL4_AND_ANTI_IL12_12H_CD4_TCELL_UP		188	0.441129	1.73937	0	0.0176217	0.646	5651	tags=36%, list=25%, signal=47%
GSE360_T_GONDII_VS_M_TUBERCULOSIS_MAC_DN	GSE360_T_GONDII_VS_M_TUBERCULOSIS_MAC_DN		191	0.487745	1.73934	0	0.0176147	0.646	4513	tags=32%, list=20%, signal=40%
GSE5589_LPS_AND_IL10_VS_LPS_AND_IL6_STIM_IL10_KO_MACROPHAGE_45MIN_DN	GSE5589_LPS_AND_IL10_VS_LPS_AND_IL6_STIM_IL10_KO_MACROPHAGE_45MIN_DN		198	0.370975	1.73898	0	0.0176662	0.646	3770	tags=20%, list=17%, signal=23%
GSE37416_CTRL_VS_12H_F_TULARENSIS_LVS_NEUTROPHIL_DN	GSE37416_CTRL_VS_12H_F_TULARENSIS_LVS_NEUTROPHIL_DN		188	0.414618	1.73897	0.0295858	0.0176534	0.646	5890	tags=29%, list=26%, signal=39%
GSE30083_SP1_VS_SP4_THYMOCYTE_UP	GSE30083_SP1_VS_SP4_THYMOCYTE_UP		192	0.388982	1.73896	0	0.0176414	0.646	3508	tags=18%, list=16%, signal=21%
GSE25123_IL4_VS_IL4_AND_ROSIGLITAZONE_STIM_PPARG_KO_MACROPHAGE_DAY10_DN	GSE25123_IL4_VS_IL4_AND_ROSIGLITAZONE_STIM_PPARG_KO_MACROPHAGE_DAY10_DN		187	0.600159	1.73884	0.00996016	0.0176447	0.646	2795	tags=32%, list=13%, signal=36%
GSE23114_PERITONEAL_CAVITY_B1A_BCELL_VS_SPLEEN_BCELL_DN	GSE23114_PERITONEAL_CAVITY_B1A_BCELL_VS_SPLEEN_BCELL_DN		195	0.368407	1.73883	0.0275049	0.0176319	0.646	6290	tags=24%, list=28%, signal=33%
GSE16755_CTRL_VS_IFNA_TREATED_MAC_DN	GSE16755_CTRL_VS_IFNA_TREATED_MAC_DN		196	0.502021	1.73876	0.00806452	0.0176303	0.647	4070	tags=28%, list=18%, signal=33%
GSE22886_CTRL_VS_LPS_24H_DC_DN	GSE22886_CTRL_VS_LPS_24H_DC_DN		194	0.532073	1.73866	0.0374016	0.0176304	0.647	4157	tags=26%, list=19%, signal=32%
GSE9650_EFFECTOR_VS_MEMORY_CD8_TCELL_UP	GSE9650_EFFECTOR_VS_MEMORY_CD8_TCELL_UP		189	0.417622	1.73851	0.0204499	0.017636	0.647	4169	tags=21%, list=19%, signal=26%
GSE8621_UNSTIM_VS_LPS_PRIMED_AND_LPS_STIM_MACROPHAGE_UP	GSE8621_UNSTIM_VS_LPS_PRIMED_AND_LPS_STIM_MACROPHAGE_UP		194	0.379199	1.73844	0.00607287	0.0176355	0.647	5563	tags=25%, list=25%, signal=33%
GSE41978_ID2_KO_VS_BIM_KO_KLRG1_LOW_EFFECTOR_CD8_TCELL_DN	GSE41978_ID2_KO_VS_BIM_KO_KLRG1_LOW_EFFECTOR_CD8_TCELL_DN		195	0.402075	1.73837	0	0.0176254	0.647	3410	tags=18%, list=15%, signal=21%
GSE15330_WT_VS_IKAROS_KO_GRANULOCYTE_MONOCYTE_PROGENITOR_DN	GSE15330_WT_VS_IKAROS_KO_GRANULOCYTE_MONOCYTE_PROGENITOR_DN		193	0.384787	1.73822	0.00403226	0.0176388	0.647	4510	tags=21%, list=20%, signal=26%
GSE339_CD4POS_VS_CD8POS_DC_IN_CULTURE_DN	GSE339_CD4POS_VS_CD8POS_DC_IN_CULTURE_DN		187	0.333554	1.73814	0.00202429	0.0176407	0.647	5289	tags=21%, list=24%, signal=27%
GSE12845_NAIVE_VS_DARKZONE_GC_TONSIL_BCELL_UP	GSE12845_NAIVE_VS_DARKZONE_GC_TONSIL_BCELL_UP		185	0.366732	1.73784	0.00204499	0.0176706	0.648	4877	tags=25%, list=22%, signal=32%
GSE23505_UNTREATED_VS_4DAY_IL6_IL1_IL23_TREATED_CD4_TCELL_UP	GSE23505_UNTREATED_VS_4DAY_IL6_IL1_IL23_TREATED_CD4_TCELL_UP		195	0.355165	1.73777	0.00410678	0.0176724	0.648	5578	tags=26%, list=25%, signal=35%
GSE5589_LPS_VS_LPS_AND_IL10_STIM_IL10_KO_MACROPHAGE_45MIN_UP	GSE5589_LPS_VS_LPS_AND_IL10_STIM_IL10_KO_MACROPHAGE_45MIN_UP		194	0.261972	1.73761	0.00808081	0.0176846	0.648	7215	tags=31%, list=32%, signal=45%
GSE11864_CSF1_PAM3CYS_VS_CSF1_IFNG_PAM3CYS_IN_MAC_DN	GSE11864_CSF1_PAM3CYS_VS_CSF1_IFNG_PAM3CYS_IN_MAC_DN		186	0.435919	1.73748	0.00579151	0.017693	0.648	4533	tags=27%, list=20%, signal=34%
GSE11864_UNTREATED_VS_CSF1_IN_MAC_UP	GSE11864_UNTREATED_VS_CSF1_IN_MAC_UP		186	0.437648	1.73731	0.00959693	0.0177095	0.648	3116	tags=18%, list=14%, signal=21%
GSE3982_EOSINOPHIL_VS_BCELL_UP	GSE3982_EOSINOPHIL_VS_BCELL_UP		198	0.448787	1.73706	0	0.0177389	0.648	4182	tags=30%, list=19%, signal=37%
GSE40274_CTRL_VS_HELIOS_TRANSDUCED_ACTIVATED_CD4_TCELL_UP	GSE40274_CTRL_VS_HELIOS_TRANSDUCED_ACTIVATED_CD4_TCELL_UP		178	0.415088	1.73693	0.00396825	0.0177465	0.648	5122	tags=30%, list=23%, signal=39%
GSE28449_WT_VS_LRF_KO_GERMINAL_CENTER_BCELL_UP	GSE28449_WT_VS_LRF_KO_GERMINAL_CENTER_BCELL_UP		193	0.494026	1.73667	0	0.0177766	0.648	3289	tags=29%, list=15%, signal=34%
GSE1112_HY_CD8AB_VS_HY_CD8AA_THYMOCYTE_RTOC_CULTURE_DN	GSE1112_HY_CD8AB_VS_HY_CD8AA_THYMOCYTE_RTOC_CULTURE_DN		184	0.493065	1.73639	0.00200803	0.0178061	0.648	2488	tags=21%, list=11%, signal=24%
GSE40274_FOXP3_VS_FOXP3_AND_IRF4_TRANSDUCED_ACTIVATED_CD4_TCELL_UP	GSE40274_FOXP3_VS_FOXP3_AND_IRF4_TRANSDUCED_ACTIVATED_CD4_TCELL_UP		192	0.396814	1.73597	0.00984252	0.0178489	0.649	4361	tags=27%, list=20%, signal=33%
GSE34205_RSV_VS_FLU_INF_INFANT_PBMC_DN	GSE34205_RSV_VS_FLU_INF_INFANT_PBMC_DN		186	0.425403	1.73582	0.00793651	0.0178514	0.649	4926	tags=28%, list=22%, signal=36%
GSE17721_CTRL_VS_POLYIC_6H_BMDC_DN	GSE17721_CTRL_VS_POLYIC_6H_BMDC_DN		190	0.408337	1.73559	0	0.0178883	0.651	5159	tags=32%, list=23%, signal=41%
GSE7831_UNSTIM_VS_CPG_STIM_PDC_4H_DN	GSE7831_UNSTIM_VS_CPG_STIM_PDC_4H_DN		196	0.402452	1.73552	0.00210084	0.017881	0.651	3636	tags=20%, list=16%, signal=24%
GSE40274_CTRL_VS_FOXP3_TRANSDUCED_ACTIVATED_CD4_TCELL_DN	GSE40274_CTRL_VS_FOXP3_TRANSDUCED_ACTIVATED_CD4_TCELL_DN		197	0.471999	1.73521	0.0180723	0.0179129	0.651	5327	tags=35%, list=24%, signal=45%
GSE41978_ID2_KO_AND_BIM_KO_VS_BIM_KO_KLRG1_LOW_EFFECTOR_CD8_TCELL_DN	GSE41978_ID2_KO_AND_BIM_KO_VS_BIM_KO_KLRG1_LOW_EFFECTOR_CD8_TCELL_DN		198	0.372204	1.73499	0.00400802	0.0179402	0.651	3491	tags=19%, list=16%, signal=23%
GSE11864_UNTREATED_VS_CSF1_IFNG_PAM3CYS_IN_MAC_DN	GSE11864_UNTREATED_VS_CSF1_IFNG_PAM3CYS_IN_MAC_DN		192	0.375162	1.73483	0	0.0179479	0.652	3383	tags=17%, list=15%, signal=20%
GSE25677_MPL_VS_R848_STIM_BCELL_DN	GSE25677_MPL_VS_R848_STIM_BCELL_DN		188	0.495336	1.73476	0.0261569	0.0179464	0.652	4492	tags=28%, list=20%, signal=34%
GSE7831_UNSTIM_VS_INFLUENZA_STIM_PDC_4H_DN	GSE7831_UNSTIM_VS_INFLUENZA_STIM_PDC_4H_DN		190	0.35094	1.73419	0.00833333	0.0180339	0.655	4061	tags=16%, list=18%, signal=20%
GSE27786_LIN_NEG_VS_CD8_TCELL_DN	GSE27786_LIN_NEG_VS_CD8_TCELL_DN		192	0.303229	1.73405	0.0119284	0.0180352	0.655	5390	tags=18%, list=24%, signal=24%
GSE4748_CTRL_VS_LPS_STIM_DC_3H_DN	GSE4748_CTRL_VS_LPS_STIM_DC_3H_DN		191	0.387897	1.73404	0.00606061	0.0180231	0.655	5063	tags=26%, list=23%, signal=33%
GSE2770_IL12_VS_IL4_TREATED_ACT_CD4_TCELL_2H_UP	GSE2770_IL12_VS_IL4_TREATED_ACT_CD4_TCELL_2H_UP		159	0.329475	1.73395	0.0040568	0.0180241	0.655	4519	tags=18%, list=20%, signal=22%
GSE24972_WT_VS_IRF8_KO_MARGINAL_ZONE_SPLEEN_BCELL_UP	GSE24972_WT_VS_IRF8_KO_MARGINAL_ZONE_SPLEEN_BCELL_UP		192	0.333384	1.73384	0	0.0180275	0.655	5257	tags=23%, list=24%, signal=30%
GSE17721_LPS_VS_PAM3CSK4_16H_BMDC_UP	GSE17721_LPS_VS_PAM3CSK4_16H_BMDC_UP		195	0.388604	1.73368	0.0119284	0.0180414	0.655	5649	tags=25%, list=25%, signal=33%
GSE19888_ADENOSINE_A3R_INH_PRETREAT_AND_ACT_BY_A3R_VS_TCELL_MEMBRANES_ACT_MAST_CELL_UP	GSE19888_ADENOSINE_A3R_INH_PRETREAT_AND_ACT_BY_A3R_VS_TCELL_MEMBRANES_ACT_MAST_CELL_UP		185	0.596867	1.73365	0.0100402	0.0180335	0.655	5200	tags=43%, list=23%, signal=56%
GSE20715_0H_VS_48H_OZONE_LUNG_DN	GSE20715_0H_VS_48H_OZONE_LUNG_DN		190	0.437759	1.73344	0.01	0.0180574	0.655	2183	tags=14%, list=10%, signal=15%
GSE29618_PRE_VS_DAY7_POST_LAIV_FLU_VACCINE_BCELL_UP	GSE29618_PRE_VS_DAY7_POST_LAIV_FLU_VACCINE_BCELL_UP		192	0.352663	1.73299	0.00395257	0.0181094	0.655	3616	tags=16%, list=16%, signal=19%
GSE27670_BLIMP1_VS_LMP1_TRANSDUCED_GC_BCELL_UP	GSE27670_BLIMP1_VS_LMP1_TRANSDUCED_GC_BCELL_UP		195	0.429356	1.73265	0.0020202	0.0181484	0.656	6276	tags=40%, list=28%, signal=55%
GSE6674_UNSTIM_VS_ANTI_IGM_STIM_BCELL_UP	GSE6674_UNSTIM_VS_ANTI_IGM_STIM_BCELL_UP		179	0.282501	1.73235	0.00627615	0.018168	0.656	3824	tags=11%, list=17%, signal=13%
GSE5679_PPARG_LIGAND_ROSIGLITAZONE_VS_ROSIGLITAZONE_AND_RARA_AGONIST_AM580_TREATED_DC_UP	GSE5679_PPARG_LIGAND_ROSIGLITAZONE_VS_ROSIGLITAZONE_AND_RARA_AGONIST_AM580_TREATED_DC_UP		190	0.428745	1.73227	0.012	0.0181648	0.656	4990	tags=31%, list=22%, signal=40%
GSE360_CTRL_VS_T_GONDII_DC_UP	GSE360_CTRL_VS_T_GONDII_DC_UP		195	0.437734	1.73193	0	0.018197	0.656	5228	tags=32%, list=23%, signal=41%
GSE2706_2H_VS_8H_R848_STIM_DC_UP	GSE2706_2H_VS_8H_R848_STIM_DC_UP		184	0.426914	1.7319	0.00591716	0.018191	0.656	5008	tags=29%, list=22%, signal=37%
GSE17974_0H_VS_6H_IN_VITRO_ACT_CD4_TCELL_UP	GSE17974_0H_VS_6H_IN_VITRO_ACT_CD4_TCELL_UP		183	0.405015	1.73167	0	0.0182006	0.656	5340	tags=30%, list=24%, signal=39%
GSE13484_12H_VS_3H_YF17D_VACCINE_STIM_PBMC_DN	GSE13484_12H_VS_3H_YF17D_VACCINE_STIM_PBMC_DN		190	0.391429	1.73081	0.0020202	0.0183285	0.659	3336	tags=18%, list=15%, signal=21%
GSE42021_TCONV_PLN_VS_CD24INT_TCONV_THYMUS_DN	GSE42021_TCONV_PLN_VS_CD24INT_TCONV_THYMUS_DN		187	0.391433	1.73028	0.00407332	0.0183943	0.66	3903	tags=21%, list=17%, signal=26%
GSE2706_UNSTIM_VS_2H_LPS_AND_R848_DC_DN	GSE2706_UNSTIM_VS_2H_LPS_AND_R848_DC_DN		183	0.597135	1.7302	0.006	0.0184022	0.661	5237	tags=48%, list=23%, signal=62%
GSE22342_CD11C_HIGH_VS_LOW_DECIDUAL_MACROPHAGES_DN	GSE22342_CD11C_HIGH_VS_LOW_DECIDUAL_MACROPHAGES_DN		175	0.471574	1.73004	0	0.0184154	0.661	4546	tags=31%, list=20%, signal=39%
GSE36476_CTRL_VS_TSST_ACT_16H_MEMORY_CD4_TCELL_YOUNG_DN	GSE36476_CTRL_VS_TSST_ACT_16H_MEMORY_CD4_TCELL_YOUNG_DN		190	0.408387	1.72981	0.0235294	0.0184356	0.661	4680	tags=22%, list=21%, signal=27%
GSE11961_MEMORY_BCELL_DAY7_VS_GERMINAL_CENTER_BCELL_DAY40_UP	GSE11961_MEMORY_BCELL_DAY7_VS_GERMINAL_CENTER_BCELL_DAY40_UP		184	0.371807	1.7295	0	0.0184625	0.661	5346	tags=28%, list=24%, signal=36%
GSE360_CTRL_VS_B_MALAYI_HIGH_DOSE_MAC_DN	GSE360_CTRL_VS_B_MALAYI_HIGH_DOSE_MAC_DN		195	0.383246	1.72936	0.00785855	0.0184737	0.661	5420	tags=25%, list=24%, signal=33%
GSE11961_PLASMA_CELL_DAY7_VS_MEMORY_BCELL_DAY40_UP	GSE11961_PLASMA_CELL_DAY7_VS_MEMORY_BCELL_DAY40_UP		189	0.380251	1.72933	0.00403226	0.018474	0.662	4672	tags=24%, list=21%, signal=30%
GSE24726_WT_VS_E2_2_KO_PDC_UP	GSE24726_WT_VS_E2_2_KO_PDC_UP		195	0.308189	1.72931	0.0138614	0.0184665	0.662	4773	tags=18%, list=21%, signal=23%
GSE9509_LPS_VS_LPS_AND_IL10_STIM_IL10_KO_MACROPHAGE_20MIN_UP	GSE9509_LPS_VS_LPS_AND_IL10_STIM_IL10_KO_MACROPHAGE_20MIN_UP		190	0.438203	1.7293	0.00393701	0.018455	0.662	3782	tags=28%, list=17%, signal=33%
GSE17721_12H_VS_24H_GARDIQUIMOD_BMDC_UP	GSE17721_12H_VS_24H_GARDIQUIMOD_BMDC_UP		193	0.408298	1.72905	0.00408998	0.0184898	0.662	3358	tags=21%, list=15%, signal=24%
GSE9988_ANTI_TREM1_AND_LPS_VS_VEHICLE_TREATED_MONOCYTES_UP	GSE9988_ANTI_TREM1_AND_LPS_VS_VEHICLE_TREATED_MONOCYTES_UP		186	0.590779	1.729	0.004	0.0184826	0.662	3145	tags=30%, list=14%, signal=34%
GSE16385_IFNG_TNF_VS_IL4_STIM_MACROPHAGE_ROSIGLITAZONE_TREATED_DN	GSE16385_IFNG_TNF_VS_IL4_STIM_MACROPHAGE_ROSIGLITAZONE_TREATED_DN		194	0.291113	1.7289	0.0120968	0.0184837	0.662	6681	tags=25%, list=30%, signal=35%
GSE3982_DC_VS_BASOPHIL_UP	GSE3982_DC_VS_BASOPHIL_UP		192	0.405437	1.72884	0.00594059	0.0184828	0.662	3844	tags=22%, list=17%, signal=27%
GSE21774_CD62L_POS_CD56_BRIGHT_VS_CD62L_NEG_CD56_DIM_NK_CELL_DN	GSE21774_CD62L_POS_CD56_BRIGHT_VS_CD62L_NEG_CD56_DIM_NK_CELL_DN		196	0.404072	1.72867	0.00206186	0.0184933	0.662	3597	tags=22%, list=16%, signal=26%
GSE42021_TREG_PLN_VS_CD24INT_TREG_THYMUS_DN	GSE42021_TREG_PLN_VS_CD24INT_TREG_THYMUS_DN		189	0.48417	1.72843	0.0609756	0.0185188	0.662	7077	tags=43%, list=32%, signal=62%
GSE19923_WT_VS_E2A_KO_DP_THYMOCYTE_UP	GSE19923_WT_VS_E2A_KO_DP_THYMOCYTE_UP		187	0.453403	1.72836	0	0.0185181	0.662	4583	tags=28%, list=21%, signal=35%
GSE7219_WT_VS_NIK_NFKB2_KO_DC_UP	GSE7219_WT_VS_NIK_NFKB2_KO_DC_UP		188	0.460702	1.728	0.0198807	0.0185718	0.662	5523	tags=35%, list=25%, signal=46%
GSE19772_HCMV_INFL_VS_HCMV_INF_MONOCYTES_AND_PI3K_INHIBITION_DN	GSE19772_HCMV_INFL_VS_HCMV_INF_MONOCYTES_AND_PI3K_INHIBITION_DN		195	0.327915	1.72794	0.0240481	0.0185702	0.662	3772	tags=14%, list=17%, signal=17%
GSE9988_ANTI_TREM1_VS_LOW_LPS_MONOCYTE_DN	GSE9988_ANTI_TREM1_VS_LOW_LPS_MONOCYTE_DN		192	0.651724	1.7277	0.0060241	0.0185957	0.662	2403	tags=33%, list=11%, signal=36%
GSE43863_TFH_VS_LY6C_INT_CXCR5POS_EFFECTOR_CD4_TCELL_DN	GSE43863_TFH_VS_LY6C_INT_CXCR5POS_EFFECTOR_CD4_TCELL_DN		191	0.477456	1.72734	0.00199203	0.0186363	0.662	4175	tags=30%, list=19%, signal=36%
GSE40274_CTRL_VS_SATB1_TRANSDUCED_ACTIVATED_CD4_TCELL_UP	GSE40274_CTRL_VS_SATB1_TRANSDUCED_ACTIVATED_CD4_TCELL_UP		177	0.380536	1.72729	0.00202429	0.0186302	0.662	4514	tags=24%, list=20%, signal=30%
GSE17721_LPS_VS_CPG_0.5H_BMDC_DN	GSE17721_LPS_VS_CPG_0.5H_BMDC_DN		189	0.428708	1.72683	0	0.0186825	0.662	4938	tags=32%, list=22%, signal=40%
GSE9006_1MONTH_VS_4MONTH_POST_TYPE_1_DIABETES_DX_PBMC_UP	GSE9006_1MONTH_VS_4MONTH_POST_TYPE_1_DIABETES_DX_PBMC_UP		185	0.467339	1.72669	0.00200803	0.0186942	0.662	3791	tags=26%, list=17%, signal=32%
GSE40685_NAIVE_CD4_TCELL_VS_TREG_DN	GSE40685_NAIVE_CD4_TCELL_VS_TREG_DN		189	0.354549	1.72644	0.00197628	0.0187227	0.662	4625	tags=21%, list=21%, signal=26%
GSE40068_CXCR5NEG_BCL6NEG_CD4_TCELL_VS_CXCR5POS_BCL6NEG_TFH_DN	GSE40068_CXCR5NEG_BCL6NEG_CD4_TCELL_VS_CXCR5POS_BCL6NEG_TFH_DN		193	0.437696	1.72617	0.0122449	0.0187414	0.662	4533	tags=28%, list=20%, signal=35%
GSE17812_WT_VS_THPOK_KO_MEMORY_CD8_TCELL_UP	GSE17812_WT_VS_THPOK_KO_MEMORY_CD8_TCELL_UP		190	0.38693	1.72617	0.0160966	0.0187284	0.662	3407	tags=16%, list=15%, signal=19%
GSE10856_CTRL_VS_TNFRSF6B_IN_MACROPHAGE_UP	GSE10856_CTRL_VS_TNFRSF6B_IN_MACROPHAGE_UP		182	0.437354	1.72613	0.00412371	0.0187229	0.662	4260	tags=24%, list=19%, signal=29%
GSE5589_UNSTIM_VS_45MIN_LPS_AND_IL6_STIM_MACROPHAGE_DN	GSE5589_UNSTIM_VS_45MIN_LPS_AND_IL6_STIM_MACROPHAGE_DN		193	0.288243	1.72562	0.00628931	0.0187867	0.663	3453	tags=11%, list=15%, signal=13%
GSE21033_CTRL_VS_POLYIC_STIM_DC_12H_UP	GSE21033_CTRL_VS_POLYIC_STIM_DC_12H_UP		165	0.460302	1.7254	0.00618557	0.01881	0.664	3167	tags=23%, list=14%, signal=27%
GSE10211_UV_INACT_SENDAI_VS_LIVE_SENDAI_VIRUS_TRACHEAL_EPITHELIAL_CELLS_UP	GSE10211_UV_INACT_SENDAI_VS_LIVE_SENDAI_VIRUS_TRACHEAL_EPITHELIAL_CELLS_UP		163	0.393633	1.72532	0.0021097	0.0188121	0.664	3026	tags=17%, list=14%, signal=20%
GSE2706_R848_VS_R848_AND_LPS_8H_STIM_DC_DN	GSE2706_R848_VS_R848_AND_LPS_8H_STIM_DC_DN		188	0.496526	1.72503	0	0.0188416	0.664	3694	tags=29%, list=17%, signal=34%
GSE17721_CTRL_VS_PAM3CSK4_4H_BMDC_DN	GSE17721_CTRL_VS_PAM3CSK4_4H_BMDC_DN		191	0.43301	1.72499	0.00197239	0.0188363	0.664	3698	tags=24%, list=17%, signal=28%
GSE28130_ACTIVATED_VS_INDUCEED_TREG_UP	GSE28130_ACTIVATED_VS_INDUCEED_TREG_UP		190	0.461645	1.72494	0	0.0188318	0.664	5110	tags=34%, list=23%, signal=44%
GSE12845_IGD_POS_VS_NEG_BLOOD_BCELL_DN	GSE12845_IGD_POS_VS_NEG_BLOOD_BCELL_DN		183	0.33967	1.72432	0.0237624	0.0189272	0.666	2186	tags=8%, list=10%, signal=9%
GSE28737_FOLLICULAR_VS_MARGINAL_ZONE_BCELL_BCL6_HET_DN	GSE28737_FOLLICULAR_VS_MARGINAL_ZONE_BCELL_BCL6_HET_DN		185	0.427271	1.72416	0.0060241	0.0189405	0.669	3270	tags=22%, list=15%, signal=26%
GSE7831_CPG_VS_INFLUENZA_STIM_PDC_1H_UP	GSE7831_CPG_VS_INFLUENZA_STIM_PDC_1H_UP		197	0.343684	1.72388	0.0266393	0.0189784	0.669	4655	tags=19%, list=21%, signal=24%
GSE36078_WT_VS_IL1R_KO_LUNG_DC_AFTER_AD5_INF_DN	GSE36078_WT_VS_IL1R_KO_LUNG_DC_AFTER_AD5_INF_DN		194	0.405242	1.72368	0.0121951	0.0189973	0.67	3800	tags=22%, list=17%, signal=26%
GSE360_HIGH_VS_LOW_DOSE_B_MALAYI_MAC_UP	GSE360_HIGH_VS_LOW_DOSE_B_MALAYI_MAC_UP		197	0.351381	1.72357	0.00197628	0.0189909	0.67	4288	tags=20%, list=19%, signal=25%
GSE24671_CTRL_VS_BAKIMULC_INFECTED_MOUSE_SPLENOCYTES_DN	GSE24671_CTRL_VS_BAKIMULC_INFECTED_MOUSE_SPLENOCYTES_DN		171	0.490534	1.72351	0.00198413	0.018987	0.67	5494	tags=42%, list=25%, signal=55%
GSE43863_LY6C_INT_CXCR5POS_VS_LY6C_LOW_CXCR5NEG_EFFECTOR_CD4_TCELL_UP	GSE43863_LY6C_INT_CXCR5POS_VS_LY6C_LOW_CXCR5NEG_EFFECTOR_CD4_TCELL_UP		196	0.462207	1.72344	0.00409836	0.0189841	0.67	5098	tags=32%, list=23%, signal=41%
GSE2826_WT_VS_BTK_KO_BCELL_DN	GSE2826_WT_VS_BTK_KO_BCELL_DN		190	0.44746	1.72334	0	0.0189895	0.67	4288	tags=28%, list=19%, signal=35%
GSE3982_EOSINOPHIL_VS_TH1_UP	GSE3982_EOSINOPHIL_VS_TH1_UP		186	0.427305	1.72331	0.00196078	0.0189801	0.67	4773	tags=27%, list=21%, signal=34%
GSE36009_UNSTIM_VS_LPS_STIM_NLRP10_KO_DC_UP	GSE36009_UNSTIM_VS_LPS_STIM_NLRP10_KO_DC_UP		194	0.338512	1.72324	0.0101833	0.0189789	0.671	5473	tags=26%, list=25%, signal=35%
GSE22935_WT_VS_MYD88_KO_MACROPHAGE_12H_MBOVIS_BCG_STIM_DN	GSE22935_WT_VS_MYD88_KO_MACROPHAGE_12H_MBOVIS_BCG_STIM_DN		192	0.437624	1.72321	0.0176125	0.0189749	0.671	4655	tags=23%, list=21%, signal=29%
GSE26495_NAIVE_VS_PD1LOW_CD8_TCELL_DN	GSE26495_NAIVE_VS_PD1LOW_CD8_TCELL_DN		195	0.49996	1.72313	0.016129	0.0189746	0.671	4514	tags=35%, list=20%, signal=44%
GSE40184_HEALTHY_VS_HCV_INFECTED_DONOR_PBMC_UP	GSE40184_HEALTHY_VS_HCV_INFECTED_DONOR_PBMC_UP		190	0.387284	1.72313	0	0.0189616	0.671	4515	tags=25%, list=20%, signal=31%
GSE40274_HELIOS_VS_FOXP3_AND_HELIOS_TRANSDUCED_ACTIVATED_CD4_TCELL_UP	GSE40274_HELIOS_VS_FOXP3_AND_HELIOS_TRANSDUCED_ACTIVATED_CD4_TCELL_UP		194	0.420229	1.72312	0.00575816	0.0189495	0.671	5525	tags=36%, list=25%, signal=48%
GSE3039_ALPHAALPHA_CD8_TCELL_VS_B1_BCELL_DN	GSE3039_ALPHAALPHA_CD8_TCELL_VS_B1_BCELL_DN		192	0.423833	1.72277	0	0.0189925	0.671	5265	tags=30%, list=24%, signal=39%
GSE7219_WT_VS_NIK_NFKB2_KO_LPS_AND_ANTI_CD40_STIM_DC_DN	GSE7219_WT_VS_NIK_NFKB2_KO_LPS_AND_ANTI_CD40_STIM_DC_DN		193	0.422987	1.72258	0.0156863	0.0190034	0.671	4953	tags=30%, list=22%, signal=38%
GSE42724_NAIVE_BCELL_VS_PLASMABLAST_DN	GSE42724_NAIVE_BCELL_VS_PLASMABLAST_DN		192	0.40995	1.72247	0.00201207	0.0190081	0.671	4997	tags=29%, list=22%, signal=37%
GSE17721_CPG_VS_GARDIQUIMOD_24H_BMDC_UP	GSE17721_CPG_VS_GARDIQUIMOD_24H_BMDC_UP		190	0.343293	1.72243	0.00421941	0.0189989	0.671	4742	tags=21%, list=21%, signal=26%
GSE7460_CTRL_VS_TGFB_TREATED_ACT_CD8_TCELL_DN	GSE7460_CTRL_VS_TGFB_TREATED_ACT_CD8_TCELL_DN		194	0.395568	1.72239	0	0.018994	0.671	5217	tags=31%, list=23%, signal=40%
GSE43955_10H_VS_30H_ACT_CD4_TCELL_DN	GSE43955_10H_VS_30H_ACT_CD4_TCELL_DN		193	0.375266	1.72236	0.00198807	0.0189841	0.671	3137	tags=17%, list=14%, signal=20%
GSE360_CTRL_VS_L_MAJOR_DC_UP	GSE360_CTRL_VS_L_MAJOR_DC_UP		193	0.360554	1.72207	0	0.0190101	0.672	5201	tags=25%, list=23%, signal=33%
GSE20152_HTNFA_OVERXPRESS_ANKLE_VS_CTRL_SPHK1_KO_ANKLE_UP	GSE20152_HTNFA_OVERXPRESS_ANKLE_VS_CTRL_SPHK1_KO_ANKLE_UP		187	0.425208	1.72194	0.00406504	0.0190105	0.672	5440	tags=30%, list=24%, signal=40%
GSE36826_NORMAL_VS_STAPH_AUREUS_INF_IL1R_KO_SKIN_UP	GSE36826_NORMAL_VS_STAPH_AUREUS_INF_IL1R_KO_SKIN_UP		198	0.35228	1.72186	0.0038835	0.0190089	0.673	5572	tags=26%, list=25%, signal=34%
GSE25087_TREG_VS_TCONV_FETUS_UP	GSE25087_TREG_VS_TCONV_FETUS_UP		189	0.377605	1.72181	0.00978474	0.0190031	0.673	5001	tags=25%, list=22%, signal=32%
GSE1432_CTRL_VS_IFNG_6H_MICROGLIA_DN	GSE1432_CTRL_VS_IFNG_6H_MICROGLIA_DN		196	0.505114	1.72176	0.0457256	0.0189961	0.673	3988	tags=23%, list=18%, signal=28%
GSE17721_12H_VS_24H_POLYIC_BMDC_DN	GSE17721_12H_VS_24H_POLYIC_BMDC_DN		193	0.322282	1.72152	0.0217822	0.0190393	0.675	6126	tags=23%, list=27%, signal=31%
GSE29618_LAIV_VS_TIV_FLU_VACCINE_DAY7_BCELL_DN	GSE29618_LAIV_VS_TIV_FLU_VACCINE_DAY7_BCELL_DN		189	0.230467	1.72151	0.00804829	0.0190272	0.675	7997	tags=31%, list=36%, signal=47%
GSE19888_CTRL_VS_TCELL_MEMBRANES_ACT_MAST_CELL_PRETREAT_A3R_INH_DN	GSE19888_CTRL_VS_TCELL_MEMBRANES_ACT_MAST_CELL_PRETREAT_A3R_INH_DN		190	0.522528	1.72115	0.0139442	0.0190668	0.676	5262	tags=37%, list=24%, signal=48%
GSE36392_MAC_VS_NEUTROPHIL_IL25_TREATED_LUNG_UP	GSE36392_MAC_VS_NEUTROPHIL_IL25_TREATED_LUNG_UP		192	0.33132	1.72102	0.008	0.0190755	0.676	5608	tags=25%, list=25%, signal=33%
GSE360_CTRL_VS_T_GONDII_MAC_UP	GSE360_CTRL_VS_T_GONDII_MAC_UP		194	0.358891	1.72076	0.0182186	0.0190963	0.677	4644	tags=20%, list=21%, signal=25%
GSE26023_PHD3_KO_VS_WT_NEUTROPHIL_HYPOXIA_UP	GSE26023_PHD3_KO_VS_WT_NEUTROPHIL_HYPOXIA_UP		195	0.407314	1.72026	0	0.0191683	0.678	3046	tags=19%, list=14%, signal=22%
GSE12392_WT_VS_IFNAR_KO_CD8A_NEG_SPLEEN_DC_UP	GSE12392_WT_VS_IFNAR_KO_CD8A_NEG_SPLEEN_DC_UP		194	0.445707	1.72015	0.0100604	0.0191795	0.678	4528	tags=30%, list=20%, signal=38%
GSE20715_0H_VS_48H_OZONE_LUNG_UP	GSE20715_0H_VS_48H_OZONE_LUNG_UP		193	0.445475	1.72012	0.0162272	0.0191673	0.678	5024	tags=33%, list=23%, signal=42%
GSE14308_TH2_VS_TH1_DN	GSE14308_TH2_VS_TH1_DN		194	0.369987	1.71997	0.00197628	0.0191808	0.68	5075	tags=26%, list=23%, signal=34%
GSE43863_TFH_VS_LY6C_LOW_CXCR5NEG_EFFECTOR_CD4_TCELL_DN	GSE43863_TFH_VS_LY6C_LOW_CXCR5NEG_EFFECTOR_CD4_TCELL_DN		196	0.49757	1.71978	0	0.0191895	0.68	4328	tags=34%, list=19%, signal=41%
GSE17580_TREG_VS_TEFF_UP	GSE17580_TREG_VS_TEFF_UP		192	0.379682	1.71967	0.00204082	0.0191919	0.68	3520	tags=20%, list=16%, signal=24%
GSE39556_CD8A_DC_VS_NK_CELL_UP	GSE39556_CD8A_DC_VS_NK_CELL_UP		193	0.427468	1.71936	0.0175781	0.0192255	0.681	4632	tags=28%, list=21%, signal=35%
GSE3565_CTRL_VS_LPS_INJECTED_DUSP1_KO_SPLENOCYTES_DN	GSE3565_CTRL_VS_LPS_INJECTED_DUSP1_KO_SPLENOCYTES_DN		180	0.379161	1.71922	0.00990099	0.0192339	0.681	3826	tags=18%, list=17%, signal=22%
GSE9988_ANTI_TREM1_VS_ANTI_TREM1_AND_LPS_MONOCYTE_DN	GSE9988_ANTI_TREM1_VS_ANTI_TREM1_AND_LPS_MONOCYTE_DN		187	0.639646	1.71903	0.00198807	0.0192478	0.681	4040	tags=41%, list=18%, signal=49%
GSE17974_CTRL_VS_ACT_IL4_AND_ANTI_IL12_72H_CD4_TCELL_UP	GSE17974_CTRL_VS_ACT_IL4_AND_ANTI_IL12_72H_CD4_TCELL_UP		186	0.399957	1.71885	0.00804829	0.0192574	0.681	5357	tags=27%, list=24%, signal=35%
GSE23502_BM_VS_COLON_TUMOR_HDC_KO_MYELOID_DERIVED_SUPPRESSOR_CELL_DN	GSE23502_BM_VS_COLON_TUMOR_HDC_KO_MYELOID_DERIVED_SUPPRESSOR_CELL_DN		197	0.33005	1.71855	0.0101833	0.019295	0.681	5636	tags=23%, list=25%, signal=31%
GSE40274_FOXP3_VS_FOXP3_AND_LEF1_TRANSDUCED_ACTIVATED_CD4_TCELL_UP	GSE40274_FOXP3_VS_FOXP3_AND_LEF1_TRANSDUCED_ACTIVATED_CD4_TCELL_UP		192	0.395212	1.7184	0.00579151	0.0193074	0.681	5427	tags=31%, list=24%, signal=41%
GSE30962_ACUTE_VS_CHRONIC_LCMV_PRIMARY_INF_CD8_TCELL_UP	GSE30962_ACUTE_VS_CHRONIC_LCMV_PRIMARY_INF_CD8_TCELL_UP		195	0.427861	1.7184	0.0077821	0.0192952	0.681	4185	tags=24%, list=19%, signal=29%
GSE30962_PRIMARY_VS_SECONDARY_ACUTE_LCMV_INF_CD8_TCELL_DN	GSE30962_PRIMARY_VS_SECONDARY_ACUTE_LCMV_INF_CD8_TCELL_DN		193	0.380192	1.71827	0	0.0192962	0.681	4212	tags=23%, list=19%, signal=28%
GSE43955_TH0_VS_TGFB_IL6_TH17_ACT_CD4_TCELL_30H_UP	GSE43955_TH0_VS_TGFB_IL6_TH17_ACT_CD4_TCELL_30H_UP		193	0.459725	1.71823	0.0040404	0.01929	0.681	3571	tags=27%, list=16%, signal=32%
GSE1460_INTRATHYMIC_T_PROGENITOR_VS_DP_THYMOCYTE_UP	GSE1460_INTRATHYMIC_T_PROGENITOR_VS_DP_THYMOCYTE_UP		193	0.418967	1.71816	0	0.0192867	0.681	3366	tags=21%, list=15%, signal=24%
GSE17721_0.5H_VS_8H_GARDIQUIMOD_BMDC_DN	GSE17721_0.5H_VS_8H_GARDIQUIMOD_BMDC_DN		196	0.345216	1.71767	0.0118343	0.0193443	0.681	3125	tags=12%, list=14%, signal=14%
GSE21670_STAT3_KO_VS_WT_CD4_TCELL_DN	GSE21670_STAT3_KO_VS_WT_CD4_TCELL_DN		196	0.492621	1.71746	0.0118812	0.0193686	0.682	5033	tags=32%, list=23%, signal=41%
GSE7460_FOXP3_MUT_VS_WT_ACT_WITH_TGFB_TCONV_DN	GSE7460_FOXP3_MUT_VS_WT_ACT_WITH_TGFB_TCONV_DN		196	0.36497	1.71703	0.004	0.0194204	0.684	5422	tags=29%, list=24%, signal=38%
GSE360_CTRL_VS_B_MALAYI_LOW_DOSE_DC_UP	GSE360_CTRL_VS_B_MALAYI_LOW_DOSE_DC_UP		192	0.39639	1.71693	0.004	0.0194144	0.684	2370	tags=14%, list=11%, signal=16%
GSE19941_IL10_KO_VS_IL10_KO_AND_NFKBP50_KO_UNSTIM_MACROPHAGE_DN	GSE19941_IL10_KO_VS_IL10_KO_AND_NFKBP50_KO_UNSTIM_MACROPHAGE_DN		192	0.443899	1.71682	0.00619835	0.0194173	0.685	5361	tags=34%, list=24%, signal=44%
GSE360_L_MAJOR_VS_M_TUBERCULOSIS_MAC_DN	GSE360_L_MAJOR_VS_M_TUBERCULOSIS_MAC_DN		191	0.382599	1.71671	0	0.0194186	0.686	5071	tags=26%, list=23%, signal=34%
GSE17721_CTRL_VS_GARDIQUIMOD_0.5H_BMDC_UP	GSE17721_CTRL_VS_GARDIQUIMOD_0.5H_BMDC_UP		195	0.275461	1.71653	0.00982318	0.0194319	0.687	4481	tags=15%, list=20%, signal=18%
GSE24492_LYVE_NEG_VS_POS_MACROPHAGE_DN	GSE24492_LYVE_NEG_VS_POS_MACROPHAGE_DN		188	0.461358	1.71621	0	0.0194717	0.687	2744	tags=22%, list=12%, signal=25%
GSE41867_MEMORY_VS_EXHAUSTED_CD8_TCELL_DAY30_LCMV_DN	GSE41867_MEMORY_VS_EXHAUSTED_CD8_TCELL_DAY30_LCMV_DN		193	0.273716	1.7158	0.00828157	0.0195206	0.687	5846	tags=22%, list=26%, signal=29%
GSE27786_NKTCELL_VS_NEUTROPHIL_DN	GSE27786_NKTCELL_VS_NEUTROPHIL_DN		186	0.398583	1.71564	0.00402414	0.0195397	0.688	3367	tags=20%, list=15%, signal=23%
GSE15930_NAIVE_VS_72H_IN_VITRO_STIM_IFNAB_CD8_TCELL_UP	GSE15930_NAIVE_VS_72H_IN_VITRO_STIM_IFNAB_CD8_TCELL_UP		196	0.392501	1.71557	0.00402414	0.0195346	0.688	3067	tags=19%, list=14%, signal=22%
GSE10240_CTRL_VS_IL22_STIM_PRIMARY_BRONCHIAL_EPITHELIAL_CELLS_UP	GSE10240_CTRL_VS_IL22_STIM_PRIMARY_BRONCHIAL_EPITHELIAL_CELLS_UP		196	0.420904	1.71545	0.00392927	0.0195451	0.688	5289	tags=31%, list=24%, signal=40%
GSE13484_3H_UNSTIM_VS_YF17D_VACCINE_STIM_PBMC_DN	GSE13484_3H_UNSTIM_VS_YF17D_VACCINE_STIM_PBMC_DN		188	0.530127	1.71531	0.0117878	0.0195479	0.688	4225	tags=31%, list=19%, signal=38%
GSE1925_CTRL_VS_3H_IFNG_STIM_MACROPHAGE_UP	GSE1925_CTRL_VS_3H_IFNG_STIM_MACROPHAGE_UP		194	0.368584	1.71527	0.006	0.0195431	0.688	5103	tags=23%, list=23%, signal=29%
GSE5589_UNSTIM_VS_45MIN_LPS_AND_IL10_STIM_MACROPHAGE_DN	GSE5589_UNSTIM_VS_45MIN_LPS_AND_IL10_STIM_MACROPHAGE_DN		194	0.368869	1.71525	0.0038835	0.0195342	0.688	2403	tags=12%, list=11%, signal=13%
GSE9601_NFKB_INHIBITOR_VS_PI3K_INHIBITOR_TREATED_HCMV_INF_MONOCYTE_UP	GSE9601_NFKB_INHIBITOR_VS_PI3K_INHIBITOR_TREATED_HCMV_INF_MONOCYTE_UP		192	0.273676	1.71505	0.00790514	0.0195537	0.689	1500	tags=6%, list=7%, signal=7%
GSE7768_OVA_ALONE_VS_OVA_WITH_LPS_IMMUNIZED_MOUSE_WHOLE_SPLEEN_6H_DN	GSE7768_OVA_ALONE_VS_OVA_WITH_LPS_IMMUNIZED_MOUSE_WHOLE_SPLEEN_6H_DN		178	0.525247	1.71482	0.0141414	0.0195878	0.689	3897	tags=30%, list=17%, signal=36%
GSE2585_CD80_HIGH_VS_LOW_AIRE_KO_MTEC_UP	GSE2585_CD80_HIGH_VS_LOW_AIRE_KO_MTEC_UP		189	0.520192	1.71455	0.002	0.0196092	0.691	1835	tags=22%, list=8%, signal=24%
GSE17721_POLYIC_VS_PAM3CSK4_0.5H_BMDC_DN	GSE17721_POLYIC_VS_PAM3CSK4_0.5H_BMDC_DN		194	0.293841	1.71447	0.00626305	0.0196057	0.691	5688	tags=25%, list=25%, signal=33%
GSE4984_GALECTIN1_VS_LPS_STIM_DC_DN	GSE4984_GALECTIN1_VS_LPS_STIM_DC_DN		174	0.363185	1.71446	0	0.0195949	0.691	3308	tags=15%, list=15%, signal=17%
GSE22025_PROGESTERONE_VS_TGFB1_AND_PROGESTERONE_TREATED_CD4_TCELL_UP	GSE22025_PROGESTERONE_VS_TGFB1_AND_PROGESTERONE_TREATED_CD4_TCELL_UP		193	0.364038	1.71439	0.0204082	0.0195962	0.691	6114	tags=27%, list=27%, signal=37%
GSE32986_CURDLAN_HIGHDOSE_VS_GMCSF_AND_CURDLAN_HIGHDOSE_STIM_DC_DN	GSE32986_CURDLAN_HIGHDOSE_VS_GMCSF_AND_CURDLAN_HIGHDOSE_STIM_DC_DN		194	0.579076	1.71417	0.00400802	0.0196114	0.691	3398	tags=31%, list=15%, signal=37%
GSE37416_CTRL_VS_48H_F_TULARENSIS_LVS_NEUTROPHIL_DN	GSE37416_CTRL_VS_48H_F_TULARENSIS_LVS_NEUTROPHIL_DN		192	0.2271	1.71403	0.0143443	0.0196251	0.691	8735	tags=36%, list=39%, signal=59%
GSE34006_UNTREATED_VS_A2AR_AGONIST_TREATED_TREG_DN	GSE34006_UNTREATED_VS_A2AR_AGONIST_TREATED_TREG_DN		194	0.402522	1.71362	0.0139721	0.0196833	0.691	4632	tags=24%, list=21%, signal=30%
GSE17974_CTRL_VS_ACT_IL4_AND_ANTI_IL12_24H_CD4_TCELL_UP	GSE17974_CTRL_VS_ACT_IL4_AND_ANTI_IL12_24H_CD4_TCELL_UP		192	0.422192	1.71354	0	0.0196804	0.691	5579	tags=35%, list=25%, signal=47%
GSE37301_LYMPHOID_PRIMED_MPP_VS_GRAN_MONO_PROGENITOR_UP	GSE37301_LYMPHOID_PRIMED_MPP_VS_GRAN_MONO_PROGENITOR_UP		192	0.372559	1.71339	0.0178571	0.0196901	0.691	5121	tags=22%, list=23%, signal=28%
GSE22432_MULTIPOTENT_VS_COMMON_DC_PROGENITOR_DN	GSE22432_MULTIPOTENT_VS_COMMON_DC_PROGENITOR_DN		193	0.335847	1.71289	0.00194175	0.019751	0.692	6741	tags=33%, list=30%, signal=46%
GSE22886_DAY0_VS_DAY7_MONOCYTE_IN_CULTURE_DN	GSE22886_DAY0_VS_DAY7_MONOCYTE_IN_CULTURE_DN		196	0.319654	1.71286	0.0368852	0.0197449	0.692	6564	tags=26%, list=29%, signal=36%
GSE17721_12H_VS_24H_CPG_BMDC_UP	GSE17721_12H_VS_24H_CPG_BMDC_UP		192	0.378402	1.71276	0	0.0197483	0.692	4810	tags=26%, list=22%, signal=33%
GSE39556_CD8A_DC_VS_NK_CELL_MOUSE_3H_POST_POLYIC_INJ_DN	GSE39556_CD8A_DC_VS_NK_CELL_MOUSE_3H_POST_POLYIC_INJ_DN		194	0.394112	1.7125	0.0161943	0.0197872	0.693	5789	tags=29%, list=26%, signal=39%
GSE42021_TREG_VS_TCONV_PLN_DN	GSE42021_TREG_VS_TCONV_PLN_DN		192	0.332786	1.7125	0.0140281	0.0197743	0.693	4374	tags=17%, list=20%, signal=21%
GSE17974_CTRL_VS_ACT_IL4_AND_ANTI_IL12_6H_CD4_TCELL_DN	GSE17974_CTRL_VS_ACT_IL4_AND_ANTI_IL12_6H_CD4_TCELL_DN		189	0.407066	1.71249	0	0.0197666	0.693	3227	tags=16%, list=14%, signal=19%
GSE17186_NAIVE_VS_CD21LOW_TRANSITIONAL_BCELL_CORD_BLOOD_UP	GSE17186_NAIVE_VS_CD21LOW_TRANSITIONAL_BCELL_CORD_BLOOD_UP		193	0.386332	1.71237	0.0335968	0.0197749	0.694	6104	tags=30%, list=27%, signal=41%
GSE41867_NAIVE_VS_DAY30_LCMV_CLONE13_EXHAUSTED_CD8_TCELL_UP	GSE41867_NAIVE_VS_DAY30_LCMV_CLONE13_EXHAUSTED_CD8_TCELL_UP		182	0.536706	1.712	0	0.0198158	0.694	3762	tags=32%, list=17%, signal=39%
GSE22886_IGA_VS_IGM_MEMORY_BCELL_UP	GSE22886_IGA_VS_IGM_MEMORY_BCELL_UP		191	0.401424	1.71197	0.00200401	0.0198037	0.694	4977	tags=29%, list=22%, signal=37%
GSE2770_IL12_VS_TGFB_AND_IL12_TREATED_ACT_CD4_TCELL_48H_UP	GSE2770_IL12_VS_TGFB_AND_IL12_TREATED_ACT_CD4_TCELL_48H_UP		194	0.402386	1.71196	0.00992064	0.0197925	0.694	4964	tags=29%, list=22%, signal=37%
GSE9960_HEALTHY_VS_GRAM_POS_SEPSIS_PBMC_DN	GSE9960_HEALTHY_VS_GRAM_POS_SEPSIS_PBMC_DN		189	0.470576	1.71176	0.0237154	0.0198184	0.694	3215	tags=21%, list=14%, signal=24%
GSE24142_DN2_VS_DN3_THYMOCYTE_ADULT_DN	GSE24142_DN2_VS_DN3_THYMOCYTE_ADULT_DN		197	0.34947	1.71139	0.00212766	0.0198695	0.694	4994	tags=20%, list=22%, signal=26%
GSE28408_LY6G_POS_VS_NEG_DC_UP	GSE28408_LY6G_POS_VS_NEG_DC_UP		191	0.340015	1.71099	0.01	0.0199173	0.694	6604	tags=31%, list=30%, signal=43%
GSE18893_TCONV_VS_TREG_2H_TNF_STIM_DN	GSE18893_TCONV_VS_TREG_2H_TNF_STIM_DN		189	0.387935	1.71094	0.018	0.0199158	0.694	2171	tags=12%, list=10%, signal=13%
GSE6681_DELETED_FOXP3_VS_WT_TREG_UP	GSE6681_DELETED_FOXP3_VS_WT_TREG_UP		188	0.495213	1.71089	0	0.01991	0.694	4350	tags=36%, list=19%, signal=44%
GSE40274_GATA1_VS_FOXP3_AND_GATA1_TRANSDUCED_ACTIVATED_CD4_TCELL_DN	GSE40274_GATA1_VS_FOXP3_AND_GATA1_TRANSDUCED_ACTIVATED_CD4_TCELL_DN		196	0.37533	1.71071	0.00796813	0.019929	0.694	4661	tags=23%, list=21%, signal=29%
GSE26495_NAIVE_VS_PD1HIGH_CD8_TCELL_DN	GSE26495_NAIVE_VS_PD1HIGH_CD8_TCELL_DN		194	0.479056	1.71065	0.0199601	0.0199343	0.695	5119	tags=39%, list=23%, signal=50%
GSE15930_STIM_VS_STIM_AND_IFNAB_24H_CD8_T_CELL_UP	GSE15930_STIM_VS_STIM_AND_IFNAB_24H_CD8_T_CELL_UP		191	0.406727	1.71014	0.0040568	0.0200109	0.696	4178	tags=19%, list=19%, signal=24%
GSE15735_CTRL_VS_HDAC_INHIBITOR_TREATED_CD4_TCELL_2H_UP	GSE15735_CTRL_VS_HDAC_INHIBITOR_TREATED_CD4_TCELL_2H_UP		196	0.424015	1.7097	0.00604839	0.0200724	0.697	6537	tags=39%, list=29%, signal=54%
GSE43955_TH0_VS_TGFB_IL6_IL23_TH17_ACT_CD4_TCELL_60H_UP	GSE43955_TH0_VS_TGFB_IL6_IL23_TH17_ACT_CD4_TCELL_60H_UP		191	0.418005	1.7097	0.0102881	0.0200594	0.697	4565	tags=25%, list=20%, signal=31%
GSE3720_UNSTIM_VS_PMA_STIM_VD2_GAMMADELTA_TCELL_DN	GSE3720_UNSTIM_VS_PMA_STIM_VD2_GAMMADELTA_TCELL_DN		191	0.372597	1.70961	0.0160321	0.0200655	0.697	4118	tags=18%, list=18%, signal=22%
GSE22935_UNSTIM_VS_24H_MBOVIS_BCG_STIM_MYD88_KO_MACROPHAGE_DN	GSE22935_UNSTIM_VS_24H_MBOVIS_BCG_STIM_MYD88_KO_MACROPHAGE_DN		186	0.458504	1.70954	0	0.020066	0.697	3567	tags=27%, list=16%, signal=32%
GSE369_PRE_VS_POST_IL6_INJECTION_IFNG_KO_LIVER_UP	GSE369_PRE_VS_POST_IL6_INJECTION_IFNG_KO_LIVER_UP		191	0.409861	1.70947	0.00619835	0.0200631	0.697	3743	tags=21%, list=17%, signal=26%
GSE22025_UNTREATED_VS_TGFB1_TREATED_CD4_TCELL_UP	GSE22025_UNTREATED_VS_TGFB1_TREATED_CD4_TCELL_UP		194	0.411244	1.70921	0	0.0201034	0.697	5414	tags=35%, list=24%, signal=46%
GSE360_L_MAJOR_VS_B_MALAYI_HIGH_DOSE_MAC_UP	GSE360_L_MAJOR_VS_B_MALAYI_HIGH_DOSE_MAC_UP		192	0.48997	1.7089	0.00204082	0.0201394	0.698	5318	tags=39%, list=24%, signal=50%
GSE17322_CD103_POS_VS_CD11B_HIGH_LUNG_DC_UP	GSE17322_CD103_POS_VS_CD11B_HIGH_LUNG_DC_UP		188	0.32958	1.70872	0.0195695	0.020171	0.7	5178	tags=22%, list=23%, signal=29%
GSE35825_UNTREATED_VS_IFNG_STIM_MACROPHAGE_DN	GSE35825_UNTREATED_VS_IFNG_STIM_MACROPHAGE_DN		191	0.301624	1.70866	0.015873	0.0201692	0.7	5280	tags=21%, list=24%, signal=28%
GSE7831_UNSTIM_VS_INFLUENZA_STIM_PDC_4H_UP	GSE7831_UNSTIM_VS_INFLUENZA_STIM_PDC_4H_UP		195	0.424268	1.70798	0.00208768	0.0202548	0.7	5131	tags=31%, list=23%, signal=40%
GSE41978_WT_VS_ID2_KO_AND_BIM_KO_KLRG1_LOW_EFFECTOR_CD8_TCELL_DN	GSE41978_WT_VS_ID2_KO_AND_BIM_KO_KLRG1_LOW_EFFECTOR_CD8_TCELL_DN		192	0.406409	1.70782	0	0.0202652	0.7	3982	tags=20%, list=18%, signal=25%
GSE3920_UNTREATED_VS_IFNA_TREATED_FIBROBLAST_UP	GSE3920_UNTREATED_VS_IFNA_TREATED_FIBROBLAST_UP		176	0.412542	1.70778	0.0140845	0.0202622	0.7	5379	tags=31%, list=24%, signal=40%
GSE9960_HEALTHY_VS_SEPSIS_PBMC_UP	GSE9960_HEALTHY_VS_SEPSIS_PBMC_UP		182	0.429643	1.70774	0	0.020254	0.7	4288	tags=26%, list=19%, signal=32%
GSE7219_UNSTIM_VS_LPS_AND_ANTI_CD40_STIM_DC_DN	GSE7219_UNSTIM_VS_LPS_AND_ANTI_CD40_STIM_DC_DN		179	0.422602	1.70733	0.00398406	0.0203005	0.701	5840	tags=41%, list=26%, signal=55%
GSE18203_CTRL_VS_INTRATUMORAL_CPG_INJ_MC38_TUMOR_DN	GSE18203_CTRL_VS_INTRATUMORAL_CPG_INJ_MC38_TUMOR_DN		190	0.404704	1.70724	0.0345528	0.0203029	0.701	4343	tags=23%, list=19%, signal=28%
GSE17721_POLYIC_VS_CPG_0.5H_BMDC_DN	GSE17721_POLYIC_VS_CPG_0.5H_BMDC_DN		192	0.286628	1.7072	0.0160321	0.0202954	0.701	3285	tags=11%, list=15%, signal=13%
GSE339_CD8POS_VS_CD4CD8DN_DC_IN_CULTURE_UP	GSE339_CD8POS_VS_CD4CD8DN_DC_IN_CULTURE_UP		193	0.32932	1.7069	0.0127932	0.0203275	0.704	4225	tags=18%, list=19%, signal=22%
GSE41867_LCMV_ARMSTRONG_VS_CLONE13_DAY15_EFFECTOR_CD8_TCELL_UP	GSE41867_LCMV_ARMSTRONG_VS_CLONE13_DAY15_EFFECTOR_CD8_TCELL_UP		190	0.350801	1.70669	0.00806452	0.0203428	0.704	4171	tags=15%, list=19%, signal=19%
GSE2585_CTEC_VS_THYMIC_DC_DN	GSE2585_CTEC_VS_THYMIC_DC_DN		191	0.455302	1.70666	0	0.0203341	0.704	3397	tags=25%, list=15%, signal=29%
GSE9650_GP33_VS_GP276_LCMV_SPECIFIC_EXHAUSTED_CD8_TCELL_UP	GSE9650_GP33_VS_GP276_LCMV_SPECIFIC_EXHAUSTED_CD8_TCELL_UP		183	0.459465	1.70659	0	0.0203365	0.704	3103	tags=24%, list=14%, signal=28%
GSE39820_CTRL_VS_IL1B_IL6_CD4_TCELL_DN	GSE39820_CTRL_VS_IL1B_IL6_CD4_TCELL_DN		192	0.450988	1.70653	0.00400802	0.0203275	0.704	4773	tags=33%, list=21%, signal=41%
GSE3720_UNSTIM_VS_LPS_STIM_VD1_GAMMADELTA_TCELL_UP	GSE3720_UNSTIM_VS_LPS_STIM_VD1_GAMMADELTA_TCELL_UP		194	0.338098	1.7064	0.00793651	0.0203361	0.704	4849	tags=21%, list=22%, signal=26%
GSE17721_CTRL_VS_POLYIC_2H_BMDC_DN	GSE17721_CTRL_VS_POLYIC_2H_BMDC_DN		196	0.439367	1.70623	0.00596422	0.0203518	0.705	5033	tags=27%, list=23%, signal=35%
GSE36392_TYPE_2_MYELOID_VS_NEUTROPHIL_IL25_TREATED_LUNG_UP	GSE36392_TYPE_2_MYELOID_VS_NEUTROPHIL_IL25_TREATED_LUNG_UP		197	0.459987	1.706	0.00594059	0.0203731	0.706	3854	tags=28%, list=17%, signal=34%
GSE20715_0H_VS_48H_OZONE_TLR4_KO_LUNG_UP	GSE20715_0H_VS_48H_OZONE_TLR4_KO_LUNG_UP		191	0.476963	1.70585	0.00193798	0.0203897	0.706	4492	tags=35%, list=20%, signal=43%
GSE21670_TGFB_VS_TGFB_AND_IL6_TREATED_CD4_TCELL_UP	GSE21670_TGFB_VS_TGFB_AND_IL6_TREATED_CD4_TCELL_UP		197	0.376192	1.70581	0.0040568	0.0203864	0.706	4476	tags=24%, list=20%, signal=30%
GSE369_PRE_VS_POST_IL6_INJECTION_SOCS3_KO_LIVER_DN	GSE369_PRE_VS_POST_IL6_INJECTION_SOCS3_KO_LIVER_DN		193	0.422203	1.70569	0.0494071	0.0203881	0.706	4997	tags=24%, list=22%, signal=31%
GSE17721_POLYIC_VS_GARDIQUIMOD_1H_BMDC_DN	GSE17721_POLYIC_VS_GARDIQUIMOD_1H_BMDC_DN		195	0.36329	1.70474	0.0136452	0.0205435	0.708	4594	tags=18%, list=21%, signal=23%
GSE7218_UNSTIM_VS_ANTIGEN_STIM_THROUGH_IGG_BCELL_DN	GSE7218_UNSTIM_VS_ANTIGEN_STIM_THROUGH_IGG_BCELL_DN		173	0.622854	1.70473	0.00408998	0.0205332	0.708	4333	tags=50%, list=19%, signal=61%
GSE4748_CTRL_VS_CYANOBACTERIUM_LPSLIKE_STIM_DC_1H_DN	GSE4748_CTRL_VS_CYANOBACTERIUM_LPSLIKE_STIM_DC_1H_DN		194	0.368851	1.70432	0.00198807	0.0205926	0.711	3965	tags=18%, list=18%, signal=22%
GSE40274_CTRL_VS_FOXP3_AND_LEF1_TRANSDUCED_ACTIVATED_CD4_TCELL_UP	GSE40274_CTRL_VS_FOXP3_AND_LEF1_TRANSDUCED_ACTIVATED_CD4_TCELL_UP		173	0.519124	1.70408	0.00200401	0.0206171	0.711	4975	tags=42%, list=22%, signal=54%
GSE12392_CD8A_POS_VS_NEG_SPLEEN_DC_UP	GSE12392_CD8A_POS_VS_NEG_SPLEEN_DC_UP		195	0.359789	1.70398	0.004	0.0206193	0.711	5915	tags=26%, list=27%, signal=35%
GSE21546_WT_VS_SAP1A_KO_AND_ELK1_KO_DP_THYMOCYTES_DN	GSE21546_WT_VS_SAP1A_KO_AND_ELK1_KO_DP_THYMOCYTES_DN		196	0.439012	1.70396	0.00608519	0.0206077	0.711	3520	tags=25%, list=16%, signal=29%
GSE33425_CD161_INT_VS_NEG_CD8_TCELL_DN	GSE33425_CD161_INT_VS_NEG_CD8_TCELL_DN		194	0.407886	1.70352	0.0440882	0.0206761	0.711	6278	tags=32%, list=28%, signal=45%
GSE9988_LOW_LPS_VS_VEHICLE_TREATED_MONOCYTE_UP	GSE9988_LOW_LPS_VS_VEHICLE_TREATED_MONOCYTE_UP		189	0.647792	1.70348	0.00604839	0.0206644	0.711	4141	tags=41%, list=19%, signal=50%
GSE40685_TREG_VS_FOXP3_KO_TREG_PRECURSOR_DN	GSE40685_TREG_VS_FOXP3_KO_TREG_PRECURSOR_DN		194	0.524116	1.70286	0.0201207	0.0207752	0.712	4621	tags=35%, list=21%, signal=43%
GSE8685_IL15_ACT_IL2_STARVED_VS_IL21_ACT_IL2_STARVED_CD4_TCELL_DN	GSE8685_IL15_ACT_IL2_STARVED_VS_IL21_ACT_IL2_STARVED_CD4_TCELL_DN		164	0.366802	1.7028	0.00821355	0.0207697	0.713	3254	tags=16%, list=15%, signal=18%
GSE18893_TCONV_VS_TREG_24H_CULTURE_UP	GSE18893_TCONV_VS_TREG_24H_CULTURE_UP		191	0.426691	1.70275	0.00984252	0.020766	0.713	5457	tags=36%, list=24%, signal=47%
GSE7460_CTRL_VS_TGFB_TREATED_ACT_TCONV_UP	GSE7460_CTRL_VS_TGFB_TREATED_ACT_TCONV_UP		190	0.406149	1.70262	0.0020202	0.0207728	0.714	3897	tags=27%, list=17%, signal=32%
GSE17721_CTRL_VS_POLYIC_1H_BMDC_DN	GSE17721_CTRL_VS_POLYIC_1H_BMDC_DN		188	0.401481	1.70256	0.00201613	0.0207691	0.714	2561	tags=16%, list=11%, signal=18%
GSE34006_WT_VS_A2AR_KO_TREG_DN	GSE34006_WT_VS_A2AR_KO_TREG_DN		187	0.385758	1.70252	0.01002	0.02076	0.714	6782	tags=36%, list=30%, signal=51%
GSE6259_FLT3L_INDUCED_33D1_POS_DC_VS_CD8_TCELL_UP	GSE6259_FLT3L_INDUCED_33D1_POS_DC_VS_CD8_TCELL_UP		152	0.356004	1.70252	0	0.0207481	0.714	3892	tags=18%, list=17%, signal=22%
GSE16450_CTRL_VS_IFNA_12H_STIM_MATURE_NEURON_CELL_LINE_DN	GSE16450_CTRL_VS_IFNA_12H_STIM_MATURE_NEURON_CELL_LINE_DN		192	0.313781	1.70234	0.0282828	0.0207676	0.714	1901	tags=8%, list=9%, signal=8%
GSE9509_LPS_VS_LPS_AND_IL10_STIM_IL10_KO_MACROPHAGE_10MIN_UP	GSE9509_LPS_VS_LPS_AND_IL10_STIM_IL10_KO_MACROPHAGE_10MIN_UP		191	0.513408	1.70218	0.00785855	0.0207763	0.714	5082	tags=38%, list=23%, signal=49%
GSE25088_CTRL_VS_IL4_AND_ROSIGLITAZONE_STIM_MACROPHAGE_DN	GSE25088_CTRL_VS_IL4_AND_ROSIGLITAZONE_STIM_MACROPHAGE_DN		193	0.312083	1.70188	0.00398406	0.0208106	0.715	5504	tags=21%, list=25%, signal=28%
GSE28726_NAIVE_VS_ACTIVATED_CD4_TCELL_UP	GSE28726_NAIVE_VS_ACTIVATED_CD4_TCELL_UP		192	0.456624	1.70178	0.00811359	0.0208104	0.715	3952	tags=25%, list=18%, signal=30%
GSE23114_PERITONEAL_CAVITY_B1A_BCELL_VS_SPLEEN_BCELL_UP	GSE23114_PERITONEAL_CAVITY_B1A_BCELL_VS_SPLEEN_BCELL_UP		182	0.482055	1.70129	0	0.0208839	0.716	3361	tags=30%, list=15%, signal=35%
GSE21670_IL6_VS_TGFB_AND_IL6_TREATED_STAT3_KO_CD4_TCELL_DN	GSE21670_IL6_VS_TGFB_AND_IL6_TREATED_STAT3_KO_CD4_TCELL_DN		193	0.366692	1.70117	0.00770713	0.0208964	0.716	6405	tags=36%, list=29%, signal=50%
GSE12845_PRE_GC_VS_DARKZONE_GC_TONSIL_BCELL_UP	GSE12845_PRE_GC_VS_DARKZONE_GC_TONSIL_BCELL_UP		182	0.485264	1.70098	0.0236686	0.0209181	0.716	4887	tags=37%, list=22%, signal=47%
GSE33374_CD8_ALPHAALPHA_VS_ALPHABETA_CD161_HIGH_TCELL_UP	GSE33374_CD8_ALPHAALPHA_VS_ALPHABETA_CD161_HIGH_TCELL_UP		197	0.436092	1.7009	0	0.0209166	0.716	4476	tags=29%, list=20%, signal=36%
GSE3039_CD4_TCELL_VS_B2_BCELL_UP	GSE3039_CD4_TCELL_VS_B2_BCELL_UP		197	0.463246	1.70079	0.00788955	0.0209206	0.716	4355	tags=30%, list=20%, signal=38%
GSE360_CTRL_VS_B_MALAYI_LOW_DOSE_MAC_UP	GSE360_CTRL_VS_B_MALAYI_LOW_DOSE_MAC_UP		192	0.316736	1.70072	0.00610998	0.020922	0.716	3824	tags=16%, list=17%, signal=19%
GSE5455_HEALTHY_VS_TUMOR_BEARING_MOUSE_SPLEEN_MONOCYTE_DN	GSE5455_HEALTHY_VS_TUMOR_BEARING_MOUSE_SPLEEN_MONOCYTE_DN		193	0.436591	1.70068	0.00397614	0.0209144	0.716	4827	tags=29%, list=22%, signal=37%
GSE12484_HEALTHY_VS_PERIDONTITIS_NEUTROPHILS_DN	GSE12484_HEALTHY_VS_PERIDONTITIS_NEUTROPHILS_DN		163	0.383261	1.70052	0	0.0209335	0.716	4531	tags=21%, list=20%, signal=27%
GSE21360_NAIVE_VS_TERTIARY_MEMORY_CD8_TCELL_UP	GSE21360_NAIVE_VS_TERTIARY_MEMORY_CD8_TCELL_UP		186	0.402577	1.7005	0.0019802	0.0209219	0.716	3721	tags=22%, list=17%, signal=26%
GSE36476_CTRL_VS_TSST_ACT_72H_MEMORY_CD4_TCELL_OLD_UP	GSE36476_CTRL_VS_TSST_ACT_72H_MEMORY_CD4_TCELL_OLD_UP		193	0.393523	1.70042	0	0.0209225	0.716	3038	tags=18%, list=14%, signal=21%
GSE2706_2H_VS_8H_R848_STIM_DC_DN	GSE2706_2H_VS_8H_R848_STIM_DC_DN		191	0.490424	1.70029	0.00409836	0.0209259	0.716	4157	tags=30%, list=19%, signal=37%
GSE8685_IL2_STARVED_VS_IL15_ACT_IL2_STARVED_CD4_TCELL_DN	GSE8685_IL2_STARVED_VS_IL15_ACT_IL2_STARVED_CD4_TCELL_DN		196	0.320459	1.70028	0	0.0209155	0.716	4250	tags=19%, list=19%, signal=23%
GSE45365_CD8A_DC_VS_CD11B_DC_IFNAR_KO_DN	GSE45365_CD8A_DC_VS_CD11B_DC_IFNAR_KO_DN		186	0.338637	1.70014	0.00205339	0.0209198	0.716	3686	tags=15%, list=17%, signal=18%
GSE40068_CXCR5POS_BCL6POS_TFH_VS_CXCR5NEG_BCL6NEG_CD4_TCELL_DN	GSE40068_CXCR5POS_BCL6POS_TFH_VS_CXCR5NEG_BCL6NEG_CD4_TCELL_DN		195	0.403041	1.69991	0.00608519	0.0209495	0.716	4348	tags=24%, list=19%, signal=30%
GSE45365_CD8A_DC_VS_CD11B_DC_UP	GSE45365_CD8A_DC_VS_CD11B_DC_UP		192	0.412068	1.69936	0.00617284	0.0210305	0.718	3921	tags=20%, list=18%, signal=24%
GSE5542_UNTREATED_VS_IFNA_TREATED_EPITHELIAL_CELLS_6H_UP	GSE5542_UNTREATED_VS_IFNA_TREATED_EPITHELIAL_CELLS_6H_UP		183	0.43783	1.69875	0.00998004	0.0211152	0.718	5394	tags=35%, list=24%, signal=46%
GSE1925_3H_VS_24H_IFNG_STIM_MACROPHAGE_DN	GSE1925_3H_VS_24H_IFNG_STIM_MACROPHAGE_DN		190	0.370274	1.69856	0.00191571	0.0211414	0.719	3604	tags=18%, list=16%, signal=21%
GSE27786_CD4_TCELL_VS_NKTCELL_DN	GSE27786_CD4_TCELL_VS_NKTCELL_DN		195	0.402131	1.69827	0.00400802	0.0211863	0.719	4287	tags=22%, list=19%, signal=27%
GSE22196_HEALTHY_VS_OBESE_MOUSE_SKIN_GAMMADELTA_TCELL_UP	GSE22196_HEALTHY_VS_OBESE_MOUSE_SKIN_GAMMADELTA_TCELL_UP		193	0.442665	1.69809	0.036	0.0212176	0.719	5757	tags=34%, list=26%, signal=46%
GSE24210_TCONV_VS_TREG_UP	GSE24210_TCONV_VS_TREG_UP		184	0.403057	1.69799	0	0.0212212	0.719	4210	tags=25%, list=19%, signal=31%
GSE45365_NK_CELL_VS_CD8_TCELL_MCMV_INFECTION_DN	GSE45365_NK_CELL_VS_CD8_TCELL_MCMV_INFECTION_DN		194	0.438919	1.69773	0.0160643	0.0212391	0.72	4665	tags=27%, list=21%, signal=34%
GSE3920_UNTREATED_VS_IFNG_TREATED_FIBROBLAST_UP	GSE3920_UNTREATED_VS_IFNG_TREATED_FIBROBLAST_UP		178	0.367717	1.69682	0.00598802	0.021382	0.722	3622	tags=19%, list=16%, signal=23%
GSE30083_SP1_VS_SP3_THYMOCYTE_UP	GSE30083_SP1_VS_SP3_THYMOCYTE_UP		191	0.318587	1.69646	0.00411523	0.021438	0.722	6041	tags=31%, list=27%, signal=42%
GSE18791_UNSTIM_VS_NEWCATSLE_VIRUS_DC_10H_DN	GSE18791_UNSTIM_VS_NEWCATSLE_VIRUS_DC_10H_DN		194	0.483111	1.69645	0.01222	0.0214282	0.722	4612	tags=32%, list=21%, signal=40%
GSE5589_WT_VS_IL10_KO_LPS_STIM_MACROPHAGE_180MIN_DN	GSE5589_WT_VS_IL10_KO_LPS_STIM_MACROPHAGE_180MIN_DN		160	0.471799	1.69614	0.00409836	0.0214622	0.723	3831	tags=31%, list=17%, signal=37%
GSE21670_UNTREATED_VS_TGFB_IL6_TREATED_STAT3_KO_CD4_TCELL_DN	GSE21670_UNTREATED_VS_TGFB_IL6_TREATED_STAT3_KO_CD4_TCELL_DN		192	0.346271	1.69609	0.0650888	0.0214547	0.723	4374	tags=17%, list=20%, signal=21%
GSE21063_CTRL_VS_ANTI_IGM_STIM_BCELL_NFATC1_KO_16H_UP	GSE21063_CTRL_VS_ANTI_IGM_STIM_BCELL_NFATC1_KO_16H_UP		190	0.446404	1.69609	0.0019802	0.0214414	0.723	5730	tags=40%, list=26%, signal=53%
GSE23695_CD57_POS_VS_NEG_NK_CELL_DN	GSE23695_CD57_POS_VS_NEG_NK_CELL_DN		195	0.288835	1.69591	0.00787402	0.0214612	0.723	4701	tags=16%, list=21%, signal=20%
GSE27670_CTRL_VS_BLIMP1_TRANSDUCED_GC_BCELL_DN	GSE27670_CTRL_VS_BLIMP1_TRANSDUCED_GC_BCELL_DN		197	0.370887	1.69588	0.00806452	0.0214531	0.723	3755	tags=21%, list=17%, signal=25%
GSE43700_UNTREATED_VS_IL10_TREATED_PBMC_DN	GSE43700_UNTREATED_VS_IL10_TREATED_PBMC_DN		190	0.383914	1.6952	0.00413223	0.021553	0.725	5536	tags=28%, list=25%, signal=37%
GSE27241_WT_CTRL_VS_DIGOXIN_TREATED_RORGT_KO_CD4_TCELL_IN_TH17_POLARIZING_CONDITIONS_UP	GSE27241_WT_CTRL_VS_DIGOXIN_TREATED_RORGT_KO_CD4_TCELL_IN_TH17_POLARIZING_CONDITIONS_UP		184	0.411146	1.69518	0.0040568	0.0215424	0.725	3803	tags=24%, list=17%, signal=29%
GSE5455_HEALTHY_VS_TUMOR_BEARING_MOUSE_SPLEEN_MONOCYTE_24H_INCUBATION_DN	GSE5455_HEALTHY_VS_TUMOR_BEARING_MOUSE_SPLEEN_MONOCYTE_24H_INCUBATION_DN		194	0.456066	1.69517	0.00806452	0.0215291	0.725	5227	tags=35%, list=23%, signal=45%
GSE7218_IGM_VS_IGG_SIGNAL_THGOUGH_ANTIGEN_BCELL_DN	GSE7218_IGM_VS_IGG_SIGNAL_THGOUGH_ANTIGEN_BCELL_DN		173	0.54428	1.69503	0.00823045	0.0215417	0.725	5073	tags=40%, list=23%, signal=52%
GSE3039_NKT_CELL_VS_B1_BCELL_UP	GSE3039_NKT_CELL_VS_B1_BCELL_UP		193	0.41058	1.69503	0.00404858	0.0215284	0.725	4888	tags=26%, list=22%, signal=33%
GSE3982_BCELL_VS_TH2_UP	GSE3982_BCELL_VS_TH2_UP		188	0.399602	1.69496	0.00406504	0.0215239	0.725	5206	tags=29%, list=23%, signal=37%
GSE40068_BCL6_POS_VS_NEG_CXCR5_POS_TFH_DN	GSE40068_BCL6_POS_VS_NEG_CXCR5_POS_TFH_DN		193	0.309463	1.69463	0.00199203	0.0215695	0.727	4663	tags=18%, list=21%, signal=22%
GSE2770_UNTREATED_VS_IL4_TREATED_ACT_CD4_TCELL_2H_UP	GSE2770_UNTREATED_VS_IL4_TREATED_ACT_CD4_TCELL_2H_UP		193	0.401541	1.69454	0.002079	0.021571	0.727	3719	tags=20%, list=17%, signal=23%
GSE2706_2H_VS_8H_LPS_STIM_DC_DN	GSE2706_2H_VS_8H_LPS_STIM_DC_DN		189	0.48729	1.69438	0.00803213	0.0215843	0.728	4087	tags=30%, list=18%, signal=37%
GSE18893_CTRL_VS_TNF_TREATED_TREG_2H_DN	GSE18893_CTRL_VS_TNF_TREATED_TREG_2H_DN		189	0.400742	1.69435	0.00205339	0.0215773	0.728	5326	tags=29%, list=24%, signal=38%
GSE17721_CPG_VS_GARDIQUIMOD_12H_BMDC_UP	GSE17721_CPG_VS_GARDIQUIMOD_12H_BMDC_UP		191	0.399048	1.69399	0	0.0216219	0.728	4238	tags=27%, list=19%, signal=33%
GSE17721_PAM3CSK4_VS_CPG_4H_BMDC_DN	GSE17721_PAM3CSK4_VS_CPG_4H_BMDC_DN		193	0.414619	1.69391	0.0177165	0.021634	0.729	5759	tags=35%, list=26%, signal=47%
GSE17721_CTRL_VS_LPS_1H_BMDC_DN	GSE17721_CTRL_VS_LPS_1H_BMDC_DN		187	0.459594	1.69314	0.00397614	0.0217502	0.729	3647	tags=22%, list=16%, signal=27%
GSE17721_LPS_VS_GARDIQUIMOD_1H_BMDC_UP	GSE17721_LPS_VS_GARDIQUIMOD_1H_BMDC_UP		192	0.436657	1.69259	0.00199601	0.0218326	0.73	3751	tags=24%, list=17%, signal=29%
GSE2770_IL12_AND_TGFB_ACT_VS_ACT_CD4_TCELL_48H_DN	GSE2770_IL12_AND_TGFB_ACT_VS_ACT_CD4_TCELL_48H_DN		195	0.312293	1.69255	0.0275591	0.021827	0.73	4546	tags=14%, list=20%, signal=18%
GSE23568_CTRL_TRANSDUCED_VS_WT_CD8_TCELL_UP	GSE23568_CTRL_TRANSDUCED_VS_WT_CD8_TCELL_UP		197	0.462014	1.69213	0.014433	0.0218779	0.73	4493	tags=30%, list=20%, signal=37%
GSE17974_IL4_AND_ANTI_IL12_VS_UNTREATED_48H_ACT_CD4_TCELL_UP	GSE17974_IL4_AND_ANTI_IL12_VS_UNTREATED_48H_ACT_CD4_TCELL_UP		182	0.454295	1.69199	0.0020284	0.0218923	0.73	2783	tags=24%, list=12%, signal=27%
GSE1460_DP_THYMOCYTE_VS_THYMIC_STROMAL_CELL_DN	GSE1460_DP_THYMOCYTE_VS_THYMIC_STROMAL_CELL_DN		197	0.367049	1.69193	0.0160321	0.0218902	0.73	3620	tags=16%, list=16%, signal=19%
GSE7460_WT_VS_FOXP3_HET_ACT_TCONV_UP	GSE7460_WT_VS_FOXP3_HET_ACT_TCONV_UP		195	0.356296	1.69161	0	0.0219268	0.73	5023	tags=26%, list=23%, signal=33%
GSE17721_CTRL_VS_GARDIQUIMOD_8H_BMDC_DN	GSE17721_CTRL_VS_GARDIQUIMOD_8H_BMDC_DN		197	0.350001	1.69149	0.00403226	0.0219296	0.73	5143	tags=26%, list=23%, signal=33%
GSE17721_CTRL_VS_PAM3CSK4_1H_BMDC_DN	GSE17721_CTRL_VS_PAM3CSK4_1H_BMDC_DN		188	0.444274	1.69145	0.00193424	0.0219271	0.73	3112	tags=23%, list=14%, signal=26%
GSE3982_EFF_MEMORY_VS_CENT_MEMORY_CD4_TCELL_UP	GSE3982_EFF_MEMORY_VS_CENT_MEMORY_CD4_TCELL_UP		192	0.435021	1.69124	0	0.0219508	0.73	4697	tags=32%, list=21%, signal=40%
GSE21033_1H_VS_12H_POLYIC_STIM_DC_UP	GSE21033_1H_VS_12H_POLYIC_STIM_DC_UP		185	0.358478	1.69095	0	0.0219957	0.731	4996	tags=27%, list=22%, signal=35%
GSE20366_TREG_VS_NAIVE_CD4_TCELL_UP	GSE20366_TREG_VS_NAIVE_CD4_TCELL_UP		193	0.390116	1.69089	0.0136986	0.0219958	0.731	1953	tags=14%, list=9%, signal=15%
GSE33162_UNTREATED_VS_4H_LPS_STIM_HDAC3_KO_MACROPHAGE_DN	GSE33162_UNTREATED_VS_4H_LPS_STIM_HDAC3_KO_MACROPHAGE_DN		194	0.353557	1.69022	0.0346232	0.0221021	0.731	2949	tags=12%, list=13%, signal=14%
GSE30971_2H_VS_4H_LPS_STIM_MACROPHAGE_WBP7_KO_DN	GSE30971_2H_VS_4H_LPS_STIM_MACROPHAGE_WBP7_KO_DN		183	0.405615	1.69022	0	0.0220893	0.731	4417	tags=25%, list=20%, signal=30%
GSE5589_IL6_KO_VS_IL10_KO_LPS_AND_IL6_STIM_MACROPHAGE_45MIN_UP	GSE5589_IL6_KO_VS_IL10_KO_LPS_AND_IL6_STIM_MACROPHAGE_45MIN_UP		193	0.371326	1.68984	0.0140845	0.0221462	0.732	5886	tags=28%, list=26%, signal=38%
GSE45739_UNSTIM_VS_ACD3_ACD28_STIM_NRAS_KO_CD4_TCELL_DN	GSE45739_UNSTIM_VS_ACD3_ACD28_STIM_NRAS_KO_CD4_TCELL_DN		191	0.492049	1.68966	0.00583658	0.0221576	0.732	4741	tags=37%, list=21%, signal=47%
GSE17721_CTRL_VS_CPG_6H_BMDC_DN	GSE17721_CTRL_VS_CPG_6H_BMDC_DN		193	0.391055	1.68951	0.00194553	0.0221692	0.732	5063	tags=26%, list=23%, signal=34%
GSE2706_2H_VS_8H_R848_AND_LPS_STIM_DC_UP	GSE2706_2H_VS_8H_R848_AND_LPS_STIM_DC_UP		186	0.332992	1.68945	0.0105485	0.0221665	0.732	5723	tags=25%, list=26%, signal=33%
GSE17974_1H_VS_72H_UNTREATED_IN_VITRO_CD4_TCELL_UP	GSE17974_1H_VS_72H_UNTREATED_IN_VITRO_CD4_TCELL_UP		188	0.37237	1.68924	0.034413	0.0221939	0.732	4176	tags=15%, list=19%, signal=19%
GSE1432_CTRL_VS_IFNG_24H_MICROGLIA_DN	GSE1432_CTRL_VS_IFNG_24H_MICROGLIA_DN		193	0.508979	1.6892	0.0621242	0.0221918	0.732	6164	tags=39%, list=28%, signal=54%
GSE17721_4_VS_24H_GARDIQUIMOD_BMDC_DN	GSE17721_4_VS_24H_GARDIQUIMOD_BMDC_DN		193	0.27226	1.68916	0.0182927	0.0221832	0.732	2463	tags=8%, list=11%, signal=9%
GSE39820_CTRL_VS_TGFBETA1_IL6_CD4_TCELL_UP	GSE39820_CTRL_VS_TGFBETA1_IL6_CD4_TCELL_UP		194	0.379006	1.68848	0.011976	0.0223002	0.732	5187	tags=23%, list=23%, signal=30%
GSE25123_ROSIGLITAZONE_VS_IL4_AND_ROSIGLITAZONE_STIM_PPARG_KO_MACROPHAGE_DAY10_DN	GSE25123_ROSIGLITAZONE_VS_IL4_AND_ROSIGLITAZONE_STIM_PPARG_KO_MACROPHAGE_DAY10_DN		189	0.364751	1.68825	0.00392927	0.0223343	0.733	5358	tags=27%, list=24%, signal=35%
GSE27670_CTRL_VS_LMP1_TRANSDUCED_GC_BCELL_UP	GSE27670_CTRL_VS_LMP1_TRANSDUCED_GC_BCELL_UP		195	0.419842	1.68808	0.0124481	0.0223544	0.733	1867	tags=13%, list=8%, signal=14%
GSE5589_LPS_AND_IL10_VS_LPS_AND_IL6_STIM_MACROPHAGE_45MIN_DN	GSE5589_LPS_AND_IL10_VS_LPS_AND_IL6_STIM_MACROPHAGE_45MIN_DN		196	0.402425	1.68801	0.0218688	0.0223502	0.733	4881	tags=27%, list=22%, signal=34%
GSE37301_HEMATOPOIETIC_STEM_CELL_VS_RAG2_KO_NK_CELL_DN	GSE37301_HEMATOPOIETIC_STEM_CELL_VS_RAG2_KO_NK_CELL_DN		183	0.450418	1.68778	0.00804829	0.0223664	0.733	4343	tags=27%, list=19%, signal=33%
GSE9316_IL6_KO_VS_IFNG_KO_INVIVO_EXPANDED_CD4_TCELL_UP	GSE9316_IL6_KO_VS_IFNG_KO_INVIVO_EXPANDED_CD4_TCELL_UP		196	0.380238	1.68702	0.012024	0.022511	0.736	4997	tags=25%, list=22%, signal=32%
GSE32533_WT_VS_MIR17_KO_ACT_CD4_TCELL_DN	GSE32533_WT_VS_MIR17_KO_ACT_CD4_TCELL_DN		193	0.2573	1.68682	0.0327869	0.0225347	0.736	6029	tags=18%, list=27%, signal=24%
GSE17721_CTRL_VS_POLYIC_12H_BMDC_DN	GSE17721_CTRL_VS_POLYIC_12H_BMDC_DN		195	0.369529	1.68667	0.00197628	0.0225414	0.737	3161	tags=16%, list=14%, signal=19%
GSE5589_IL6_KO_VS_IL10_KO_LPS_AND_IL10_STIM_MACROPHAGE_180MIN_DN	GSE5589_IL6_KO_VS_IL10_KO_LPS_AND_IL10_STIM_MACROPHAGE_180MIN_DN		192	0.376844	1.68637	0.0020284	0.0225813	0.738	3023	tags=14%, list=14%, signal=16%
GSE3982_MEMORY_CD4_TCELL_VS_BCELL_UP	GSE3982_MEMORY_CD4_TCELL_VS_BCELL_UP		194	0.471183	1.686	0	0.0226277	0.738	4677	tags=32%, list=21%, signal=41%
GSE3039_CD4_TCELL_VS_ALPHABETA_CD8_TCELL_DN	GSE3039_CD4_TCELL_VS_ALPHABETA_CD8_TCELL_DN		189	0.380481	1.68585	0.00603622	0.0226402	0.738	4088	tags=19%, list=18%, signal=22%
GSE30083_SP2_VS_SP3_THYMOCYTE_DN	GSE30083_SP2_VS_SP3_THYMOCYTE_DN		188	0.464899	1.68536	0	0.022721	0.738	4328	tags=35%, list=19%, signal=43%
GSE40274_FOXP3_VS_FOXP3_AND_GATA1_TRANSDUCED_ACTIVATED_CD4_TCELL_DN	GSE40274_FOXP3_VS_FOXP3_AND_GATA1_TRANSDUCED_ACTIVATED_CD4_TCELL_DN		194	0.375391	1.68513	0.00202429	0.0227413	0.738	5346	tags=30%, list=24%, signal=39%
GSE21546_WT_VS_SAP1A_KO_AND_ELK1_KO_ANTI_CD3_STIM_DP_THYMOCYTES_UP	GSE21546_WT_VS_SAP1A_KO_AND_ELK1_KO_ANTI_CD3_STIM_DP_THYMOCYTES_UP		195	0.375198	1.68511	0.00410678	0.0227337	0.738	5387	tags=31%, list=24%, signal=40%
GSE31082_CD4_VS_CD8_SP_THYMOCYTE_UP	GSE31082_CD4_VS_CD8_SP_THYMOCYTE_UP		196	0.302581	1.68502	0.00411523	0.0227317	0.738	6253	tags=30%, list=28%, signal=41%
GOLDRATH_NAIVE_VS_MEMORY_CD8_TCELL_UP	GOLDRATH_NAIVE_VS_MEMORY_CD8_TCELL_UP		195	0.361737	1.68501	0.0140281	0.022718	0.738	5453	tags=25%, list=24%, signal=33%
GSE17721_PAM3CSK4_VS_GADIQUIMOD_16H_BMDC_DN	GSE17721_PAM3CSK4_VS_GADIQUIMOD_16H_BMDC_DN		189	0.32576	1.68479	0.00402414	0.0227418	0.738	5822	tags=26%, list=26%, signal=35%
GSE41867_DAY8_EFFECTOR_VS_DAY30_EXHAUSTED_CD8_TCELL_LCMV_CLONE13_UP	GSE41867_DAY8_EFFECTOR_VS_DAY30_EXHAUSTED_CD8_TCELL_LCMV_CLONE13_UP		194	0.292517	1.68451	0.0282258	0.0227863	0.739	1690	tags=6%, list=8%, signal=7%
GSE7219_WT_VS_NIK_NFKB2_KO_LPS_AND_ANTI_CD40_STIM_DC_UP	GSE7219_WT_VS_NIK_NFKB2_KO_LPS_AND_ANTI_CD40_STIM_DC_UP		193	0.403413	1.68443	0.00587084	0.0227832	0.739	4184	tags=25%, list=19%, signal=31%
GSE23502_WT_VS_HDC_KO_MYELOID_DERIVED_SUPPRESSOR_CELL_COLON_TUMOR_UP	GSE23502_WT_VS_HDC_KO_MYELOID_DERIVED_SUPPRESSOR_CELL_COLON_TUMOR_UP		193	0.458464	1.68441	0.0121212	0.0227733	0.739	3549	tags=23%, list=16%, signal=27%
GSE17721_CTRL_VS_POLYIC_1H_BMDC_UP	GSE17721_CTRL_VS_POLYIC_1H_BMDC_UP		190	0.330272	1.68406	0.00622407	0.0228207	0.739	4051	tags=16%, list=18%, signal=20%
GSE13485_DAY1_VS_DAY21_YF17D_VACCINE_PBMC_UP	GSE13485_DAY1_VS_DAY21_YF17D_VACCINE_PBMC_UP		181	0.369913	1.68389	0.00404858	0.0228332	0.739	3762	tags=18%, list=17%, signal=21%
GSE33425_CD161_HIGH_VS_NEG_CD8_TCELL_DN	GSE33425_CD161_HIGH_VS_NEG_CD8_TCELL_DN		188	0.288424	1.68351	0.010142	0.0228885	0.739	5531	tags=22%, list=25%, signal=29%
GSE8685_IL15_ACT_IL2_STARVED_VS_IL21_ACT_IL2_STARVED_CD4_TCELL_UP	GSE8685_IL15_ACT_IL2_STARVED_VS_IL21_ACT_IL2_STARVED_CD4_TCELL_UP		172	0.364212	1.68328	0.00411523	0.0229197	0.739	4300	tags=25%, list=19%, signal=31%
GSE37301_MULTIPOTENT_PROGENITOR_VS_GRAN_MONO_PROGENITOR_DN	GSE37301_MULTIPOTENT_PROGENITOR_VS_GRAN_MONO_PROGENITOR_DN		192	0.382083	1.68305	0.014	0.0229445	0.739	3819	tags=21%, list=17%, signal=25%
GSE7831_UNSTIM_VS_CPG_STIM_PDC_1H_DN	GSE7831_UNSTIM_VS_CPG_STIM_PDC_1H_DN		192	0.385417	1.68277	0.0139165	0.0229909	0.739	4509	tags=20%, list=20%, signal=25%
GSE37605_FOXP3_FUSION_GFP_VS_IRES_GFP_TREG_C57BL6_UP	GSE37605_FOXP3_FUSION_GFP_VS_IRES_GFP_TREG_C57BL6_UP		184	0.454087	1.68251	0.0177515	0.0230185	0.74	5637	tags=34%, list=25%, signal=45%
GSE37534_UNTREATED_VS_ROSIGLITAZONE_TREATED_CD4_TCELL_PPARG1_AND_FOXP3_TRASDUCED_UP	GSE37534_UNTREATED_VS_ROSIGLITAZONE_TREATED_CD4_TCELL_PPARG1_AND_FOXP3_TRASDUCED_UP		190	0.41245	1.68245	0.00792079	0.0230157	0.74	3518	tags=24%, list=16%, signal=28%
GSE7548_DAY7_VS_DAY28_PCC_IMMUNIZATION_CD4_TCELL_DN	GSE7548_DAY7_VS_DAY28_PCC_IMMUNIZATION_CD4_TCELL_DN		190	0.399977	1.68235	0.00584795	0.023019	0.741	3557	tags=19%, list=16%, signal=22%
GSE7460_FOXP3_MUT_VS_WT_ACT_WITH_TGFB_TCONV_UP	GSE7460_FOXP3_MUT_VS_WT_ACT_WITH_TGFB_TCONV_UP		193	0.374862	1.68235	0.00409836	0.0230052	0.741	3761	tags=20%, list=17%, signal=23%
GSE17721_LPS_VS_POLYIC_0.5H_BMDC_UP	GSE17721_LPS_VS_POLYIC_0.5H_BMDC_UP		196	0.323912	1.6822	0.0019305	0.0230287	0.742	3564	tags=15%, list=16%, signal=18%
GSE24142_DN2_VS_DN3_THYMOCYTE_ADULT_UP	GSE24142_DN2_VS_DN3_THYMOCYTE_ADULT_UP		190	0.422531	1.68215	0.00816326	0.0230224	0.742	3064	tags=24%, list=14%, signal=28%
GSE7509_UNSTIM_VS_IFNA_STIM_IMMATURE_DC_DN	GSE7509_UNSTIM_VS_IFNA_STIM_IMMATURE_DC_DN		180	0.523725	1.68187	0.0201207	0.0230696	0.743	5382	tags=44%, list=24%, signal=58%
GSE5503_PLN_DC_VS_SPLEEN_DC_ACTIVATED_ALLOGENIC_TCELL_UP	GSE5503_PLN_DC_VS_SPLEEN_DC_ACTIVATED_ALLOGENIC_TCELL_UP		190	0.387317	1.68127	0.00207039	0.0231712	0.744	4845	tags=25%, list=22%, signal=31%
GSE2770_IL12_AND_TGFB_ACT_VS_ACT_CD4_TCELL_2H_UP	GSE2770_IL12_AND_TGFB_ACT_VS_ACT_CD4_TCELL_2H_UP		190	0.368547	1.68117	0.0242915	0.0231727	0.744	5124	tags=22%, list=23%, signal=28%
GSE13485_CTRL_VS_DAY7_YF17D_VACCINE_PBMC_UP	GSE13485_CTRL_VS_DAY7_YF17D_VACCINE_PBMC_UP		176	0.438809	1.68108	0	0.0231793	0.744	3441	tags=22%, list=15%, signal=26%
GSE46242_CTRL_VS_EGR2_DELETED_TH1_CD4_TCELL_UP	GSE46242_CTRL_VS_EGR2_DELETED_TH1_CD4_TCELL_UP		190	0.39321	1.68086	0.00414938	0.0231986	0.744	4313	tags=26%, list=19%, signal=32%
GSE24142_ADULT_VS_FETAL_DN2_THYMOCYTE_DN	GSE24142_ADULT_VS_FETAL_DN2_THYMOCYTE_DN		189	0.354901	1.68075	0.00410678	0.0232046	0.744	5181	tags=23%, list=23%, signal=30%
GSE41978_ID2_KO_AND_BIM_KO_VS_BIM_KO_KLRG1_LOW_EFFECTOR_CD8_TCELL_UP	GSE41978_ID2_KO_AND_BIM_KO_VS_BIM_KO_KLRG1_LOW_EFFECTOR_CD8_TCELL_UP		190	0.444139	1.68066	0.00608519	0.0232083	0.744	3981	tags=26%, list=18%, signal=31%
GSE22033_UNTREATED_VS_MRL24_TREATED_MEF_DN	GSE22033_UNTREATED_VS_MRL24_TREATED_MEF_DN		191	0.359599	1.68062	0.00795229	0.0232046	0.744	3629	tags=17%, list=16%, signal=20%
GSE29617_CTRL_VS_DAY7_TIV_FLU_VACCINE_PBMC_2008_UP	GSE29617_CTRL_VS_DAY7_TIV_FLU_VACCINE_PBMC_2008_UP		190	0.497157	1.68042	0.00986193	0.0232266	0.744	2854	tags=23%, list=13%, signal=26%
GSE3982_MAST_CELL_VS_NKCELL_DN	GSE3982_MAST_CELL_VS_NKCELL_DN		194	0.440962	1.68006	0.0020202	0.0232776	0.744	4001	tags=27%, list=18%, signal=33%
GSE20198_IL12_IL18_VS_IFNA_TREATED_ACT_CD4_TCELL_UP	GSE20198_IL12_IL18_VS_IFNA_TREATED_ACT_CD4_TCELL_UP		188	0.313417	1.67955	0.00391389	0.0233639	0.744	3782	tags=14%, list=17%, signal=17%
GSE5679_PPARG_LIGAND_ROSIGLITAZONE_VS_RARA_AGONIST_AM580_TREATED_DC_DN	GSE5679_PPARG_LIGAND_ROSIGLITAZONE_VS_RARA_AGONIST_AM580_TREATED_DC_DN		193	0.417857	1.67937	0.00386847	0.0233788	0.745	3936	tags=22%, list=18%, signal=27%
GSE17721_CTRL_VS_PAM3CSK4_4H_BMDC_UP	GSE17721_CTRL_VS_PAM3CSK4_4H_BMDC_UP		194	0.326753	1.67936	0.0160643	0.0233676	0.745	6240	tags=22%, list=28%, signal=30%
GSE22886_NAIVE_CD8_TCELL_VS_MEMORY_TCELL_DN	GSE22886_NAIVE_CD8_TCELL_VS_MEMORY_TCELL_DN		192	0.420485	1.67935	0.0326531	0.0233538	0.745	5767	tags=32%, list=26%, signal=42%
GSE13522_CTRL_VS_T_CRUZI_Y_STRAIN_INF_SKIN_IFNAR_KO_UP	GSE13522_CTRL_VS_T_CRUZI_Y_STRAIN_INF_SKIN_IFNAR_KO_UP		194	0.429419	1.67934	0.00809717	0.0233429	0.745	4551	tags=28%, list=20%, signal=35%
GSE11961_MARGINAL_ZONE_BCELL_VS_GERMINAL_CENTER_BCELL_DAY40_UP	GSE11961_MARGINAL_ZONE_BCELL_VS_GERMINAL_CENTER_BCELL_DAY40_UP		187	0.341805	1.67924	0.00607287	0.0233533	0.746	3572	tags=17%, list=16%, signal=20%
GSE360_L_MAJOR_VS_B_MALAYI_HIGH_DOSE_DC_UP	GSE360_L_MAJOR_VS_B_MALAYI_HIGH_DOSE_DC_UP		196	0.454406	1.67877	0.00398406	0.0234311	0.748	4679	tags=31%, list=21%, signal=39%
GSE1460_CD4_THYMOCYTE_VS_NAIVE_CD4_TCELL_ADULT_BLOOD_DN	GSE1460_CD4_THYMOCYTE_VS_NAIVE_CD4_TCELL_ADULT_BLOOD_DN		193	0.316546	1.67858	0.00402414	0.0234548	0.749	5541	tags=24%, list=25%, signal=31%
GSE13306_TREG_VS_TCONV_SPLEEN_DN	GSE13306_TREG_VS_TCONV_SPLEEN_DN		194	0.378675	1.67854	0.00200401	0.023448	0.749	4561	tags=24%, list=20%, signal=30%
GSE2706_UNSTIM_VS_2H_R848_DC_DN	GSE2706_UNSTIM_VS_2H_R848_DC_DN		184	0.568448	1.67834	0.0178571	0.0234686	0.75	5388	tags=48%, list=24%, signal=63%
GSE41867_NAIVE_VS_DAY6_LCMV_ARMSTRONG_EFFECTOR_CD8_TCELL_UP	GSE41867_NAIVE_VS_DAY6_LCMV_ARMSTRONG_EFFECTOR_CD8_TCELL_UP		193	0.336442	1.67806	0.00616016	0.0235047	0.75	6480	tags=29%, list=29%, signal=41%
GSE12003_4D_VS_8D_CULTURE_BM_PROGENITOR_UP	GSE12003_4D_VS_8D_CULTURE_BM_PROGENITOR_UP		172	0.343264	1.67805	0.014	0.0234923	0.75	4492	tags=17%, list=20%, signal=22%
GSE17721_CTRL_VS_CPG_4H_BMDC_DN	GSE17721_CTRL_VS_CPG_4H_BMDC_DN		186	0.409328	1.67772	0	0.0235484	0.75	5159	tags=30%, list=23%, signal=38%
GSE9239_CTRL_VS_TNF_INHIBITOR_TREATED_DC_UP	GSE9239_CTRL_VS_TNF_INHIBITOR_TREATED_DC_UP		195	0.396784	1.67749	0.00404858	0.0235769	0.751	4713	tags=26%, list=21%, signal=33%
GSE7831_CPG_VS_INFLUENZA_STIM_PDC_4H_UP	GSE7831_CPG_VS_INFLUENZA_STIM_PDC_4H_UP		196	0.322049	1.67735	0.00589391	0.0235838	0.751	5086	tags=19%, list=23%, signal=25%
GSE40274_CTRL_VS_FOXP3_AND_EOS_TRANSDUCED_ACTIVATED_CD4_TCELL_UP	GSE40274_CTRL_VS_FOXP3_AND_EOS_TRANSDUCED_ACTIVATED_CD4_TCELL_UP		179	0.461492	1.67723	0.00401606	0.0235927	0.751	4456	tags=32%, list=20%, signal=40%
GSE40666_WT_VS_STAT1_KO_CD8_TCELL_WITH_IFNA_STIM_90MIN_UP	GSE40666_WT_VS_STAT1_KO_CD8_TCELL_WITH_IFNA_STIM_90MIN_UP		195	0.316268	1.67718	0.00408163	0.0235859	0.751	5223	tags=22%, list=23%, signal=28%
GSE25088_CTRL_VS_IL4_AND_ROSIGLITAZONE_STIM_STAT6_KO_MACROPHAGE_DN	GSE25088_CTRL_VS_IL4_AND_ROSIGLITAZONE_STIM_STAT6_KO_MACROPHAGE_DN		186	0.369217	1.67708	0.0060241	0.0235929	0.751	4070	tags=21%, list=18%, signal=25%
GSE21546_UNSTIM_VS_ANTI_CD3_STIM_SAP1A_KO_DP_THYMOCYTES_UP	GSE21546_UNSTIM_VS_ANTI_CD3_STIM_SAP1A_KO_DP_THYMOCYTES_UP		197	0.410457	1.67703	0.00804829	0.0235866	0.751	4780	tags=30%, list=21%, signal=38%
GSE40443_INDUCED_VS_TOTAL_TREG_DN	GSE40443_INDUCED_VS_TOTAL_TREG_DN		190	0.414038	1.67688	0.00831601	0.0236013	0.751	4697	tags=27%, list=21%, signal=34%
GSE17721_0.5H_VS_24H_CPG_BMDC_UP	GSE17721_0.5H_VS_24H_CPG_BMDC_UP		189	0.409223	1.67661	0.0179283	0.0236577	0.752	3623	tags=21%, list=16%, signal=24%
GSE12392_WT_VS_IFNB_KO_CD8A_NEG_SPLEEN_DC_DN	GSE12392_WT_VS_IFNB_KO_CD8A_NEG_SPLEEN_DC_DN		193	0.396251	1.67628	0.00416667	0.0237208	0.754	5766	tags=35%, list=26%, signal=47%
GSE17721_0.5H_VS_8H_LPS_BMDC_DN	GSE17721_0.5H_VS_8H_LPS_BMDC_DN		194	0.37399	1.67594	0.00398406	0.02376	0.755	5285	tags=30%, list=24%, signal=39%
GSE6259_FLT3L_INDUCED_VS_WT_SPLENIC_DC_33D1_POS_DN	GSE6259_FLT3L_INDUCED_VS_WT_SPLENIC_DC_33D1_POS_DN		173	0.461166	1.67548	0	0.0238293	0.756	2545	tags=24%, list=11%, signal=27%
GSE37416_0H_VS_48H_F_TULARENSIS_LVS_NEUTROPHIL_DN	GSE37416_0H_VS_48H_F_TULARENSIS_LVS_NEUTROPHIL_DN		187	0.298511	1.67533	0.0259481	0.0238485	0.756	5832	tags=21%, list=26%, signal=29%
GSE25123_CTRL_VS_IL4_AND_ROSIGLITAZONE_STIM_PPARG_KO_MACROPHAGE_UP	GSE25123_CTRL_VS_IL4_AND_ROSIGLITAZONE_STIM_PPARG_KO_MACROPHAGE_UP		198	0.377456	1.67523	0	0.0238487	0.756	5064	tags=27%, list=23%, signal=35%
GSE45365_NK_CELL_VS_BCELL_UP	GSE45365_NK_CELL_VS_BCELL_UP		192	0.482418	1.67502	0.0342052	0.0238848	0.756	5033	tags=26%, list=23%, signal=33%
GSE17721_POLYIC_VS_CPG_24H_BMDC_UP	GSE17721_POLYIC_VS_CPG_24H_BMDC_UP		188	0.362171	1.6749	0.00619835	0.0238978	0.756	4048	tags=19%, list=18%, signal=23%
GSE17721_LPS_VS_PAM3CSK4_0.5H_BMDC_DN	GSE17721_LPS_VS_PAM3CSK4_0.5H_BMDC_DN		189	0.414336	1.67488	0.00407332	0.023888	0.756	3897	tags=25%, list=17%, signal=30%
GSE29949_MICROGLIA_BRAIN_VS_CD8_NEG_DC_SPLEEN_UP	GSE29949_MICROGLIA_BRAIN_VS_CD8_NEG_DC_SPLEEN_UP		188	0.417962	1.67474	0.00203666	0.0239017	0.756	4094	tags=25%, list=18%, signal=30%
GSE43955_TH0_VS_TGFB_IL6_TH17_ACT_CD4_TCELL_52H_UP	GSE43955_TH0_VS_TGFB_IL6_TH17_ACT_CD4_TCELL_52H_UP		194	0.380859	1.67471	0.002079	0.0238916	0.756	5398	tags=27%, list=24%, signal=36%
GSE9988_LOW_LPS_VS_ANTI_TREM1_AND_LPS_MONOCYTE_DN	GSE9988_LOW_LPS_VS_ANTI_TREM1_AND_LPS_MONOCYTE_DN		189	0.431272	1.67469	0.01417	0.0238845	0.756	5428	tags=30%, list=24%, signal=40%
GSE42021_TREG_PLN_VS_CD24HI_TREG_THYMUS_DN	GSE42021_TREG_PLN_VS_CD24HI_TREG_THYMUS_DN		191	0.290843	1.67469	0.0380762	0.0238707	0.756	5098	tags=15%, list=23%, signal=20%
GSE23114_PERITONEAL_CAVITY_B1A_BCELL_VS_SPLEEN_BCELL_IN_SLE2C1_MOUSE_DN	GSE23114_PERITONEAL_CAVITY_B1A_BCELL_VS_SPLEEN_BCELL_IN_SLE2C1_MOUSE_DN		184	0.41831	1.67461	0	0.0238706	0.756	4773	tags=28%, list=21%, signal=35%
GSE36476_CTRL_VS_TSST_ACT_16H_MEMORY_CD4_TCELL_YOUNG_UP	GSE36476_CTRL_VS_TSST_ACT_16H_MEMORY_CD4_TCELL_YOUNG_UP		194	0.40848	1.67461	0.0263158	0.0238567	0.756	4073	tags=23%, list=18%, signal=28%
GSE12845_IGD_POS_BLOOD_VS_NAIVE_TONSIL_BCELL_UP	GSE12845_IGD_POS_BLOOD_VS_NAIVE_TONSIL_BCELL_UP		185	0.34057	1.67403	0.0163265	0.0239584	0.756	3450	tags=15%, list=15%, signal=18%
GSE9988_ANTI_TREM1_AND_LPS_VS_CTRL_TREATED_MONOCYTES_UP	GSE9988_ANTI_TREM1_AND_LPS_VS_CTRL_TREATED_MONOCYTES_UP		184	0.565112	1.67396	0.0201613	0.0239587	0.756	3612	tags=28%, list=16%, signal=33%
GSE27859_CD11C_INT_F480_HI_MACROPHAGE_VS_CD11C_ING_F480_INT_DC_DN	GSE27859_CD11C_INT_F480_HI_MACROPHAGE_VS_CD11C_ING_F480_INT_DC_DN		192	0.365694	1.67392	0.0144033	0.0239524	0.756	6639	tags=33%, list=30%, signal=47%
GSE17721_CTRL_VS_LPS_0.5H_BMDC_UP	GSE17721_CTRL_VS_LPS_0.5H_BMDC_UP		197	0.354101	1.67365	0.00585938	0.02398	0.757	3113	tags=16%, list=14%, signal=18%
GSE39916_B_CELL_SPLEEN_VS_PLASMA_CELL_BONE_MARROW_DN	GSE39916_B_CELL_SPLEEN_VS_PLASMA_CELL_BONE_MARROW_DN		190	0.437248	1.6734	0.00813008	0.0240198	0.757	5556	tags=37%, list=25%, signal=49%
GSE17721_CTRL_VS_PAM3CSK4_24H_BMDC_DN	GSE17721_CTRL_VS_PAM3CSK4_24H_BMDC_DN		189	0.354531	1.67325	0.00596422	0.0240365	0.758	4673	tags=21%, list=21%, signal=26%
GSE369_IFNG_KO_VS_WT_LIVER_UP	GSE369_IFNG_KO_VS_WT_LIVER_UP		191	0.281153	1.67314	0.0116279	0.0240464	0.758	5833	tags=22%, list=26%, signal=30%
GSE11973_MIR223_KOVS_WT_BONE_MARROW_NEUTROPHIL_UP	GSE11973_MIR223_KOVS_WT_BONE_MARROW_NEUTROPHIL_UP		195	0.360969	1.67312	0.0184426	0.0240332	0.758	5250	tags=25%, list=24%, signal=32%
GSE14350_IL2RB_KO_VS_WT_TEFF_DN	GSE14350_IL2RB_KO_VS_WT_TEFF_DN		187	0.382771	1.67277	0.00580271	0.0240868	0.759	4239	tags=21%, list=19%, signal=26%
GSE17974_0H_VS_1H_IN_VITRO_ACT_CD4_TCELL_DN	GSE17974_0H_VS_1H_IN_VITRO_ACT_CD4_TCELL_DN		189	0.415277	1.67247	0.0319361	0.0241266	0.76	5649	tags=28%, list=25%, signal=37%
GSE36891_POLYIC_TLR3_VS_PAM_TLR2_STIM_PERITONEAL_MACROPHAGE_UP	GSE36891_POLYIC_TLR3_VS_PAM_TLR2_STIM_PERITONEAL_MACROPHAGE_UP		152	0.519395	1.67212	0.0118577	0.0241856	0.761	3032	tags=26%, list=14%, signal=29%
GSE17721_POLYIC_VS_CPG_12H_BMDC_UP	GSE17721_POLYIC_VS_CPG_12H_BMDC_UP		195	0.334624	1.67187	0.0117647	0.0242106	0.761	3900	tags=17%, list=17%, signal=21%
GSE16450_IMMATURE_VS_MATURE_NEURON_CELL_LINE_12H_IFNA_STIM_UP	GSE16450_IMMATURE_VS_MATURE_NEURON_CELL_LINE_12H_IFNA_STIM_UP		198	0.42505	1.67161	0.0139721	0.0242464	0.761	5036	tags=32%, list=23%, signal=41%
GSE25088_WT_VS_STAT6_KO_MACROPHAGE_ROSIGLITAZONE_STIM_DN	GSE25088_WT_VS_STAT6_KO_MACROPHAGE_ROSIGLITAZONE_STIM_DN		190	0.316566	1.67077	0.00798403	0.0244039	0.761	5223	tags=22%, list=23%, signal=28%
GSE13306_TREG_VS_TCONV_DN	GSE13306_TREG_VS_TCONV_DN		194	0.343223	1.67072	0.00206186	0.0244021	0.761	4089	tags=18%, list=18%, signal=22%
GSE46606_IRF4MID_VS_WT_CD40L_IL2_IL5_DAY1_STIMULATED_BCELL_DN	GSE46606_IRF4MID_VS_WT_CD40L_IL2_IL5_DAY1_STIMULATED_BCELL_DN		190	0.454747	1.67053	0.00609756	0.0244234	0.761	4552	tags=31%, list=20%, signal=38%
GSE20754_WT_VS_TCF1_KO_MEMORY_CD8_TCELL_UP	GSE20754_WT_VS_TCF1_KO_MEMORY_CD8_TCELL_UP		191	0.382659	1.67051	0.0475207	0.0244133	0.761	6642	tags=31%, list=30%, signal=44%
GSE5542_UNTREATED_VS_IFNA_TREATED_EPITHELIAL_CELLS_24H_DN	GSE5542_UNTREATED_VS_IFNA_TREATED_EPITHELIAL_CELLS_24H_DN		190	0.343396	1.67028	0.00408163	0.0244395	0.761	2728	tags=13%, list=12%, signal=14%
GSE41978_ID2_KO_VS_BIM_KO_KLRG1_LOW_EFFECTOR_CD8_TCELL_UP	GSE41978_ID2_KO_VS_BIM_KO_KLRG1_LOW_EFFECTOR_CD8_TCELL_UP		191	0.466449	1.67026	0.0494845	0.0244283	0.761	6847	tags=39%, list=31%, signal=56%
GSE39820_CTRL_VS_TGFBETA3_IL6_CD4_TCELL_DN	GSE39820_CTRL_VS_TGFBETA3_IL6_CD4_TCELL_DN		190	0.306073	1.67017	0.00845666	0.024429	0.761	5904	tags=25%, list=26%, signal=33%
GSE1448_ANTI_VALPHA2_VS_VBETA5_DP_THYMOCYTE_UP	GSE1448_ANTI_VALPHA2_VS_VBETA5_DP_THYMOCYTE_UP		192	0.311071	1.67012	0.00196464	0.024424	0.761	6344	tags=29%, list=28%, signal=40%
GSE17721_PAM3CSK4_VS_GADIQUIMOD_1H_BMDC_UP	GSE17721_PAM3CSK4_VS_GADIQUIMOD_1H_BMDC_UP		192	0.465459	1.67008	0.00395257	0.024417	0.761	3398	tags=26%, list=15%, signal=30%
GSE557_WT_VS_CIITA_KO_DC_DN	GSE557_WT_VS_CIITA_KO_DC_DN		195	0.365765	1.66993	0.0115607	0.0244326	0.761	5377	tags=26%, list=24%, signal=34%
GSE17721_CTRL_VS_GARDIQUIMOD_4H_BMDC_DN	GSE17721_CTRL_VS_GARDIQUIMOD_4H_BMDC_DN		194	0.416572	1.66968	0.00201207	0.0244608	0.761	4510	tags=26%, list=20%, signal=32%
GSE35685_CD34POS_CD38NEG_VS_CD34POS_CD10POS_BONE_MARROW_UP	GSE35685_CD34POS_CD38NEG_VS_CD34POS_CD10POS_BONE_MARROW_UP		195	0.361901	1.66902	0	0.0245723	0.764	2328	tags=12%, list=10%, signal=14%
GSE9037_CTRL_VS_LPS_4H_STIM_BMDM_UP	GSE9037_CTRL_VS_LPS_4H_STIM_BMDM_UP		191	0.310159	1.66864	0.00819672	0.0246389	0.766	5318	tags=20%, list=24%, signal=26%
GSE11924_TH2_VS_TH17_CD4_TCELL_DN	GSE11924_TH2_VS_TH17_CD4_TCELL_DN		193	0.340472	1.66838	0.00197239	0.024682	0.766	3864	tags=16%, list=17%, signal=19%
GSE22025_TGFB1_VS_TGFB1_AND_PROGESTERONE_TREATED_CD4_TCELL_UP	GSE22025_TGFB1_VS_TGFB1_AND_PROGESTERONE_TREATED_CD4_TCELL_UP		192	0.432462	1.66817	0.00400802	0.0247045	0.766	3069	tags=22%, list=14%, signal=25%
GSE9988_LPS_VS_CTRL_TREATED_MONOCYTE_UP	GSE9988_LPS_VS_CTRL_TREATED_MONOCYTE_UP		188	0.622098	1.66805	0.0181452	0.0247141	0.766	3647	tags=32%, list=16%, signal=38%
GSE2405_S_AUREUS_VS_A_PHAGOCYTOPHILUM_NEUTROPHIL_UP	GSE2405_S_AUREUS_VS_A_PHAGOCYTOPHILUM_NEUTROPHIL_UP		193	0.487798	1.66785	0.00978474	0.0247508	0.767	3014	tags=26%, list=14%, signal=30%
GSE17721_CTRL_VS_LPS_6H_BMDC_DN	GSE17721_CTRL_VS_LPS_6H_BMDC_DN		189	0.386769	1.66783	0.00417537	0.0247393	0.767	5059	tags=25%, list=23%, signal=33%
GSE29618_MONOCYTE_VS_PDC_DAY7_FLU_VACCINE_DN	GSE29618_MONOCYTE_VS_PDC_DAY7_FLU_VACCINE_DN		190	0.409406	1.66783	0.025	0.0247252	0.767	4619	tags=25%, list=21%, signal=31%
GSE17974_0H_VS_72H_IN_VITRO_ACT_CD4_TCELL_UP	GSE17974_0H_VS_72H_IN_VITRO_ACT_CD4_TCELL_UP		182	0.410762	1.66778	0.010142	0.0247179	0.767	4236	tags=23%, list=19%, signal=28%
GSE17721_LPS_VS_POLYIC_12H_BMDC_DN	GSE17721_LPS_VS_POLYIC_12H_BMDC_DN		185	0.361409	1.66769	0.0171429	0.0247221	0.768	3010	tags=16%, list=13%, signal=18%
GSE4590_PRE_BCELL_VS_SMALL_PRE_BCELL_UP	GSE4590_PRE_BCELL_VS_SMALL_PRE_BCELL_UP		168	0.362989	1.66768	0.00211864	0.0247087	0.768	5073	tags=28%, list=23%, signal=36%
GSE23568_ID3_TRANSDUCED_VS_ID3_KO_CD8_TCELL_DN	GSE23568_ID3_TRANSDUCED_VS_ID3_KO_CD8_TCELL_DN		195	0.442966	1.66763	0.0462777	0.0247091	0.768	5770	tags=26%, list=26%, signal=35%
GSE43863_TFH_VS_LY6C_LOW_CXCR5NEG_EFFECTOR_CD4_TCELL_UP	GSE43863_TFH_VS_LY6C_LOW_CXCR5NEG_EFFECTOR_CD4_TCELL_UP		196	0.41503	1.66756	0.0341365	0.0247078	0.768	6778	tags=41%, list=30%, signal=58%
GSE12845_IGD_NEG_BLOOD_VS_PRE_GC_TONSIL_BCELL_UP	GSE12845_IGD_NEG_BLOOD_VS_PRE_GC_TONSIL_BCELL_UP		187	0.34692	1.66747	0.0185567	0.0247091	0.768	7418	tags=36%, list=33%, signal=53%
GSE11864_CSF1_IFNG_VS_CSF1_IFNG_PAM3CYS_IN_MAC_DN	GSE11864_CSF1_IFNG_VS_CSF1_IFNG_PAM3CYS_IN_MAC_DN		189	0.422666	1.6673	0.004158	0.0247213	0.769	3432	tags=22%, list=15%, signal=26%
GSE2770_IL4_ACT_VS_ACT_CD4_TCELL_2H_DN	GSE2770_IL4_ACT_VS_ACT_CD4_TCELL_2H_DN		196	0.373865	1.66725	0.029703	0.0247151	0.769	5196	tags=24%, list=23%, signal=31%
GSE8921_UNSTIM_VS_TLR1_2_STIM_MONOCYTE_12H_DN	GSE8921_UNSTIM_VS_TLR1_2_STIM_MONOCYTE_12H_DN		188	0.354921	1.66714	0.0197628	0.0247239	0.769	5237	tags=22%, list=23%, signal=28%
GSE30083_SP1_VS_SP4_THYMOCYTE_DN	GSE30083_SP1_VS_SP4_THYMOCYTE_DN		195	0.400711	1.66705	0.0182556	0.0247215	0.769	5372	tags=30%, list=24%, signal=39%
GSE16450_CTRL_VS_IFNA_6H_STIM_MATURE_NEURON_CELL_LINE_DN	GSE16450_CTRL_VS_IFNA_6H_STIM_MATURE_NEURON_CELL_LINE_DN		193	0.311703	1.66684	0.0377734	0.0247575	0.77	5334	tags=19%, list=24%, signal=25%
GSE22432_MULTIPOTENT_PROGENITOR_VS_CDC_UP	GSE22432_MULTIPOTENT_PROGENITOR_VS_CDC_UP		189	0.413079	1.66681	0	0.0247485	0.77	3975	tags=24%, list=18%, signal=29%
GSE37605_TREG_VS_TCONV_NOD_FOXP3_FUSION_GFP_UP	GSE37605_TREG_VS_TCONV_NOD_FOXP3_FUSION_GFP_UP		148	0.52373	1.66663	0.0060241	0.024771	0.771	2939	tags=28%, list=13%, signal=32%
GSE19941_LPS_VS_LPS_AND_IL10_STIM_IL10_KO_NFKBP50_KO_MACROPHAGE_UP	GSE19941_LPS_VS_LPS_AND_IL10_STIM_IL10_KO_NFKBP50_KO_MACROPHAGE_UP		189	0.395014	1.66661	0.00397614	0.0247601	0.771	5766	tags=36%, list=26%, signal=48%
GSE18791_CTRL_VS_NEWCASTLE_VIRUS_DC_14H_DN	GSE18791_CTRL_VS_NEWCASTLE_VIRUS_DC_14H_DN		182	0.486048	1.66661	0	0.0247468	0.771	3326	tags=29%, list=15%, signal=34%
GSE40685_TREG_VS_FOXP3_KO_TREG_PRECURSOR_UP	GSE40685_TREG_VS_FOXP3_KO_TREG_PRECURSOR_UP		191	0.480278	1.66634	0.030426	0.0248016	0.771	4341	tags=28%, list=19%, signal=35%
GSE360_L_DONOVANI_VS_B_MALAYI_LOW_DOSE_MAC_DN	GSE360_L_DONOVANI_VS_B_MALAYI_LOW_DOSE_MAC_DN		193	0.350013	1.66606	0.0141988	0.0248518	0.772	5519	tags=25%, list=25%, signal=33%
GSE21670_TGFB_VS_IL6_TREATED_STAT3_KO_CD4_TCELL_DN	GSE21670_TGFB_VS_IL6_TREATED_STAT3_KO_CD4_TCELL_DN		195	0.408654	1.66595	0	0.0248653	0.772	5126	tags=33%, list=23%, signal=42%
GSE28783_ANTI_MIR33_VS_UNTREATED_ATHEROSCLEROSIS_MACROPHAGE_DN	GSE28783_ANTI_MIR33_VS_UNTREATED_ATHEROSCLEROSIS_MACROPHAGE_DN		190	0.455853	1.66588	0.00201613	0.024869	0.772	4150	tags=29%, list=19%, signal=35%
GSE17721_LPS_VS_CPG_6H_BMDC_UP	GSE17721_LPS_VS_CPG_6H_BMDC_UP		197	0.354927	1.66586	0.0021097	0.0248569	0.772	5904	tags=29%, list=26%, signal=40%
GSE2405_0H_VS_24H_A_PHAGOCYTOPHILUM_STIM_NEUTROPHIL_DN	GSE2405_0H_VS_24H_A_PHAGOCYTOPHILUM_STIM_NEUTROPHIL_DN		196	0.435005	1.66582	0.0158103	0.0248564	0.772	3513	tags=27%, list=16%, signal=32%
GSE37605_C57BL6_VS_NOD_FOXP3_IRES_GFP_TREG_DN	GSE37605_C57BL6_VS_NOD_FOXP3_IRES_GFP_TREG_DN		190	0.376103	1.66574	0.00798403	0.0248573	0.772	4385	tags=21%, list=20%, signal=25%
GSE32255_WT_UNSTIM_VS_JMJD2D_KNOCKDOWN_4H_LPS_STIM_DC_DN	GSE32255_WT_UNSTIM_VS_JMJD2D_KNOCKDOWN_4H_LPS_STIM_DC_DN		183	0.319929	1.66556	0.00209205	0.0248762	0.772	4791	tags=21%, list=21%, signal=27%
GSE6092_B_BURGDOFERI_VS_B_BURGDORFERI_AND_IFNG_STIM_ENDOTHELIAL_CELL_UP	GSE6092_B_BURGDOFERI_VS_B_BURGDORFERI_AND_IFNG_STIM_ENDOTHELIAL_CELL_UP		188	0.364135	1.66547	0.0202429	0.0248829	0.772	4203	tags=20%, list=19%, signal=24%
GSE3337_CTRL_VS_4H_IFNG_IN_CD8POS_DC_UP	GSE3337_CTRL_VS_4H_IFNG_IN_CD8POS_DC_UP		192	0.377925	1.66503	0.0177165	0.024953	0.772	5064	tags=24%, list=23%, signal=31%
GSE3982_EOSINOPHIL_VS_MAST_CELL_UP	GSE3982_EOSINOPHIL_VS_MAST_CELL_UP		193	0.429415	1.66498	0.00397614	0.0249472	0.772	2890	tags=20%, list=13%, signal=22%
GSE21678_WT_VS_FOXO1_FOXO3_KO_TREG_UP	GSE21678_WT_VS_FOXO1_FOXO3_KO_TREG_UP		187	0.39388	1.66477	0.00796813	0.0249738	0.773	4845	tags=27%, list=22%, signal=35%
GSE24634_IL4_VS_CTRL_TREATED_NAIVE_CD4_TCELL_DAY10_UP	GSE24634_IL4_VS_CTRL_TREATED_NAIVE_CD4_TCELL_DAY10_UP		194	0.447284	1.66473	0.00803213	0.0249682	0.773	3339	tags=23%, list=15%, signal=26%
GSE7460_TCONV_VS_TREG_THYMUS_UP	GSE7460_TCONV_VS_TREG_THYMUS_UP		198	0.366274	1.66397	0.00199203	0.0251092	0.774	4351	tags=23%, list=19%, signal=29%
GSE15930_STIM_VS_STIM_AND_TRICHOSTATINA_24H_CD8_T_CELL_UP	GSE15930_STIM_VS_STIM_AND_TRICHOSTATINA_24H_CD8_T_CELL_UP		192	0.443861	1.66364	0	0.0251672	0.775	5299	tags=36%, list=24%, signal=47%
GSE20715_0H_VS_24H_OZONE_TLR4_KO_LUNG_UP	GSE20715_0H_VS_24H_OZONE_TLR4_KO_LUNG_UP		193	0.424686	1.66333	0.0102249	0.0252163	0.775	3769	tags=25%, list=17%, signal=30%
GSE3203_WT_VS_IFNAR1_KO_INFLUENZA_INFECTED_LN_BCELL_DN	GSE3203_WT_VS_IFNAR1_KO_INFLUENZA_INFECTED_LN_BCELL_DN		188	0.439427	1.66329	0	0.0252062	0.775	3395	tags=24%, list=15%, signal=28%
GSE7460_CD8_TCELL_VS_CD4_TCELL_ACT_UP	GSE7460_CD8_TCELL_VS_CD4_TCELL_ACT_UP		191	0.426625	1.66322	0.00996016	0.0252089	0.775	5394	tags=36%, list=24%, signal=47%
GSE9509_LPS_VS_LPS_AND_IL10_STIM_IL10_KO_MACROPHAGE_10MIN_DN	GSE9509_LPS_VS_LPS_AND_IL10_STIM_IL10_KO_MACROPHAGE_10MIN_DN		193	0.260978	1.66305	0.0227273	0.0252366	0.776	5069	tags=15%, list=23%, signal=19%
GSE7852_THYMUS_VS_FAT_TREG_DN	GSE7852_THYMUS_VS_FAT_TREG_DN		189	0.395974	1.66292	0.01	0.0252567	0.776	5446	tags=32%, list=24%, signal=42%
GSE46606_UNSTIM_VS_CD40L_IL2_IL5_3DAY_STIMULATED_IRF4MID_SORTED_BCELL_DN	GSE46606_UNSTIM_VS_CD40L_IL2_IL5_3DAY_STIMULATED_IRF4MID_SORTED_BCELL_DN		196	0.43677	1.66254	0.0283401	0.0253244	0.777	5398	tags=31%, list=24%, signal=40%
GSE7831_UNSTIM_VS_INFLUENZA_STIM_PDC_1H_DN	GSE7831_UNSTIM_VS_INFLUENZA_STIM_PDC_1H_DN		192	0.354046	1.66245	0.00203666	0.0253238	0.777	5583	tags=30%, list=25%, signal=39%
GSE34515_CD16_NEG_VS_POS_MONOCYTE_DN	GSE34515_CD16_NEG_VS_POS_MONOCYTE_DN		192	0.38949	1.66242	0.0182556	0.0253167	0.777	3248	tags=16%, list=15%, signal=18%
GSE17721_LPS_VS_PAM3CSK4_8H_BMDC_DN	GSE17721_LPS_VS_PAM3CSK4_8H_BMDC_DN		191	0.292846	1.66237	0.0225873	0.0253176	0.777	2931	tags=8%, list=13%, signal=10%
KAECH_DAY15_EFF_VS_MEMORY_CD8_TCELL_DN	KAECH_DAY15_EFF_VS_MEMORY_CD8_TCELL_DN		190	0.357294	1.66206	0.0277228	0.0253624	0.777	3647	tags=17%, list=16%, signal=21%
GSE6269_HEALTHY_VS_E_COLI_INF_PBMC_DN	GSE6269_HEALTHY_VS_E_COLI_INF_PBMC_DN		166	0.429151	1.66186	0	0.0253807	0.777	3897	tags=25%, list=17%, signal=30%
GSE14415_INDUCED_TREG_VS_FAILED_INDUCED_TREG_DN	GSE14415_INDUCED_TREG_VS_FAILED_INDUCED_TREG_DN		176	0.445024	1.66182	0.0296443	0.0253746	0.777	5252	tags=34%, list=24%, signal=44%
GSE38681_WT_VS_LYL1_KO_LYMPHOID_PRIMED_MULTIPOTENT_PROGENITOR_DN	GSE38681_WT_VS_LYL1_KO_LYMPHOID_PRIMED_MULTIPOTENT_PROGENITOR_DN		192	0.431119	1.66165	0.057377	0.0253949	0.778	6260	tags=33%, list=28%, signal=46%
GSE15624_CTRL_VS_6H_HALOFUGINONE_TREATED_CD4_TCELL_UP	GSE15624_CTRL_VS_6H_HALOFUGINONE_TREATED_CD4_TCELL_UP		144	0.413042	1.66154	0	0.0254044	0.778	2268	tags=18%, list=10%, signal=20%
GSE25123_CTRL_VS_ROSIGLITAZONE_STIM_PPARG_KO_MACROPHAGE_UP	GSE25123_CTRL_VS_ROSIGLITAZONE_STIM_PPARG_KO_MACROPHAGE_UP		192	0.609393	1.6615	0.00811359	0.0254003	0.779	4663	tags=48%, list=21%, signal=60%
GSE3691_IFN_PRODUCING_KILLER_DC_VS_PLASMACYTOID_DC_SPLEEN_DN	GSE3691_IFN_PRODUCING_KILLER_DC_VS_PLASMACYTOID_DC_SPLEEN_DN		192	0.435183	1.66137	0.00200401	0.0254129	0.779	4157	tags=23%, list=19%, signal=29%
GSE21360_NAIVE_VS_PRIMARY_MEMORY_CD8_TCELL_UP	GSE21360_NAIVE_VS_PRIMARY_MEMORY_CD8_TCELL_UP		180	0.457345	1.66137	0.020202	0.0253988	0.779	5023	tags=36%, list=23%, signal=46%
GSE18791_UNSTIM_VS_NEWCATSLE_VIRUS_DC_18H_DN	GSE18791_UNSTIM_VS_NEWCATSLE_VIRUS_DC_18H_DN		182	0.459619	1.66122	0.00399202	0.0254096	0.78	3857	tags=28%, list=17%, signal=34%
GSE17721_POLYIC_VS_GARDIQUIMOD_6H_BMDC_UP	GSE17721_POLYIC_VS_GARDIQUIMOD_6H_BMDC_UP		190	0.293384	1.66098	0	0.0254415	0.781	3514	tags=14%, list=16%, signal=17%
GSE17721_CTRL_VS_GARDIQUIMOD_1H_BMDC_UP	GSE17721_CTRL_VS_GARDIQUIMOD_1H_BMDC_UP		192	0.350916	1.66097	0.0040568	0.0254292	0.781	4218	tags=18%, list=19%, signal=22%
GSE19923_WT_VS_HEB_KO_DP_THYMOCYTE_UP	GSE19923_WT_VS_HEB_KO_DP_THYMOCYTE_UP		192	0.433264	1.66067	0.00197239	0.0254829	0.781	4121	tags=30%, list=18%, signal=37%
GSE17721_CTRL_VS_GARDIQUIMOD_24H_BMDC_DN	GSE17721_CTRL_VS_GARDIQUIMOD_24H_BMDC_DN		190	0.296718	1.66062	0.0277778	0.0254807	0.781	3719	tags=13%, list=17%, signal=16%
GSE26343_UNSTIM_VS_LPS_STIM_NFAT5_KO_MACROPHAGE_DN	GSE26343_UNSTIM_VS_LPS_STIM_NFAT5_KO_MACROPHAGE_DN		196	0.587641	1.66052	0.0142857	0.0254805	0.781	3358	tags=32%, list=15%, signal=37%
GSE13306_LAMINA_PROPRIA_VS_SPLEEN_TREG_UP	GSE13306_LAMINA_PROPRIA_VS_SPLEEN_TREG_UP		195	0.358328	1.66048	0.00972763	0.0254787	0.781	3848	tags=17%, list=17%, signal=21%
GSE17721_CTRL_VS_LPS_24H_BMDC_UP	GSE17721_CTRL_VS_LPS_24H_BMDC_UP		196	0.356059	1.66024	0	0.0255031	0.781	3707	tags=19%, list=17%, signal=23%
GSE43863_DAY6_EFF_VS_DAY150_MEM_LY6C_INT_CXCR5POS_CD4_TCELL_DN	GSE43863_DAY6_EFF_VS_DAY150_MEM_LY6C_INT_CXCR5POS_CD4_TCELL_DN		193	0.466944	1.66016	0.0389105	0.0255017	0.781	4625	tags=34%, list=21%, signal=42%
GSE15750_DAY6_VS_DAY10_TRAF6KO_EFF_CD8_TCELL_DN	GSE15750_DAY6_VS_DAY10_TRAF6KO_EFF_CD8_TCELL_DN		194	0.382098	1.65994	0.0122449	0.0255398	0.781	5771	tags=31%, list=26%, signal=42%
GSE14308_TH2_VS_NATURAL_TREG_UP	GSE14308_TH2_VS_NATURAL_TREG_UP		193	0.325155	1.65989	0.00198807	0.0255368	0.781	2419	tags=10%, list=11%, signal=12%
GSE3982_EFF_MEMORY_CD4_TCELL_VS_NKCELL_DN	GSE3982_EFF_MEMORY_CD4_TCELL_VS_NKCELL_DN		191	0.451806	1.65982	0	0.0255341	0.781	4450	tags=32%, list=20%, signal=40%
GSE17974_2H_VS_72H_UNTREATED_IN_VITRO_CD4_TCELL_DN	GSE17974_2H_VS_72H_UNTREATED_IN_VITRO_CD4_TCELL_DN		190	0.320997	1.65976	0.0279441	0.0255331	0.781	2897	tags=12%, list=13%, signal=13%
GSE2128_CTRL_VS_MIMETOPE_NEGATIVE_SELECTION_DP_THYMOCYTE_C57BL6_UP	GSE2128_CTRL_VS_MIMETOPE_NEGATIVE_SELECTION_DP_THYMOCYTE_C57BL6_UP		183	0.48468	1.65971	0.0120482	0.0255337	0.781	2185	tags=22%, list=10%, signal=24%
GSE41176_UNSTIM_VS_ANTI_IGM_STIM_TAK1_KO_BCELL_1H_UP	GSE41176_UNSTIM_VS_ANTI_IGM_STIM_TAK1_KO_BCELL_1H_UP		196	0.268583	1.6597	0.0167715	0.0255236	0.782	2565	tags=9%, list=11%, signal=10%
GSE20152_SPHK1_KO_VS_WT_HTNFA_OVERXPRESS_ANKLE_UP	GSE20152_SPHK1_KO_VS_WT_HTNFA_OVERXPRESS_ANKLE_UP		191	0.359821	1.65942	0.00801603	0.0255776	0.783	6059	tags=30%, list=27%, signal=41%
GSE12845_IGD_POS_BLOOD_VS_DARKZONE_GC_TONSIL_BCELL_UP	GSE12845_IGD_POS_BLOOD_VS_DARKZONE_GC_TONSIL_BCELL_UP		184	0.393232	1.65934	0.00411523	0.0255774	0.783	3358	tags=19%, list=15%, signal=22%
GSE23114_WT_VS_SLE2C1_MOUSE_SPLEEN_B1A_BCELL_DN	GSE23114_WT_VS_SLE2C1_MOUSE_SPLEEN_B1A_BCELL_DN		194	0.449859	1.65893	0.00206612	0.0256359	0.783	4426	tags=31%, list=20%, signal=39%
GSE41176_UNSTIM_VS_ANTI_IGM_STIM_TAK1_KO_BCELL_24H_UP	GSE41176_UNSTIM_VS_ANTI_IGM_STIM_TAK1_KO_BCELL_24H_UP		191	0.336878	1.65876	0.0179641	0.0256562	0.784	3415	tags=15%, list=15%, signal=17%
GSE17974_IL4_AND_ANTI_IL12_VS_UNTREATED_48H_ACT_CD4_TCELL_DN	GSE17974_IL4_AND_ANTI_IL12_VS_UNTREATED_48H_ACT_CD4_TCELL_DN		186	0.482658	1.65868	0.00198807	0.0256532	0.784	4759	tags=36%, list=21%, signal=45%
GSE7852_TREG_VS_TCONV_DN	GSE7852_TREG_VS_TCONV_DN		193	0.383403	1.65862	0.0160321	0.0256489	0.785	5235	tags=27%, list=23%, signal=35%
GSE17721_CTRL_VS_LPS_2H_BMDC_DN	GSE17721_CTRL_VS_LPS_2H_BMDC_DN		196	0.438763	1.65859	0.00402414	0.0256385	0.785	4665	tags=32%, list=21%, signal=40%
GSE46606_UNSTIM_VS_CD40L_IL2_IL5_1DAY_STIMULATED_IRF4_KO_BCELL_DN	GSE46606_UNSTIM_VS_CD40L_IL2_IL5_1DAY_STIMULATED_IRF4_KO_BCELL_DN		188	0.36951	1.65854	0.00813008	0.0256417	0.785	4283	tags=20%, list=19%, signal=24%
GSE42021_TREG_PLN_VS_CD24LO_TREG_THYMUS_DN	GSE42021_TREG_PLN_VS_CD24LO_TREG_THYMUS_DN		185	0.445835	1.6582	0.0270833	0.025689	0.785	6714	tags=43%, list=30%, signal=61%
GSE37532_WT_VS_PPARG_KO_VISCERAL_ADIPOSE_TISSUE_TCONV_UP	GSE37532_WT_VS_PPARG_KO_VISCERAL_ADIPOSE_TISSUE_TCONV_UP		192	0.427229	1.65762	0.0120482	0.0258053	0.788	4773	tags=28%, list=21%, signal=35%
GSE360_CTRL_VS_B_MALAYI_HIGH_DOSE_DC_UP	GSE360_CTRL_VS_B_MALAYI_HIGH_DOSE_DC_UP		192	0.363919	1.65749	0	0.0258244	0.789	4791	tags=23%, list=21%, signal=29%
GSE5589_UNSTIM_VS_45MIN_LPS_AND_IL10_STIM_MACROPHAGE_UP	GSE5589_UNSTIM_VS_45MIN_LPS_AND_IL10_STIM_MACROPHAGE_UP		193	0.305964	1.65727	0.0136719	0.0258463	0.789	2773	tags=10%, list=12%, signal=11%
GSE36078_WT_VS_IL1R_KO_LUNG_DC_AFTER_AD5_T425A_HEXON_INF_DN	GSE36078_WT_VS_IL1R_KO_LUNG_DC_AFTER_AD5_T425A_HEXON_INF_DN		191	0.343331	1.65713	0.00209644	0.0258539	0.789	3377	tags=15%, list=15%, signal=18%
GSE26890_CXCR1_NEG_VS_POS_EFFECTOR_CD8_TCELL_UP	GSE26890_CXCR1_NEG_VS_POS_EFFECTOR_CD8_TCELL_UP		192	0.388828	1.65685	0.0561122	0.0258969	0.789	5810	tags=24%, list=26%, signal=33%
GSE1925_3H_VS_24H_IFNG_STIM_IFNG_PRIMED_MACROPHAGE_UP	GSE1925_3H_VS_24H_IFNG_STIM_IFNG_PRIMED_MACROPHAGE_UP		191	0.29825	1.65655	0.00209205	0.0259381	0.79	2463	tags=10%, list=11%, signal=11%
GSE2706_R848_VS_R848_AND_LPS_2H_STIM_DC_DN	GSE2706_R848_VS_R848_AND_LPS_2H_STIM_DC_DN		181	0.521455	1.65612	0.00603622	0.0260061	0.791	3301	tags=30%, list=15%, signal=35%
GSE5589_LPS_VS_LPS_AND_IL10_STIM_IL10_KO_MACROPHAGE_45MIN_DN	GSE5589_LPS_VS_LPS_AND_IL10_STIM_IL10_KO_MACROPHAGE_45MIN_DN		189	0.517897	1.65611	0.02	0.025995	0.791	3401	tags=28%, list=15%, signal=33%
GSE5099_CLASSICAL_M1_VS_ALTERNATIVE_M2_MACROPHAGE_UP	GSE5099_CLASSICAL_M1_VS_ALTERNATIVE_M2_MACROPHAGE_UP		184	0.413958	1.65604	0.0285132	0.0259897	0.791	3553	tags=21%, list=16%, signal=25%
GSE8621_UNSTIM_VS_LPS_PRIMED_UNSTIM_MACROPHAGE_DN	GSE8621_UNSTIM_VS_LPS_PRIMED_UNSTIM_MACROPHAGE_DN		190	0.310462	1.65594	0.00610998	0.0259968	0.791	5770	tags=24%, list=26%, signal=32%
GSE19772_CTRL_VS_HCMV_INF_MONOCYTES_AND_PI3K_INHIBITION_DN	GSE19772_CTRL_VS_HCMV_INF_MONOCYTES_AND_PI3K_INHIBITION_DN		190	0.407408	1.65583	0	0.0260088	0.791	3419	tags=22%, list=15%, signal=25%
GSE16522_MEMORY_VS_NAIVE_ANTI_CD3CD28_STIM_CD8_TCELL_UP	GSE16522_MEMORY_VS_NAIVE_ANTI_CD3CD28_STIM_CD8_TCELL_UP		197	0.314277	1.65557	0.0245399	0.0260413	0.791	3968	tags=16%, list=18%, signal=20%
GSE36476_CTRL_VS_TSST_ACT_16H_MEMORY_CD4_TCELL_OLD_DN	GSE36476_CTRL_VS_TSST_ACT_16H_MEMORY_CD4_TCELL_OLD_DN		194	0.414085	1.65554	0.0501931	0.0260323	0.791	5139	tags=20%, list=23%, signal=25%
GSE29618_PRE_VS_DAY7_POST_TIV_FLU_VACCINE_MDC_UP	GSE29618_PRE_VS_DAY7_POST_TIV_FLU_VACCINE_MDC_UP		194	0.40594	1.65551	0.00201207	0.0260246	0.791	4306	tags=23%, list=19%, signal=28%
GSE37533_PPARG1_FOXP3_VS_FOXP3_TRANSDUCED_CD4_TCELL_DN	GSE37533_PPARG1_FOXP3_VS_FOXP3_TRANSDUCED_CD4_TCELL_DN		189	0.485659	1.65538	0.0730689	0.0260351	0.791	6785	tags=39%, list=30%, signal=55%
GSE17721_0.5H_VS_24H_POLYIC_BMDC_UP	GSE17721_0.5H_VS_24H_POLYIC_BMDC_UP		188	0.371361	1.65475	0.0020202	0.0261445	0.792	4125	tags=20%, list=18%, signal=25%
GSE27786_LIN_NEG_VS_CD4_TCELL_DN	GSE27786_LIN_NEG_VS_CD4_TCELL_DN		191	0.316023	1.6545	0.0282828	0.0261834	0.792	6678	tags=31%, list=30%, signal=44%
GSE12505_WT_VS_E2_2_HET_PDC_UP	GSE12505_WT_VS_E2_2_HET_PDC_UP		137	0.468928	1.65379	0	0.0263312	0.794	4145	tags=34%, list=19%, signal=42%
GSE3982_NEUTROPHIL_VS_BASOPHIL_UP	GSE3982_NEUTROPHIL_VS_BASOPHIL_UP		188	0.410639	1.65376	0.00408998	0.0263199	0.794	5925	tags=33%, list=27%, signal=45%
GSE8921_3H_VS_24H_TLR1_2_STIM_MONOCYTE_UP	GSE8921_3H_VS_24H_TLR1_2_STIM_MONOCYTE_UP		197	0.342459	1.65338	0.00589391	0.0263713	0.794	4163	tags=19%, list=19%, signal=23%
GSE27092_WT_VS_HDAC7_PHOSPHO_DEFICIENT_CD8_TCELL_DN	GSE27092_WT_VS_HDAC7_PHOSPHO_DEFICIENT_CD8_TCELL_DN		192	0.326667	1.65317	0.004	0.0264	0.794	4357	tags=17%, list=20%, signal=21%
GSE20727_CTRL_VS_ROS_INHIBITOR_TREATED_DC_DN	GSE20727_CTRL_VS_ROS_INHIBITOR_TREATED_DC_DN		189	0.383842	1.65309	0.0202429	0.0264062	0.794	4909	tags=24%, list=22%, signal=31%
GSE36527_CD69_NEG_VS_POS_TREG_CD62L_LOS_KLRG1_NEG_UP	GSE36527_CD69_NEG_VS_POS_TREG_CD62L_LOS_KLRG1_NEG_UP		186	0.422097	1.65301	0.0241449	0.0264057	0.794	6241	tags=34%, list=28%, signal=47%
GSE20484_MCSG_VS_CXCL4_MONOCYTE_DERIVED_MACROPHAGE_DN	GSE20484_MCSG_VS_CXCL4_MONOCYTE_DERIVED_MACROPHAGE_DN		191	0.293582	1.65275	0.0387597	0.0264362	0.794	5933	tags=23%, list=27%, signal=30%
GSE5589_UNSTIM_VS_45MIN_LPS_STIM_MACROPHAGE_UP	GSE5589_UNSTIM_VS_45MIN_LPS_STIM_MACROPHAGE_UP		189	0.279705	1.65272	0.0276134	0.0264279	0.794	4068	tags=11%, list=18%, signal=13%
GSE27786_LSK_VS_CD8_TCELL_DN	GSE27786_LSK_VS_CD8_TCELL_DN		189	0.335316	1.65219	0.00814664	0.0265087	0.796	5496	tags=23%, list=25%, signal=31%
GSE1791_CTRL_VS_NEUROMEDINU_IN_T_CELL_LINE_3H_DN	GSE1791_CTRL_VS_NEUROMEDINU_IN_T_CELL_LINE_3H_DN		191	0.328967	1.65212	0.00202429	0.0265078	0.796	3865	tags=16%, list=17%, signal=19%
GSE17721_PAM3CSK4_VS_CPG_6H_BMDC_DN	GSE17721_PAM3CSK4_VS_CPG_6H_BMDC_DN		196	0.369308	1.65201	0.00402414	0.0265192	0.796	2367	tags=12%, list=11%, signal=14%
GSE2585_THYMIC_DC_VS_THYMIC_MACROPHAGE_DN	GSE2585_THYMIC_DC_VS_THYMIC_MACROPHAGE_DN		184	0.366703	1.65187	0.00191205	0.0265282	0.796	5136	tags=27%, list=23%, signal=34%
GSE3982_MAST_CELL_VS_BASOPHIL_UP	GSE3982_MAST_CELL_VS_BASOPHIL_UP		192	0.360059	1.65146	0.00203666	0.0265789	0.796	3600	tags=16%, list=16%, signal=19%
GSE360_DC_VS_MAC_T_GONDII_UP	GSE360_DC_VS_MAC_T_GONDII_UP		192	0.451475	1.65144	0.00394477	0.0265691	0.796	4232	tags=32%, list=19%, signal=39%
GSE29949_DC_BRAIN_VS_MONOCYTE_BONE_MARROW_UP	GSE29949_DC_BRAIN_VS_MONOCYTE_BONE_MARROW_UP		194	0.328451	1.65094	0.0165289	0.0266497	0.797	5548	tags=23%, list=25%, signal=31%
GSE26928_NAIVE_VS_EFF_MEMORY_CD4_TCELL_DN	GSE26928_NAIVE_VS_EFF_MEMORY_CD4_TCELL_DN		188	0.387745	1.65087	0.0121212	0.0266524	0.797	6196	tags=39%, list=28%, signal=53%
GSE32986_CURDLAN_LOWDOSE_VS_GMCSF_AND_CURDLAN_LOWDOSE_STIM_DC_UP	GSE32986_CURDLAN_LOWDOSE_VS_GMCSF_AND_CURDLAN_LOWDOSE_STIM_DC_UP		192	0.326069	1.65077	0.0136986	0.0266659	0.798	5546	tags=25%, list=25%, signal=33%
GSE21063_3H_VS_16H_ANTI_IGM_STIM_BCELL_UP	GSE21063_3H_VS_16H_ANTI_IGM_STIM_BCELL_UP		196	0.367371	1.65053	0	0.0266983	0.798	3398	tags=18%, list=15%, signal=21%
GSE8685_IL2_ACT_IL2_STARVED_VS_IL15_ACT_IL2_STARVED_CD4_TCELL_UP	GSE8685_IL2_ACT_IL2_STARVED_VS_IL15_ACT_IL2_STARVED_CD4_TCELL_UP		194	0.331276	1.65015	0.00199203	0.0267606	0.798	5746	tags=27%, list=26%, signal=36%
GSE32533_WT_VS_MIR17_KO_ACT_CD4_TCELL_UP	GSE32533_WT_VS_MIR17_KO_ACT_CD4_TCELL_UP		192	0.401049	1.65012	0.00587084	0.026751	0.798	3861	tags=21%, list=17%, signal=25%
GSE7596_AKT_TRANSD_VS_CTRL_CD4_TCONV_WITH_TGFB_DN	GSE7596_AKT_TRANSD_VS_CTRL_CD4_TCONV_WITH_TGFB_DN		130	0.474572	1.64996	0	0.026766	0.799	4910	tags=42%, list=22%, signal=54%
GSE27786_LSK_VS_CD4_TCELL_UP	GSE27786_LSK_VS_CD4_TCELL_UP		195	0.315131	1.64973	0.0138889	0.0267959	0.799	3261	tags=13%, list=15%, signal=15%
GSE18804_SPLEEN_MACROPHAGE_VS_TUMORAL_MACROPHAGE_UP	GSE18804_SPLEEN_MACROPHAGE_VS_TUMORAL_MACROPHAGE_UP		194	0.401976	1.64972	0.0125	0.0267822	0.799	5058	tags=26%, list=23%, signal=33%
GSE33424_CD161_HIGH_VS_INT_CD8_TCELL_DN	GSE33424_CD161_HIGH_VS_INT_CD8_TCELL_DN		191	0.415881	1.64972	0.0145228	0.0267695	0.799	4288	tags=23%, list=19%, signal=28%
GSE3920_IFNB_VS_IFNG_TREATED_ENDOTHELIAL_CELL_DN	GSE3920_IFNB_VS_IFNG_TREATED_ENDOTHELIAL_CELL_DN		189	0.287174	1.6497	0.023301	0.0267588	0.799	4371	tags=16%, list=20%, signal=20%
GSE22589_HEALTHY_VS_SIV_INFECTED_DC_DN	GSE22589_HEALTHY_VS_SIV_INFECTED_DC_DN		186	0.382334	1.6496	0.00197239	0.0267656	0.799	3053	tags=18%, list=14%, signal=20%
GSE1448_ANTI_VALPHA2_VS_VBETA5_DP_THYMOCYTE_DN	GSE1448_ANTI_VALPHA2_VS_VBETA5_DP_THYMOCYTE_DN		194	0.388551	1.64947	0.00814664	0.0267717	0.799	3446	tags=20%, list=15%, signal=23%
GSE6674_UNSTIM_VS_CPG_STIM_BCELL_UP	GSE6674_UNSTIM_VS_CPG_STIM_BCELL_UP		151	0.424665	1.64943	0.0119284	0.0267669	0.799	4119	tags=26%, list=18%, signal=32%
GSE17974_IL4_AND_ANTI_IL12_VS_UNTREATED_6H_ACT_CD4_TCELL_DN	GSE17974_IL4_AND_ANTI_IL12_VS_UNTREATED_6H_ACT_CD4_TCELL_DN		191	0.415217	1.64938	0.00798403	0.0267644	0.799	4630	tags=27%, list=21%, signal=34%
GSE18893_CTRL_VS_TNF_TREATED_TCONV_2H_UP	GSE18893_CTRL_VS_TNF_TREATED_TCONV_2H_UP		190	0.306396	1.64913	0.00595238	0.0268036	0.799	5250	tags=20%, list=24%, signal=26%
GSE6875_WT_VS_FOXP3_KO_TREG_UP	GSE6875_WT_VS_FOXP3_KO_TREG_UP		191	0.364157	1.64902	0.0139721	0.0268032	0.799	5394	tags=26%, list=24%, signal=34%
GSE16522_MEMORY_VS_NAIVE_CD8_TCELL_UP	GSE16522_MEMORY_VS_NAIVE_CD8_TCELL_UP		189	0.291663	1.64883	0.0101626	0.0268324	0.8	3577	tags=14%, list=16%, signal=16%
GSE4984_UNTREATED_VS_LPS_TREATED_DC_UP	GSE4984_UNTREATED_VS_LPS_TREATED_DC_UP		174	0.371418	1.64867	0.00819672	0.0268526	0.8	3514	tags=17%, list=16%, signal=20%
GSE22886_TH1_VS_TH2_48H_ACT_DN	GSE22886_TH1_VS_TH2_48H_ACT_DN		193	0.262492	1.64841	0.0224949	0.0268888	0.8	6245	tags=25%, list=28%, signal=34%
GSE17974_IL4_AND_ANTI_IL12_VS_UNTREATED_12H_ACT_CD4_TCELL_DN	GSE17974_IL4_AND_ANTI_IL12_VS_UNTREATED_12H_ACT_CD4_TCELL_DN		186	0.490173	1.64822	0.00382409	0.0269116	0.8	4540	tags=40%, list=20%, signal=50%
GSE42724_NAIVE_VS_MEMORY_BCELL_UP	GSE42724_NAIVE_VS_MEMORY_BCELL_UP		187	0.402368	1.64816	0	0.0269088	0.8	3156	tags=19%, list=14%, signal=22%
GSE360_DC_VS_MAC_L_MAJOR_DN	GSE360_DC_VS_MAC_L_MAJOR_DN		191	0.412789	1.64753	0.00776699	0.0270209	0.8	3894	tags=23%, list=17%, signal=27%
GSE37301_LYMPHOID_PRIMED_MPP_VS_RAG2_KO_NK_CELL_DN	GSE37301_LYMPHOID_PRIMED_MPP_VS_RAG2_KO_NK_CELL_DN		190	0.457759	1.64726	0	0.0270607	0.801	3861	tags=28%, list=17%, signal=34%
GSE22589_HEALTHY_VS_SIV_INFECTED_DC_UP	GSE22589_HEALTHY_VS_SIV_INFECTED_DC_UP		186	0.363547	1.64717	0.0201613	0.0270622	0.801	5337	tags=22%, list=24%, signal=28%
GSE37301_COMMON_LYMPHOID_PROGENITOR_VS_CD4_TCELL_UP	GSE37301_COMMON_LYMPHOID_PROGENITOR_VS_CD4_TCELL_UP		194	0.39716	1.64704	0.01222	0.0270723	0.801	5223	tags=25%, list=23%, signal=32%
GSE17721_PAM3CSK4_VS_CPG_6H_BMDC_UP	GSE17721_PAM3CSK4_VS_CPG_6H_BMDC_UP		190	0.281922	1.64696	0.0257426	0.0270736	0.801	4105	tags=13%, list=18%, signal=15%
GSE33424_CD161_HIGH_VS_NEG_CD8_TCELL_UP	GSE33424_CD161_HIGH_VS_NEG_CD8_TCELL_UP		191	0.436235	1.64686	0.0419162	0.0270797	0.801	5915	tags=34%, list=27%, signal=46%
GSE17721_LPS_VS_POLYIC_1H_BMDC_DN	GSE17721_LPS_VS_POLYIC_1H_BMDC_DN		191	0.317911	1.64672	0.013834	0.0270904	0.801	5316	tags=20%, list=24%, signal=26%
GSE46606_IRF4MID_VS_WT_CD40L_IL2_IL5_DAY3_STIMULATED_BCELL_UP	GSE46606_IRF4MID_VS_WT_CD40L_IL2_IL5_DAY3_STIMULATED_BCELL_UP		197	0.374942	1.64618	0.0163265	0.0271908	0.802	4811	tags=25%, list=22%, signal=32%
GSE12845_NAIVE_VS_PRE_GC_TONSIL_BCELL_UP	GSE12845_NAIVE_VS_PRE_GC_TONSIL_BCELL_UP		192	0.335897	1.64603	0.0257426	0.0272008	0.802	4392	tags=18%, list=20%, signal=22%
GSE21033_CTRL_VS_POLYIC_STIM_DC_24H_UP	GSE21033_CTRL_VS_POLYIC_STIM_DC_24H_UP		169	0.423302	1.64582	0.0197628	0.027235	0.802	5630	tags=38%, list=25%, signal=51%
GSE33162_UNTREATED_VS_4H_LPS_STIM_HDAC3_HET_MACROPHAGE_DN	GSE33162_UNTREATED_VS_4H_LPS_STIM_HDAC3_HET_MACROPHAGE_DN		195	0.362489	1.64496	0.0115163	0.0273837	0.803	4155	tags=21%, list=19%, signal=25%
GSE1925_CTRL_VS_IFNG_PRIMED_MACROPHAGE_DN	GSE1925_CTRL_VS_IFNG_PRIMED_MACROPHAGE_DN		194	0.367447	1.64485	0.01	0.0273931	0.804	5790	tags=28%, list=26%, signal=38%
GSE43955_TH0_VS_TGFB_IL6_IL23_TH17_ACT_CD4_TCELL_60H_DN	GSE43955_TH0_VS_TGFB_IL6_IL23_TH17_ACT_CD4_TCELL_60H_DN		195	0.337149	1.64448	0.00824742	0.0274629	0.805	3571	tags=18%, list=16%, signal=22%
GSE17721_LPS_VS_POLYIC_4H_BMDC_DN	GSE17721_LPS_VS_POLYIC_4H_BMDC_DN		189	0.296251	1.6444	0.0262097	0.0274657	0.805	2372	tags=8%, list=11%, signal=9%
GSE360_L_MAJOR_VS_B_MALAYI_LOW_DOSE_MAC_UP	GSE360_L_MAJOR_VS_B_MALAYI_LOW_DOSE_MAC_UP		192	0.427623	1.64436	0.00198807	0.0274607	0.805	3897	tags=22%, list=17%, signal=26%
GSE39110_DAY3_VS_DAY6_POST_IMMUNIZATION_CD8_TCELL_UP	GSE39110_DAY3_VS_DAY6_POST_IMMUNIZATION_CD8_TCELL_UP		191	0.35167	1.64434	0.0114286	0.0274489	0.805	4224	tags=19%, list=19%, signal=23%
GSE7460_TREG_VS_TCONV_ACT_DN	GSE7460_TREG_VS_TCONV_ACT_DN		191	0.408774	1.64428	0	0.0274446	0.805	4017	tags=24%, list=18%, signal=29%
GSE9988_LOW_LPS_VS_CTRL_TREATED_MONOCYTE_UP	GSE9988_LOW_LPS_VS_CTRL_TREATED_MONOCYTE_UP		189	0.636311	1.64427	0.0162272	0.0274324	0.805	4141	tags=37%, list=19%, signal=45%
GSE36476_CTRL_VS_TSST_ACT_40H_MEMORY_CD4_TCELL_OLD_UP	GSE36476_CTRL_VS_TSST_ACT_40H_MEMORY_CD4_TCELL_OLD_UP		187	0.396203	1.64415	0.0039604	0.027439	0.805	4073	tags=23%, list=18%, signal=28%
GSE28408_LY6G_POS_VS_NEG_DC_DN	GSE28408_LY6G_POS_VS_NEG_DC_DN		190	0.376678	1.64414	0.0400802	0.0274279	0.805	3878	tags=17%, list=17%, signal=20%
GSE43955_TH0_VS_TGFB_IL6_TH17_ACT_CD4_TCELL_60H_DN	GSE43955_TH0_VS_TGFB_IL6_TH17_ACT_CD4_TCELL_60H_DN		189	0.385792	1.64409	0.0020202	0.0274236	0.805	3870	tags=23%, list=17%, signal=28%
GSE4142_NAIVE_VS_GC_BCELL_UP	GSE4142_NAIVE_VS_GC_BCELL_UP		190	0.408404	1.64395	0.0040404	0.0274359	0.805	4913	tags=30%, list=22%, signal=38%
GSE29164_DAY3_VS_DAY7_CD8_TCELL_TREATED_MELANOMA_DN	GSE29164_DAY3_VS_DAY7_CD8_TCELL_TREATED_MELANOMA_DN		185	0.365575	1.64383	0.00399202	0.0274423	0.805	3758	tags=18%, list=17%, signal=21%
GSE11961_GERMINAL_CENTER_BCELL_DAY7_VS_MEMORY_BCELL_DAY40_UP	GSE11961_GERMINAL_CENTER_BCELL_DAY7_VS_MEMORY_BCELL_DAY40_UP		188	0.394634	1.64372	0.0120482	0.0274572	0.806	4280	tags=24%, list=19%, signal=29%
GSE30962_ACUTE_VS_CHRONIC_LCMV_SECONDARY_INF_CD8_TCELL_UP	GSE30962_ACUTE_VS_CHRONIC_LCMV_SECONDARY_INF_CD8_TCELL_UP		194	0.37952	1.64364	0.00588235	0.0274544	0.806	5688	tags=32%, list=25%, signal=43%
GSE20198_UNTREATED_VS_IL12_TREATED_ACT_CD4_TCELL_DN	GSE20198_UNTREATED_VS_IL12_TREATED_ACT_CD4_TCELL_DN		193	0.338961	1.6436	0.00813008	0.0274448	0.806	3371	tags=15%, list=15%, signal=18%
GSE1740_UNSTIM_VS_IFNA_STIMULATED_MCSF_IFNG_DERIVED_MACROPHAGE_UP	GSE1740_UNSTIM_VS_IFNA_STIMULATED_MCSF_IFNG_DERIVED_MACROPHAGE_UP		186	0.444471	1.64358	0.00192678	0.0274323	0.806	3528	tags=24%, list=16%, signal=28%
GSE14308_TH2_VS_TH1_UP	GSE14308_TH2_VS_TH1_UP		193	0.286562	1.64344	0.0118343	0.0274454	0.806	7018	tags=30%, list=31%, signal=43%
GSE40666_UNTREATED_VS_IFNA_STIM_EFFECTOR_CD8_TCELL_90MIN_UP	GSE40666_UNTREATED_VS_IFNA_STIM_EFFECTOR_CD8_TCELL_90MIN_UP		189	0.399778	1.64333	0.0160966	0.0274532	0.806	6246	tags=40%, list=28%, signal=55%
GSE5503_LIVER_DC_VS_MLN_DC_ACTIVATED_ALLOGENIC_TCELL_UP	GSE5503_LIVER_DC_VS_MLN_DC_ACTIVATED_ALLOGENIC_TCELL_UP		192	0.419941	1.64282	0.00200803	0.0275421	0.806	4352	tags=27%, list=19%, signal=33%
GSE28726_ACT_CD4_TCELL_VS_ACT_VA24NEG_NKTCELL_UP	GSE28726_ACT_CD4_TCELL_VS_ACT_VA24NEG_NKTCELL_UP		196	0.342819	1.64273	0.0588235	0.0275547	0.807	3989	tags=14%, list=18%, signal=17%
GSE36476_CTRL_VS_TSST_ACT_16H_MEMORY_CD4_TCELL_OLD_UP	GSE36476_CTRL_VS_TSST_ACT_16H_MEMORY_CD4_TCELL_OLD_UP		193	0.402168	1.64161	0.00203666	0.0277688	0.809	4073	tags=24%, list=18%, signal=29%
GSE17721_PAM3CSK4_VS_GADIQUIMOD_0.5H_BMDC_UP	GSE17721_PAM3CSK4_VS_GADIQUIMOD_0.5H_BMDC_UP		196	0.389682	1.64159	0	0.0277589	0.809	3725	tags=22%, list=17%, signal=26%
GSE15324_ELF4_KO_VS_WT_NAIVE_CD8_TCELL_UP	GSE15324_ELF4_KO_VS_WT_NAIVE_CD8_TCELL_UP		192	0.401052	1.64152	0.00394477	0.0277633	0.809	4310	tags=27%, list=19%, signal=33%
GSE11961_MARGINAL_ZONE_BCELL_VS_GERMINAL_CENTER_BCELL_DAY7_DN	GSE11961_MARGINAL_ZONE_BCELL_VS_GERMINAL_CENTER_BCELL_DAY7_DN		190	0.340041	1.64127	0.0198413	0.027805	0.809	4533	tags=22%, list=20%, signal=27%
GSE40068_CXCR5POS_BCL6POS_TFH_VS_CXCR5NEG_BCL6NEG_CD4_TCELL_UP	GSE40068_CXCR5POS_BCL6POS_TFH_VS_CXCR5NEG_BCL6NEG_CD4_TCELL_UP		194	0.331602	1.64115	0.0141988	0.0278233	0.81	5343	tags=26%, list=24%, signal=34%
GSE37532_VISCERAL_ADIPOSE_TISSUE_VS_LN_DERIVED_TREG_CD4_TCELL_UP	GSE37532_VISCERAL_ADIPOSE_TISSUE_VS_LN_DERIVED_TREG_CD4_TCELL_UP		166	0.348592	1.64095	0.0100806	0.0278431	0.81	6260	tags=30%, list=28%, signal=42%
KAECH_DAY15_EFF_VS_MEMORY_CD8_TCELL_UP	KAECH_DAY15_EFF_VS_MEMORY_CD8_TCELL_UP		194	0.452369	1.64067	0.0160321	0.0279022	0.812	3819	tags=26%, list=17%, signal=31%
GSE360_L_MAJOR_VS_B_MALAYI_LOW_DOSE_DC_UP	GSE360_L_MAJOR_VS_B_MALAYI_LOW_DOSE_DC_UP		196	0.417944	1.64059	0.00200401	0.0279034	0.812	3647	tags=21%, list=16%, signal=25%
GSE8921_UNSTIM_0H_VS_TLR1_2_STIM_MONOCYTE_6H_UP	GSE8921_UNSTIM_0H_VS_TLR1_2_STIM_MONOCYTE_6H_UP		189	0.34597	1.64055	0.00204918	0.0278969	0.812	3355	tags=16%, list=15%, signal=19%
GSE17721_LPS_VS_POLYIC_24H_BMDC_UP	GSE17721_LPS_VS_POLYIC_24H_BMDC_UP		192	0.28896	1.64054	0.0260521	0.0278876	0.812	3396	tags=10%, list=15%, signal=12%
GSE3982_MAC_VS_CENT_MEMORY_CD4_TCELL_DN	GSE3982_MAC_VS_CENT_MEMORY_CD4_TCELL_DN		181	0.397403	1.64046	0.00210526	0.0278927	0.812	4786	tags=25%, list=21%, signal=32%
GSE7460_CTRL_VS_TGFB_TREATED_ACT_TCONV_DN	GSE7460_CTRL_VS_TGFB_TREATED_ACT_TCONV_DN		189	0.385084	1.64028	0.018	0.0279181	0.812	6283	tags=39%, list=28%, signal=54%
GSE24972_MARGINAL_ZONE_BCELL_VS_FOLLICULAR_BCELL_IRF8_KO_UP	GSE24972_MARGINAL_ZONE_BCELL_VS_FOLLICULAR_BCELL_IRF8_KO_UP		193	0.39273	1.64017	0.0101833	0.0279247	0.812	3420	tags=21%, list=15%, signal=24%
GSE40274_CTRL_VS_FOXP3_AND_PBX1_TRANSDUCED_ACTIVATED_CD4_TCELL_UP	GSE40274_CTRL_VS_FOXP3_AND_PBX1_TRANSDUCED_ACTIVATED_CD4_TCELL_UP		170	0.432496	1.64008	0.006	0.0279349	0.812	5617	tags=39%, list=25%, signal=52%
GSE2770_TGFB_AND_IL4_ACT_VS_ACT_CD4_TCELL_2H_DN	GSE2770_TGFB_AND_IL4_ACT_VS_ACT_CD4_TCELL_2H_DN		189	0.401164	1.64003	0.0670732	0.027927	0.812	7157	tags=37%, list=32%, signal=53%
GSE3039_NKT_CELL_VS_B2_BCELL_UP	GSE3039_NKT_CELL_VS_B2_BCELL_UP		194	0.383958	1.63999	0.0194175	0.0279209	0.812	5697	tags=32%, list=26%, signal=43%
GSE1432_1H_VS_24H_IFNG_MICROGLIA_DN	GSE1432_1H_VS_24H_IFNG_MICROGLIA_DN		194	0.445471	1.63989	0.0881764	0.0279259	0.813	7666	tags=46%, list=34%, signal=70%
GSE9037_WT_VS_IRAK4_KO_LPS_1H_STIM_BMDM_UP	GSE9037_WT_VS_IRAK4_KO_LPS_1H_STIM_BMDM_UP		194	0.349845	1.63936	0.0147059	0.0280384	0.814	5780	tags=25%, list=26%, signal=33%
GSE11864_CSF1_VS_CSF1_IFNG_IN_MAC_UP	GSE11864_CSF1_VS_CSF1_IFNG_IN_MAC_UP		188	0.314787	1.6393	0.00798403	0.0280495	0.815	6424	tags=31%, list=29%, signal=43%
GSE21063_WT_VS_NFATC1_KO_3H_ANTI_IGM_STIM_BCELL_UP	GSE21063_WT_VS_NFATC1_KO_3H_ANTI_IGM_STIM_BCELL_UP		191	0.451067	1.63916	0.0020284	0.0280712	0.815	4073	tags=29%, list=18%, signal=36%
GSE3982_DC_VS_NEUTROPHIL_LPS_STIM_DN	GSE3982_DC_VS_NEUTROPHIL_LPS_STIM_DN		187	0.437234	1.639	0.00585938	0.0280871	0.815	4495	tags=32%, list=20%, signal=39%
GSE9988_LPS_VS_VEHICLE_TREATED_MONOCYTE_UP	GSE9988_LPS_VS_VEHICLE_TREATED_MONOCYTE_UP		186	0.623852	1.63876	0.0239521	0.0281216	0.815	3719	tags=37%, list=17%, signal=44%
GSE3337_CTRL_VS_4H_IFNG_IN_CD8POS_DC_DN	GSE3337_CTRL_VS_4H_IFNG_IN_CD8POS_DC_DN		184	0.410201	1.63861	0.0303644	0.0281378	0.815	4157	tags=23%, list=19%, signal=28%
GSE5679_RARA_AGONIST_AM580_VS_AM580_AND_ROSIGLITAZONE_TREATED_DC_UP	GSE5679_RARA_AGONIST_AM580_VS_AM580_AND_ROSIGLITAZONE_TREATED_DC_UP		195	0.357518	1.63861	0.00798403	0.0281238	0.815	4649	tags=24%, list=21%, signal=30%
GSE40274_FOXP3_VS_FOXP3_AND_EOS_TRANSDUCED_ACTIVATED_CD4_TCELL_UP	GSE40274_FOXP3_VS_FOXP3_AND_EOS_TRANSDUCED_ACTIVATED_CD4_TCELL_UP		193	0.377822	1.63851	0.0165289	0.028139	0.816	5026	tags=26%, list=23%, signal=33%
GSE17721_POLYIC_VS_GARDIQUIMOD_16H_BMDC_UP	GSE17721_POLYIC_VS_GARDIQUIMOD_16H_BMDC_UP		196	0.347088	1.63807	0.00371058	0.028222	0.817	2810	tags=14%, list=13%, signal=16%
GSE7509_UNSTIM_VS_FCGRIIB_STIM_DC_DN	GSE7509_UNSTIM_VS_FCGRIIB_STIM_DC_DN		184	0.513433	1.63798	0.0499002	0.0282245	0.817	5019	tags=36%, list=22%, signal=46%
GSE34156_UNTREATED_VS_6H_NOD2_LIGAND_TREATED_MONOCYTE_UP	GSE34156_UNTREATED_VS_6H_NOD2_LIGAND_TREATED_MONOCYTE_UP		174	0.337365	1.63791	0.008	0.0282289	0.817	5339	tags=26%, list=24%, signal=34%
GSE11961_FOLLICULAR_BCELL_VS_PLASMA_CELL_DAY7_UP	GSE11961_FOLLICULAR_BCELL_VS_PLASMA_CELL_DAY7_UP		194	0.381865	1.63785	0	0.0282275	0.817	4005	tags=18%, list=18%, signal=22%
GSE22611_UNSTIM_VS_2H_MDP_STIM_MUTANT_NOD2_TRANSDUCED_HEK293T_CELL_DN	GSE22611_UNSTIM_VS_2H_MDP_STIM_MUTANT_NOD2_TRANSDUCED_HEK293T_CELL_DN		191	0.271102	1.63781	0.0379242	0.0282219	0.817	4371	tags=12%, list=20%, signal=15%
GSE17721_CTRL_VS_CPG_8H_BMDC_DN	GSE17721_CTRL_VS_CPG_8H_BMDC_DN		196	0.370437	1.6377	0.0020202	0.0282327	0.817	5649	tags=31%, list=25%, signal=41%
GSE27291_0H_VS_7D_STIM_GAMMADELTA_TCELL_DN	GSE27291_0H_VS_7D_STIM_GAMMADELTA_TCELL_DN		184	0.386758	1.63761	0.0243902	0.0282399	0.817	5178	tags=24%, list=23%, signal=31%
GSE21063_WT_VS_NFATC1_KO_3H_ANTI_IGM_STIM_BCELL_DN	GSE21063_WT_VS_NFATC1_KO_3H_ANTI_IGM_STIM_BCELL_DN		192	0.438302	1.63742	0.0348361	0.0282752	0.819	4856	tags=27%, list=22%, signal=34%
GSE43863_TH1_VS_TFH_MEMORY_CD4_TCELL_UP	GSE43863_TH1_VS_TFH_MEMORY_CD4_TCELL_UP		193	0.345047	1.63712	0.0396825	0.0283274	0.819	4824	tags=17%, list=22%, signal=21%
GSE14350_IL2RB_KO_VS_WT_TREG_DN	GSE14350_IL2RB_KO_VS_WT_TREG_DN		196	0.405704	1.63686	0.0121457	0.0283641	0.819	4497	tags=31%, list=20%, signal=39%
GSE17721_POLYIC_VS_CPG_16H_BMDC_UP	GSE17721_POLYIC_VS_CPG_16H_BMDC_UP		194	0.325755	1.63682	0.0019084	0.028355	0.819	4205	tags=19%, list=19%, signal=23%
GSE21360_NAIVE_VS_TERTIARY_MEMORY_CD8_TCELL_DN	GSE21360_NAIVE_VS_TERTIARY_MEMORY_CD8_TCELL_DN		190	0.359804	1.63676	0.00200401	0.0283512	0.819	4281	tags=21%, list=19%, signal=26%
GSE40666_NAIVE_VS_EFFECTOR_CD8_TCELL_WITH_IFNA_STIM_90MIN_DN	GSE40666_NAIVE_VS_EFFECTOR_CD8_TCELL_WITH_IFNA_STIM_90MIN_DN		194	0.361857	1.63676	0.0197628	0.0283373	0.819	5022	tags=21%, list=23%, signal=27%
GSE11864_UNTREATED_VS_CSF1_IFNG_PAM3CYS_IN_MAC_UP	GSE11864_UNTREATED_VS_CSF1_IFNG_PAM3CYS_IN_MAC_UP		187	0.295179	1.6367	0.0309917	0.0283396	0.819	3116	tags=11%, list=14%, signal=13%
GSE17721_POLYIC_VS_PAM3CSK4_16H_BMDC_UP	GSE17721_POLYIC_VS_PAM3CSK4_16H_BMDC_UP		193	0.366555	1.63656	0.0121212	0.0283555	0.819	5103	tags=24%, list=23%, signal=31%
GSE17721_LPS_VS_PAM3CSK4_4H_BMDC_UP	GSE17721_LPS_VS_PAM3CSK4_4H_BMDC_UP		196	0.34023	1.63628	0.00974659	0.0284021	0.819	5326	tags=24%, list=24%, signal=31%
GSE5455_EX_VIVO_VS_POST_24H_INCUBATION_MONOCYTES_FROM_TUMOR_BEARING_MOUSE_DN	GSE5455_EX_VIVO_VS_POST_24H_INCUBATION_MONOCYTES_FROM_TUMOR_BEARING_MOUSE_DN		189	0.40684	1.63614	0.0039604	0.0284102	0.819	3936	tags=22%, list=18%, signal=27%
GSE12392_WT_VS_IFNAR_KO_CD8A_NEG_SPLEEN_DC_DN	GSE12392_WT_VS_IFNAR_KO_CD8A_NEG_SPLEEN_DC_DN		194	0.313625	1.63603	0.019802	0.0284182	0.819	3219	tags=11%, list=14%, signal=13%
GSE43863_DAY6_EFF_VS_DAY150_MEM_TH1_CD4_TCELL_DN	GSE43863_DAY6_EFF_VS_DAY150_MEM_TH1_CD4_TCELL_DN		196	0.461852	1.63567	0.0182556	0.0284773	0.819	3926	tags=26%, list=18%, signal=31%
GSE34515_CD16_NEG_MONOCYTE_VS_DC_DN	GSE34515_CD16_NEG_MONOCYTE_VS_DC_DN		187	0.294376	1.63567	0.0174081	0.0284639	0.819	6251	tags=27%, list=28%, signal=38%
GSE22935_UNSTIM_VS_48H_MBOVIS_BCG_STIM_MACROPHAGE_DN	GSE22935_UNSTIM_VS_48H_MBOVIS_BCG_STIM_MACROPHAGE_DN		189	0.328801	1.63564	0	0.028456	0.819	4352	tags=20%, list=19%, signal=25%
GSE37301_LYMPHOID_PRIMED_MPP_VS_CD4_TCELL_DN	GSE37301_LYMPHOID_PRIMED_MPP_VS_CD4_TCELL_DN		194	0.274288	1.63547	0.0397614	0.0284707	0.819	3167	tags=11%, list=14%, signal=13%
GSE9037_CTRL_VS_LPS_1H_STIM_IRAK4_KO_BMDM_DN	GSE9037_CTRL_VS_LPS_1H_STIM_IRAK4_KO_BMDM_DN		191	0.380912	1.63524	0.0060241	0.0285057	0.819	5045	tags=28%, list=23%, signal=36%
GSE22432_PDC_VS_TGFB1_TREATEDCOMMON_DC_PROGENITOR_DN	GSE22432_PDC_VS_TGFB1_TREATEDCOMMON_DC_PROGENITOR_DN		195	0.372153	1.63504	0.0239044	0.0285375	0.819	4289	tags=22%, list=19%, signal=27%
GSE3039_ALPHABETA_CD8_TCELL_VS_B2_BCELL_UP	GSE3039_ALPHABETA_CD8_TCELL_VS_B2_BCELL_UP		193	0.378154	1.63479	0.0258449	0.0285846	0.819	3270	tags=16%, list=15%, signal=18%
GSE33292_WT_VS_TCF1_KO_DN3_THYMOCYTE_UP	GSE33292_WT_VS_TCF1_KO_DN3_THYMOCYTE_UP		193	0.364593	1.63458	0.0163265	0.0286171	0.819	6008	tags=32%, list=27%, signal=44%
GSE17721_12H_VS_24H_GARDIQUIMOD_BMDC_DN	GSE17721_12H_VS_24H_GARDIQUIMOD_BMDC_DN		192	0.283676	1.63454	0.00200803	0.0286103	0.819	1605	tags=6%, list=7%, signal=7%
GSE40274_FOXP3_VS_FOXP3_AND_IRF4_TRANSDUCED_ACTIVATED_CD4_TCELL_DN	GSE40274_FOXP3_VS_FOXP3_AND_IRF4_TRANSDUCED_ACTIVATED_CD4_TCELL_DN		194	0.377685	1.63449	0.00795229	0.0286107	0.819	3952	tags=22%, list=18%, signal=26%
GSE22886_TH1_VS_TH2_12H_ACT_DN	GSE22886_TH1_VS_TH2_12H_ACT_DN		185	0.392507	1.63441	0	0.028607	0.819	2939	tags=18%, list=13%, signal=21%
GSE339_CD4POS_VS_CD4CD8DN_DC_DN	GSE339_CD4POS_VS_CD4CD8DN_DC_DN		196	0.311236	1.63433	0.011976	0.0286108	0.819	4508	tags=17%, list=20%, signal=22%
GSE2826_WT_VS_XID_BCELL_DN	GSE2826_WT_VS_XID_BCELL_DN		195	0.390711	1.63429	0	0.0286075	0.82	3075	tags=19%, list=14%, signal=22%
GSE17721_CPG_VS_GARDIQUIMOD_8H_BMDC_UP	GSE17721_CPG_VS_GARDIQUIMOD_8H_BMDC_UP		191	0.35284	1.63413	0.024952	0.0286246	0.82	2896	tags=14%, list=13%, signal=16%
GSE16451_CTRL_VS_WEST_EQUINE_ENC_VIRUS_MATURE_NEURON_CELL_LINE_UP	GSE16451_CTRL_VS_WEST_EQUINE_ENC_VIRUS_MATURE_NEURON_CELL_LINE_UP		195	0.334692	1.63402	0.00409836	0.0286337	0.82	5288	tags=26%, list=24%, signal=33%
GSE7852_LN_VS_THYMUS_TREG_DN	GSE7852_LN_VS_THYMUS_TREG_DN		191	0.293851	1.63383	0.0019685	0.0286534	0.82	4519	tags=18%, list=20%, signal=23%
GSE7460_WT_VS_FOXP3_HET_ACT_WITH_TGFB_TCONV_DN	GSE7460_WT_VS_FOXP3_HET_ACT_WITH_TGFB_TCONV_DN		196	0.352408	1.63353	0.00612245	0.0286992	0.82	5573	tags=29%, list=25%, signal=38%
GSE11961_FOLLICULAR_BCELL_VS_MARGINAL_ZONE_BCELL_UP	GSE11961_FOLLICULAR_BCELL_VS_MARGINAL_ZONE_BCELL_UP		194	0.429117	1.63299	0.0040404	0.0287798	0.821	4515	tags=30%, list=20%, signal=37%
GSE16385_IFNG_TNF_VS_IL4_STIM_MACROPHAGE_UP	GSE16385_IFNG_TNF_VS_IL4_STIM_MACROPHAGE_UP		192	0.330103	1.63291	0.0208729	0.0287811	0.821	2185	tags=11%, list=10%, signal=13%
GSE17721_CPG_VS_GARDIQUIMOD_0.5H_BMDC_DN	GSE17721_CPG_VS_GARDIQUIMOD_0.5H_BMDC_DN		188	0.330745	1.63288	0.0252918	0.0287749	0.821	3670	tags=16%, list=16%, signal=19%
GSE5589_WT_VS_IL6_KO_LPS_AND_IL6_STIM_MACROPHAGE_45MIN_UP	GSE5589_WT_VS_IL6_KO_LPS_AND_IL6_STIM_MACROPHAGE_45MIN_UP		190	0.448985	1.63219	0	0.0289173	0.821	4436	tags=36%, list=20%, signal=44%
GSE19923_HEB_KO_VS_HEB_AND_E2A_KO_DP_THYMOCYTE_UP	GSE19923_HEB_KO_VS_HEB_AND_E2A_KO_DP_THYMOCYTE_UP		195	0.327283	1.63205	0.0254902	0.0289341	0.822	5247	tags=24%, list=24%, signal=31%
GSE3982_NKCELL_VS_TH2_UP	GSE3982_NKCELL_VS_TH2_UP		186	0.414866	1.63192	0.00210084	0.0289507	0.822	4828	tags=31%, list=22%, signal=39%
GSE2770_IL12_AND_TGFB_ACT_VS_ACT_CD4_TCELL_6H_DN	GSE2770_IL12_AND_TGFB_ACT_VS_ACT_CD4_TCELL_6H_DN		197	0.397991	1.63168	0.0565657	0.0289871	0.822	5084	tags=24%, list=23%, signal=31%
GSE44955_MCSF_VS_MCSF_AND_IL27_STIM_MACROPHAGE_DN	GSE44955_MCSF_VS_MCSF_AND_IL27_STIM_MACROPHAGE_DN		192	0.353227	1.63165	0.00406504	0.0289771	0.822	4271	tags=22%, list=19%, signal=27%
GSE5463_CTRL_VS_DEXAMETHASONE_TREATED_THYMOCYTE_UP	GSE5463_CTRL_VS_DEXAMETHASONE_TREATED_THYMOCYTE_UP		190	0.35621	1.63155	0.0406504	0.0289894	0.823	5082	tags=21%, list=23%, signal=27%
GSE360_L_DONOVANI_VS_L_MAJOR_DC_DN	GSE360_L_DONOVANI_VS_L_MAJOR_DC_DN		190	0.416495	1.63131	0.00622407	0.0290213	0.824	3378	tags=20%, list=15%, signal=23%
GSE7460_CTRL_VS_TGFB_TREATED_ACT_FOXP3_MUT_TCONV_UP	GSE7460_CTRL_VS_TGFB_TREATED_ACT_FOXP3_MUT_TCONV_UP		195	0.340482	1.63129	0.004	0.0290126	0.824	3576	tags=17%, list=16%, signal=21%
GSE16385_IFNG_TNF_VS_UNSTIM_MACROPHAGE_ROSIGLITAZONE_TREATED_DN	GSE16385_IFNG_TNF_VS_UNSTIM_MACROPHAGE_ROSIGLITAZONE_TREATED_DN		194	0.340585	1.63111	0.0413223	0.0290312	0.824	3300	tags=13%, list=15%, signal=16%
GSE43955_TH0_VS_TGFB_IL6_TH17_ACT_CD4_TCELL_60H_UP	GSE43955_TH0_VS_TGFB_IL6_TH17_ACT_CD4_TCELL_60H_UP		190	0.398288	1.63095	0.00838574	0.0290491	0.824	5485	tags=28%, list=25%, signal=37%
GSE37605_FOXP3_FUSION_GFP_VS_IRES_GFP_TREG_NOD_DN	GSE37605_FOXP3_FUSION_GFP_VS_IRES_GFP_TREG_NOD_DN		174	0.403945	1.63071	0.00612245	0.029089	0.825	3151	tags=20%, list=14%, signal=23%
GSE23568_CTRL_VS_ID3_TRANSDUCED_CD8_TCELL_UP	GSE23568_CTRL_VS_ID3_TRANSDUCED_CD8_TCELL_UP		194	0.405004	1.63054	0.0324544	0.0291106	0.825	5018	tags=22%, list=22%, signal=28%
GSE37301_HEMATOPOIETIC_STEM_CELL_VS_LYMPHOID_PRIMED_MPP_DN	GSE37301_HEMATOPOIETIC_STEM_CELL_VS_LYMPHOID_PRIMED_MPP_DN		166	0.336087	1.63034	0.0137255	0.0291391	0.825	5309	tags=24%, list=24%, signal=31%
GSE17721_LPS_VS_CPG_24H_BMDC_UP	GSE17721_LPS_VS_CPG_24H_BMDC_UP		190	0.361783	1.63021	0.00200401	0.0291487	0.825	2780	tags=16%, list=12%, signal=18%
GSE21670_STAT3_KO_VS_WT_CD4_TCELL_UP	GSE21670_STAT3_KO_VS_WT_CD4_TCELL_UP		188	0.491128	1.62974	0.0101215	0.0292351	0.826	4583	tags=35%, list=21%, signal=43%
GSE21546_WT_VS_SAP1A_KO_ANTI_CD3_STIM_DP_THYMOCYTES_DN	GSE21546_WT_VS_SAP1A_KO_ANTI_CD3_STIM_DP_THYMOCYTES_DN		195	0.300027	1.6296	0.00806452	0.029256	0.826	4256	tags=16%, list=19%, signal=20%
GSE2826_WT_VS_XID_BCELL_UP	GSE2826_WT_VS_XID_BCELL_UP		194	0.333879	1.62949	0.0223124	0.0292691	0.826	3175	tags=15%, list=14%, signal=17%
GSE8621_UNSTIM_VS_LPS_STIM_MACROPHAGE_DN	GSE8621_UNSTIM_VS_LPS_STIM_MACROPHAGE_DN		196	0.327235	1.62935	0.0163265	0.0292863	0.826	3128	tags=11%, list=14%, signal=13%
GSE21033_1H_VS_24H_POLYIC_STIM_DC_DN	GSE21033_1H_VS_24H_POLYIC_STIM_DC_DN		161	0.369424	1.6291	0.0257937	0.0293391	0.827	5691	tags=27%, list=25%, signal=36%
GSE22033_UNTREATED_VS_ROSIGLITAZONE_TREATED_MEF_DN	GSE22033_UNTREATED_VS_ROSIGLITAZONE_TREATED_MEF_DN		188	0.349272	1.62904	0.0116959	0.0293319	0.827	5926	tags=32%, list=27%, signal=44%
GSE40274_CTRL_VS_FOXP3_AND_GATA1_TRANSDUCED_ACTIVATED_CD4_TCELL_UP	GSE40274_CTRL_VS_FOXP3_AND_GATA1_TRANSDUCED_ACTIVATED_CD4_TCELL_UP		155	0.439384	1.62887	0.00584795	0.02935	0.827	4255	tags=31%, list=19%, signal=38%
GSE36078_WT_VS_IL1R_KO_LUNG_DC_AFTER_AD5_T425A_HEXON_INF_UP	GSE36078_WT_VS_IL1R_KO_LUNG_DC_AFTER_AD5_T425A_HEXON_INF_UP		195	0.330277	1.62842	0.00607287	0.0294228	0.827	4704	tags=23%, list=21%, signal=29%
GSE42021_TREG_VS_TCONV_PLN_UP	GSE42021_TREG_VS_TCONV_PLN_UP		191	0.489266	1.62826	0.0792683	0.0294384	0.827	6793	tags=42%, list=30%, signal=60%
[truncated: 2,739 more rows]

## Sheet: GSEA top3rd core genes
NAME	PROBE	DESCRIPTION<br>(from dataset)	GENE SYMBOL	GENE_TITLE	RANK IN GENE LIST	RANK METRIC SCORE	RUNNING ES	CORE ENRICHMENT
row_0	S100A12	S100 calcium binding protein A12 [Source:HGNC Symbol;Acc:HGNC:10489]	null	null	3	0.812058	0.0452324	Yes
row_1	AQP9	aquaporin 9 [Source:HGNC Symbol;Acc:HGNC:643]	null	null	11	0.744671	0.0865193	Yes
row_2	PTGS2	prostaglandin-endoperoxide synthase 2 [Source:HGNC Symbol;Acc:HGNC:9605]	null	null	18	0.710318	0.125932	Yes
row_3	VNN2	vanin 2 [Source:HGNC Symbol;Acc:HGNC:12706]	null	null	20	0.702066	0.16511	Yes
row_4	CXCR1	C-X-C motif chemokine receptor 1 [Source:HGNC Symbol;Acc:HGNC:6026]	null	null	94	0.548932	0.192478	Yes
row_5	TLR2	toll like receptor 2 [Source:HGNC Symbol;Acc:HGNC:11848]	null	null	125	0.511104	0.219677	Yes
row_6	FCAR	Fc fragment of IgA receptor [Source:HGNC Symbol;Acc:HGNC:3608]	null	null	191	0.466399	0.242795	Yes
row_7	HAL	histidine ammonia-lyase [Source:HGNC Symbol;Acc:HGNC:4806]	null	null	220	0.452864	0.266831	Yes
row_8	CHI3L1	chitinase 3 like 1 [Source:HGNC Symbol;Acc:HGNC:1932]	null	null	238	0.445712	0.290963	Yes
row_9	TPST1	tyrosylprotein sulfotransferase 1 [Source:HGNC Symbol;Acc:HGNC:12020]	null	null	394	0.398631	0.306228	Yes
row_10	LCAT	lecithin-cholesterol acyltransferase [Source:HGNC Symbol;Acc:HGNC:6522]	null	null	600	0.353448	0.316709	Yes
row_11	AOC3	amine oxidase copper containing 3 [Source:HGNC Symbol;Acc:HGNC:550]	null	null	638	0.346847	0.334414	Yes
row_12	PGLYRP1	peptidoglycan recognition protein 1 [Source:HGNC Symbol;Acc:HGNC:8904]	null	null	651	0.342423	0.353003	Yes
row_13	S100A4	S100 calcium binding protein A4 [Source:HGNC Symbol;Acc:HGNC:10494]	null	null	727	0.330568	0.368081	Yes
row_14	CEACAM4	carcinoembryonic antigen related cell adhesion molecule 4 [Source:HGNC Symbol;Acc:HGNC:1816]	null	null	760	0.326117	0.384854	Yes
row_15	MGAM	maltase-glucoamylase [Source:HGNC Symbol;Acc:HGNC:7043]	null	null	782	0.321962	0.401892	Yes
row_16	BASP1	brain abundant membrane attached signal protein 1 [Source:HGNC Symbol;Acc:HGNC:957]	null	null	836	0.315091	0.4171	Yes
row_17	TSPAN2	tetraspanin 2 [Source:HGNC Symbol;Acc:HGNC:20659]	null	null	915	0.30405	0.430561	Yes
row_18	TIMP2	TIMP metallopeptidase inhibitor 2 [Source:HGNC Symbol;Acc:HGNC:11821]	null	null	1374	0.252466	0.423966	Yes
row_19	LIN7A	lin-7 homolog A, crumbs cell polarity complex component [Source:HGNC Symbol;Acc:HGNC:17787]	null	null	1397	0.249838	0.436929	Yes
row_20	MYO5A	myosin VA [Source:HGNC Symbol;Acc:HGNC:7602]	null	null	1457	0.245669	0.447988	Yes
row_21	AOAH	acyloxyacyl hydrolase [Source:HGNC Symbol;Acc:HGNC:548]	null	null	1495	0.242824	0.459881	Yes
row_22	DOCK2	dedicator of cytokinesis 2 [Source:HGNC Symbol;Acc:HGNC:2988]	null	null	1594	0.234097	0.468531	Yes
row_23	S1PR4	sphingosine-1-phosphate receptor 4 [Source:HGNC Symbol;Acc:HGNC:3170]	null	null	1620	0.23231	0.480379	Yes
row_24	LCP1	lymphocyte cytosolic protein 1 [Source:HGNC Symbol;Acc:HGNC:6528]	null	null	1781	0.220282	0.485454	Yes
row_25	RNASE2	ribonuclease A family member 2 [Source:HGNC Symbol;Acc:HGNC:10045]	null	null	2150	0.1929	0.479598	Yes
row_26	F13A1	coagulation factor XIII A chain [Source:HGNC Symbol;Acc:HGNC:3531]	null	null	2251	0.188225	0.485594	Yes
row_27	EVI2B	ecotropic viral integration site 2B [Source:HGNC Symbol;Acc:HGNC:3500]	null	null	2356	0.181779	0.49105	Yes
row_28	MAP3K3	mitogen-activated protein kinase kinase kinase 3 [Source:HGNC Symbol;Acc:HGNC:6855]	null	null	2417	0.177983	0.498281	Yes
row_29	CDKN2D	cyclin dependent kinase inhibitor 2D [Source:HGNC Symbol;Acc:HGNC:1790]	null	null	2699	0.162084	0.494636	Yes
row_30	FRY	FRY microtubule binding protein [Source:HGNC Symbol;Acc:HGNC:20367]	null	null	2759	0.158285	0.500812	Yes
row_31	PCNX1	pecanex 1 [Source:HGNC Symbol;Acc:HGNC:19740]	null	null	2787	0.156881	0.508357	Yes
row_32	SYCP2	synaptonemal complex protein 2 [Source:HGNC Symbol;Acc:HGNC:11490]	null	null	2813	0.155731	0.515927	Yes
row_33	GRAMD1B	GRAM domain containing 1B [Source:HGNC Symbol;Acc:HGNC:29214]	null	null	3183	0.139087	0.50702	Yes
row_34	UCP2	uncoupling protein 2 [Source:HGNC Symbol;Acc:HGNC:12518]	null	null	3219	0.138126	0.513154	Yes
row_35	FGL2	fibrinogen like 2 [Source:HGNC Symbol;Acc:HGNC:3696]	null	null	3415	0.130808	0.511649	Yes
row_36	ARHGEF6	Rac/Cdc42 guanine nucleotide exchange factor 6 [Source:HGNC Symbol;Acc:HGNC:685]	null	null	3508	0.127381	0.514607	Yes
row_37	ZNF467	zinc finger protein 467 [Source:HGNC Symbol;Acc:HGNC:23154]	null	null	3520	0.126751	0.521191	Yes
row_38	AC005747.1	growth arrest specific 7 [Source:NCBI gene;Acc:8522]	null	null	3622	0.122754	0.523484	Yes
row_39	FCHO1	FCH domain only 1 [Source:HGNC Symbol;Acc:HGNC:29002]	null	null	3698	0.119716	0.526783	Yes
row_40	TMX4	thioredoxin related transmembrane protein 4 [Source:HGNC Symbol;Acc:HGNC:25237]	null	null	3709	0.119188	0.53299	Yes
row_41	ZNF185	zinc finger protein 185 with LIM domain [Source:HGNC Symbol;Acc:HGNC:12976]	null	null	3715	0.119025	0.539413	Yes
row_42	LMO2	LIM domain only 2 [Source:HGNC Symbol;Acc:HGNC:6642]	null	null	3819	0.115051	0.541186	Yes
row_43	MEGF9	multiple EGF like domains 9 [Source:HGNC Symbol;Acc:HGNC:3234]	null	null	4086	0.105508	0.535058	No
row_44	LYZ	lysozyme [Source:HGNC Symbol;Acc:HGNC:6740]	null	null	4576	0.0891945	0.517939	No
row_45	MAP3K5	mitogen-activated protein kinase kinase kinase 5 [Source:HGNC Symbol;Acc:HGNC:6857]	null	null	4773	0.0836552	0.513754	No
row_46	TBC1D1	TBC1 domain family member 1 [Source:HGNC Symbol;Acc:HGNC:11578]	null	null	4881	0.080481	0.513414	No
row_47	ZNF516	zinc finger protein 516 [Source:HGNC Symbol;Acc:HGNC:28990]	null	null	5048	0.0762164	0.510169	No
row_48	NEU1	neuraminidase 1 [Source:HGNC Symbol;Acc:HGNC:7758]	null	null	5182	0.0726318	0.508216	No
row_49	XPO6	exportin 6 [Source:HGNC Symbol;Acc:HGNC:19733]	null	null	5196	0.0723601	0.511671	No
row_50	TAGLN2	transgelin 2 [Source:HGNC Symbol;Acc:HGNC:11554]	null	null	5531	0.0642109	0.500162	No
row_51	MTHFS	methenyltetrahydrofolate synthetase [Source:HGNC Symbol;Acc:HGNC:7437]	null	null	5657	0.0614535	0.497946	No
row_52	CLPTM1	CLPTM1 regulator of GABA type A receptor forward trafficking [Source:HGNC Symbol;Acc:HGNC:2087]	null	null	5708	0.0603027	0.499055	No
row_53	CBX7	chromobox 7 [Source:HGNC Symbol;Acc:HGNC:1557]	null	null	5745	0.0593727	0.500745	No
row_54	OAT	ornithine aminotransferase [Source:HGNC Symbol;Acc:HGNC:8091]	null	null	5846	0.0573288	0.499428	No
row_55	CALCOCO1	calcium binding and coiled-coil domain 1 [Source:HGNC Symbol;Acc:HGNC:29306]	null	null	5888	0.0563601	0.500723	No
row_56	XRCC1	X-ray repair cross complementing 1 [Source:HGNC Symbol;Acc:HGNC:12828]	null	null	6075	0.0525197	0.495251	No
row_57	FBXL5	F-box and leucine rich repeat protein 5 [Source:HGNC Symbol;Acc:HGNC:13602]	null	null	6172	0.0504912	0.493733	No
row_58	ITPK1	inositol-tetrakisphosphate 1-kinase [Source:HGNC Symbol;Acc:HGNC:6177]	null	null	6328	0.047636	0.489388	No
row_59	SBNO2	strawberry notch homolog 2 [Source:HGNC Symbol;Acc:HGNC:29158]	null	null	6683	0.0414985	0.475707	No
row_60	BEST1	bestrophin 1 [Source:HGNC Symbol;Acc:HGNC:12703]	null	null	6720	0.0409201	0.476366	No
row_61	DMXL2	Dmx like 2 [Source:HGNC Symbol;Acc:HGNC:2938]	null	null	6790	0.039786	0.47547	No
row_62	MPG	N-methylpurine DNA glycosylase [Source:HGNC Symbol;Acc:HGNC:7211]	null	null	6792	0.0397552	0.477646	No
row_63	C9orf16	chromosome 9 open reading frame 16 [Source:HGNC Symbol;Acc:HGNC:17823]	null	null	6816	0.0392945	0.478802	No
row_64	DLGAP4	DLG associated protein 4 [Source:HGNC Symbol;Acc:HGNC:24476]	null	null	7127	0.0346564	0.466726	No
row_65	JAK1	Janus kinase 1 [Source:HGNC Symbol;Acc:HGNC:6190]	null	null	7173	0.0339429	0.466589	No
row_66	NDUFAF1	NADH:ubiquinone oxidoreductase complex assembly factor 1 [Source:HGNC Symbol;Acc:HGNC:18828]	null	null	7260	0.0327305	0.46453	No
row_67	SIVA1	SIVA1 apoptosis inducing factor [Source:HGNC Symbol;Acc:HGNC:17712]	null	null	7374	0.0311965	0.461166	No
row_68	FKBP5	FKBP prolyl isomerase 5 [Source:HGNC Symbol;Acc:HGNC:3721]	null	null	7543	0.0288171	0.455183	No
row_69	GNAS	GNAS complex locus [Source:HGNC Symbol;Acc:HGNC:4392]	null	null	7609	0.0280112	0.45381	No
row_70	OSBPL8	oxysterol binding protein like 8 [Source:HGNC Symbol;Acc:HGNC:16396]	null	null	7612	0.0279934	0.455283	No
row_71	RAPGEF2	Rap guanine nucleotide exchange factor 2 [Source:HGNC Symbol;Acc:HGNC:16854]	null	null	7721	0.0266291	0.45189	No
row_72	PBXIP1	PBX homeobox interacting protein 1 [Source:HGNC Symbol;Acc:HGNC:21199]	null	null	7748	0.0262944	0.452184	No
row_73	CDIPT	CDP-diacylglycerol--inositol 3-phosphatidyltransferase [Source:HGNC Symbol;Acc:HGNC:1769]	null	null	7777	0.0258556	0.452363	No
row_74	CUL4B	cullin 4B [Source:HGNC Symbol;Acc:HGNC:2555]	null	null	7783	0.0257562	0.453576	No
row_75	DGAT1	diacylglycerol O-acyltransferase 1 [Source:HGNC Symbol;Acc:HGNC:2843]	null	null	7895	0.024355	0.449919	No
row_76	RAF1	Raf-1 proto-oncogene, serine/threonine kinase [Source:HGNC Symbol;Acc:HGNC:9829]	null	null	7907	0.0241287	0.45077	No
row_77	PTOV1	PTOV1 extended AT-hook containing adaptor protein [Source:HGNC Symbol;Acc:HGNC:9632]	null	null	7914	0.0240881	0.451845	No
row_78	YIPF1	Yip1 domain family member 1 [Source:HGNC Symbol;Acc:HGNC:25231]	null	null	7978	0.0233799	0.450303	No
row_79	PDE6D	phosphodiesterase 6D [Source:HGNC Symbol;Acc:HGNC:8788]	null	null	8001	0.0230592	0.450597	No
row_80	HAT1	histone acetyltransferase 1 [Source:HGNC Symbol;Acc:HGNC:4821]	null	null	8059	0.0223298	0.449269	No
row_81	CCPG1	cell cycle progression 1 [Source:HGNC Symbol;Acc:HGNC:24227]	null	null	8103	0.0216633	0.448535	No
row_82	DSTYK	dual serine/threonine and tyrosine protein kinase [Source:HGNC Symbol;Acc:HGNC:29043]	null	null	8121	0.0214813	0.448967	No
row_83	NAP1L1	nucleosome assembly protein 1 like 1 [Source:HGNC Symbol;Acc:HGNC:7637]	null	null	8216	0.0204936	0.445863	No
row_84	RPL27	ribosomal protein L27 [Source:HGNC Symbol;Acc:HGNC:10328]	null	null	8331	0.0193033	0.441789	No
row_85	CDK14	cyclin dependent kinase 14 [Source:HGNC Symbol;Acc:HGNC:8883]	null	null	8501	0.0175692	0.435132	No
row_86	CAT	catalase [Source:HGNC Symbol;Acc:HGNC:1516]	null	null	8611	0.0165201	0.431129	No
row_87	ZMYM2	zinc finger MYM-type containing 2 [Source:HGNC Symbol;Acc:HGNC:12989]	null	null	8640	0.0162387	0.430771	No
row_88	PSMB4	proteasome subunit beta 4 [Source:HGNC Symbol;Acc:HGNC:9541]	null	null	8695	0.0156396	0.429204	No
row_89	GBA	glucosylceramidase beta [Source:HGNC Symbol;Acc:HGNC:4177]	null	null	8788	0.0147448	0.425869	No
row_90	MTMR1	myotubularin related protein 1 [Source:HGNC Symbol;Acc:HGNC:7449]	null	null	8916	0.0132965	0.420872	No
row_91	SCO2	SCO cytochrome c oxidase assembly protein 2 [Source:HGNC Symbol;Acc:HGNC:10604]	null	null	9003	0.0122149	0.417667	No
row_92	DCTN3	dynactin subunit 3 [Source:HGNC Symbol;Acc:HGNC:2713]	null	null	9034	0.0119267	0.416978	No
row_93	ATP6V0A2	ATPase H+ transporting V0 subunit a2 [Source:HGNC Symbol;Acc:HGNC:18481]	null	null	9105	0.0111894	0.414439	No
row_94	GAA	glucosidase alpha, acid [Source:HGNC Symbol;Acc:HGNC:4065]	null	null	9109	0.0111323	0.414925	No
row_95	MAN2B2	mannosidase alpha class 2B member 2 [Source:HGNC Symbol;Acc:HGNC:29623]	null	null	9125	0.0109962	0.414862	No
row_96	STAT5B	signal transducer and activator of transcription 5B [Source:HGNC Symbol;Acc:HGNC:11367]	null	null	9181	0.0104872	0.412962	No
row_97	PITPNM1	phosphatidylinositol transfer protein membrane associated 1 [Source:HGNC Symbol;Acc:HGNC:9003]	null	null	9244	0.00992894	0.410714	No
row_98	MSL1	MSL complex subunit 1 [Source:HGNC Symbol;Acc:HGNC:27905]	null	null	9417	0.00821673	0.403399	No
row_99	GRN	granulin precursor [Source:HGNC Symbol;Acc:HGNC:4601]	null	null	9516	0.00720539	0.399372	No
row_100	RPS11	ribosomal protein S11 [Source:HGNC Symbol;Acc:HGNC:10384]	null	null	9535	0.00703963	0.398952	No
row_101	VPS13B	vacuolar protein sorting 13 homolog B [Source:HGNC Symbol;Acc:HGNC:2183]	null	null	9550	0.00689037	0.398704	No
row_102	BAD	BCL2 associated agonist of cell death [Source:HGNC Symbol;Acc:HGNC:936]	null	null	9558	0.00677639	0.398767	No
row_103	EIF4G2	eukaryotic translation initiation factor 4 gamma 2 [Source:HGNC Symbol;Acc:HGNC:3297]	null	null	9652	0.00595915	0.394896	No
row_104	NCOA4	nuclear receptor coactivator 4 [Source:HGNC Symbol;Acc:HGNC:7671]	null	null	9738	0.00535536	0.391353	No
row_105	MYH9	myosin heavy chain 9 [Source:HGNC Symbol;Acc:HGNC:7579]	null	null	9863	0.00425427	0.385987	No
row_106	NPTN	neuroplastin [Source:HGNC Symbol;Acc:HGNC:17867]	null	null	9955	0.00360477	0.382075	No
row_107	DNAJB1	DnaJ heat shock protein family (Hsp40) member B1 [Source:HGNC Symbol;Acc:HGNC:5270]	null	null	10100	0.00226109	0.375693	No
row_108	RPL38	ribosomal protein L38 [Source:HGNC Symbol;Acc:HGNC:10349]	null	null	10120	0.00211726	0.374952	No
row_109	RPL11	ribosomal protein L11 [Source:HGNC Symbol;Acc:HGNC:10301]	null	null	10153	0.00188631	0.373611	No
row_110	FLII	FLII actin remodeling protein [Source:HGNC Symbol;Acc:HGNC:3750]	null	null	10285	0.000763988	0.367733	No
row_111	ANAPC5	anaphase promoting complex subunit 5 [Source:HGNC Symbol;Acc:HGNC:15713]	null	null	10320	0.000444147	0.366221	No
row_112	GANAB	glucosidase II alpha subunit [Source:HGNC Symbol;Acc:HGNC:4138]	null	null	10428	-0.000430597	0.361409	No
row_113	EPHB4	EPH receptor B4 [Source:HGNC Symbol;Acc:HGNC:3395]	null	null	10468	-0.000797457	0.359691	No
row_114	RPA1	replication protein A1 [Source:HGNC Symbol;Acc:HGNC:10289]	null	null	10534	-0.00132367	0.356827	No
row_115	ADD3	adducin 3 [Source:HGNC Symbol;Acc:HGNC:245]	null	null	10631	-0.00200904	0.3526	No
row_116	RPL29	ribosomal protein L29 [Source:HGNC Symbol;Acc:HGNC:10331]	null	null	10654	-0.00219977	0.351729	No
row_117	IQGAP1	IQ motif containing GTPase activating protein 1 [Source:HGNC Symbol;Acc:HGNC:6110]	null	null	10668	-0.00227397	0.351268	No
row_118	PINK1	PTEN induced kinase 1 [Source:HGNC Symbol;Acc:HGNC:14581]	null	null	10683	-0.00244154	0.350772	No
row_119	AGPAT1	1-acylglycerol-3-phosphate O-acyltransferase 1 [Source:HGNC Symbol;Acc:HGNC:324]	null	null	10909	-0.00432899	0.340844	No
row_120	LSM6	LSM6 homolog, U6 small nuclear RNA and mRNA degradation associated [Source:HGNC Symbol;Acc:HGNC:17017]	null	null	11167	-0.00622569	0.329576	No
row_121	CPNE3	copine 3 [Source:HGNC Symbol;Acc:HGNC:2316]	null	null	11202	-0.00652699	0.328404	No
row_122	VCL	vinculin [Source:HGNC Symbol;Acc:HGNC:12665]	null	null	11349	-0.00775412	0.322239	No
row_123	PIGB	phosphatidylinositol glycan anchor biosynthesis class B [Source:HGNC Symbol;Acc:HGNC:8959]	null	null	11405	-0.00822614	0.320212	No
row_124	ZBED1	zinc finger BED-type containing 1 [Source:HGNC Symbol;Acc:HGNC:447]	null	null	11475	-0.00872148	0.317581	No
row_125	SIPA1L1	signal induced proliferation associated 1 like 1 [Source:HGNC Symbol;Acc:HGNC:20284]	null	null	11507	-0.00898402	0.316682	No
row_126	TATDN2	TatD DNase domain containing 2 [Source:HGNC Symbol;Acc:HGNC:28988]	null	null	11565	-0.00949375	0.314636	No
row_127	UPF3A	UPF3A regulator of nonsense mediated mRNA decay [Source:HGNC Symbol;Acc:HGNC:20332]	null	null	11592	-0.00969458	0.314002	No
row_128	FAM120A	family with sequence similarity 120A [Source:HGNC Symbol;Acc:HGNC:13247]	null	null	11650	-0.0100462	0.311987	No
row_129	SLC9A1	solute carrier family 9 member A1 [Source:HGNC Symbol;Acc:HGNC:11071]	null	null	11762	-0.0109452	0.307582	No
row_130	TMBIM6	transmembrane BAX inhibitor motif containing 6 [Source:HGNC Symbol;Acc:HGNC:11723]	null	null	11847	-0.0114802	0.304427	No
row_131	HDAC5	histone deacetylase 5 [Source:HGNC Symbol;Acc:HGNC:14068]	null	null	12049	-0.0131783	0.296078	No
row_132	RTF1	RTF1 homolog, Paf1/RNA polymerase II complex component [Source:HGNC Symbol;Acc:HGNC:28996]	null	null	12229	-0.0146845	0.288808	No
row_133	ABHD2	abhydrolase domain containing 2 [Source:HGNC Symbol;Acc:HGNC:18717]	null	null	12240	-0.0147769	0.289182	No
row_134	TAF2	TATA-box binding protein associated factor 2 [Source:HGNC Symbol;Acc:HGNC:11536]	null	null	12241	-0.0147796	0.290007	No
row_135	MICU1	mitochondrial calcium uptake 1 [Source:HGNC Symbol;Acc:HGNC:1530]	null	null	12307	-0.0153043	0.287925	No
row_136	PYGL	glycogen phosphorylase L [Source:HGNC Symbol;Acc:HGNC:9725]	null	null	12965	-0.0208007	0.259392	No
row_137	STK24	serine/threonine kinase 24 [Source:HGNC Symbol;Acc:HGNC:11403]	null	null	13061	-0.0216126	0.256305	No
row_138	IRF3	interferon regulatory factor 3 [Source:HGNC Symbol;Acc:HGNC:6118]	null	null	13125	-0.0221136	0.254693	No
row_139	ASAH1	N-acylsphingosine amidohydrolase 1 [Source:HGNC Symbol;Acc:HGNC:735]	null	null	13312	-0.0238744	0.24762	No
row_140	TOB1	transducer of ERBB2, 1 [Source:HGNC Symbol;Acc:HGNC:11979]	null	null	13371	-0.0242712	0.246355	No
row_141	SFN	stratifin [Source:HGNC Symbol;Acc:HGNC:10773]	null	null	13418	-0.0246998	0.245656	No
row_142	DGCR2	DiGeorge syndrome critical region gene 2 [Source:HGNC Symbol;Acc:HGNC:2845]	null	null	13516	-0.0255424	0.242699	No
row_143	ATP5MPL	ATP synthase membrane subunit 6.8PL [Source:HGNC Symbol;Acc:HGNC:1188]	null	null	13738	-0.0274793	0.234245	No
row_144	PRKDC	protein kinase, DNA-activated, catalytic subunit [Source:HGNC Symbol;Acc:HGNC:9413]	null	null	13765	-0.0276916	0.234617	No
row_145	STAT3	signal transducer and activator of transcription 3 [Source:HGNC Symbol;Acc:HGNC:11364]	null	null	13784	-0.0278434	0.235359	No
row_146	SRF	serum response factor [Source:HGNC Symbol;Acc:HGNC:11291]	null	null	13826	-0.0282005	0.235081	No
row_147	IQGAP2	IQ motif containing GTPase activating protein 2 [Source:HGNC Symbol;Acc:HGNC:6111]	null	null	13834	-0.0282612	0.236344	No
row_148	HMGB1	high mobility group box 1 [Source:HGNC Symbol;Acc:HGNC:4983]	null	null	13957	-0.0293761	0.232471	No
row_149	CCN3	cellular communication network factor 3 [Source:HGNC Symbol;Acc:HGNC:7885]	null	null	14040	-0.0301053	0.230447	No
row_150	SCP2	sterol carrier protein 2 [Source:HGNC Symbol;Acc:HGNC:10606]	null	null	14055	-0.0301815	0.2315	No
row_151	CLASRP	CLK4 associating serine/arginine rich protein [Source:HGNC Symbol;Acc:HGNC:17731]	null	null	14132	-0.0309006	0.229791	No
row_152	STIM1	stromal interaction molecule 1 [Source:HGNC Symbol;Acc:HGNC:11386]	null	null	14199	-0.0315366	0.22857	No
row_153	PACSIN2	protein kinase C and casein kinase substrate in neurons 2 [Source:HGNC Symbol;Acc:HGNC:8571]	null	null	14234	-0.0318858	0.228815	No
row_154	GDE1	glycerophosphodiester phosphodiesterase 1 [Source:HGNC Symbol;Acc:HGNC:29644]	null	null	14322	-0.0327654	0.226713	No
row_155	METTL7A	methyltransferase like 7A [Source:HGNC Symbol;Acc:HGNC:24550]	null	null	14370	-0.033314	0.22645	No
row_156	PKN2	protein kinase N2 [Source:HGNC Symbol;Acc:HGNC:9406]	null	null	14422	-0.0338173	0.226034	No
row_157	SULT1B1	sulfotransferase family 1B member 1 [Source:HGNC Symbol;Acc:HGNC:17845]	null	null	14519	-0.0348115	0.22364	No
row_158	SPTAN1	spectrin alpha, non-erythrocytic 1 [Source:HGNC Symbol;Acc:HGNC:11273]	null	null	14531	-0.0349531	0.225096	No
row_159	CNTN6	contactin 6 [Source:HGNC Symbol;Acc:HGNC:2176]	null	null	14709	-0.036597	0.21914	No
row_160	KIAA0556	KIAA0556 [Source:HGNC Symbol;Acc:HGNC:29068]	null	null	14798	-0.0374739	0.217257	No
row_161	DAPK2	death associated protein kinase 2 [Source:HGNC Symbol;Acc:HGNC:2675]	null	null	14980	-0.0392512	0.211269	No
row_162	ATP5MC3	ATP synthase membrane subunit c locus 3 [Source:HGNC Symbol;Acc:HGNC:843]	null	null	14986	-0.0392883	0.213238	No
row_163	HIST1H4C	histone cluster 1 H4 family member c [Source:HGNC Symbol;Acc:HGNC:4787]	null	null	15127	-0.0407848	0.209189	No
row_164	POLR2F	RNA polymerase II subunit F [Source:HGNC Symbol;Acc:HGNC:9193]	null	null	15131	-0.0408128	0.211333	No
row_165	VBP1	VHL binding protein 1 [Source:HGNC Symbol;Acc:HGNC:12662]	null	null	15166	-0.0412167	0.212099	No
row_166	ALDH6A1	aldehyde dehydrogenase 6 family member A1 [Source:HGNC Symbol;Acc:HGNC:7179]	null	null	15243	-0.0420054	0.211011	No
row_167	CLSTN1	calsyntenin 1 [Source:HGNC Symbol;Acc:HGNC:17447]	null	null	15335	-0.0427961	0.209289	No
row_168	SRSF5	serine and arginine rich splicing factor 5 [Source:HGNC Symbol;Acc:HGNC:10787]	null	null	15336	-0.0427985	0.21168	No
row_169	ZBTB16	zinc finger and BTB domain containing 16 [Source:HGNC Symbol;Acc:HGNC:12930]	null	null	15350	-0.0429953	0.213494	No
row_170	ACPP	acid phosphatase, prostate [Source:HGNC Symbol;Acc:HGNC:125]	null	null	15397	-0.0434668	0.213844	No
row_171	ANP32A	acidic nuclear phosphoprotein 32 family member A [Source:HGNC Symbol;Acc:HGNC:13233]	null	null	15499	-0.0443684	0.211757	No
row_172	MAN2A2	mannosidase alpha class 2A member 2 [Source:HGNC Symbol;Acc:HGNC:6825]	null	null	15668	-0.046282	0.20675	No
row_173	SRPK1	SRSF protein kinase 1 [Source:HGNC Symbol;Acc:HGNC:11305]	null	null	15860	-0.0484702	0.200825	No
row_174	ACVR1B	activin A receptor type 1B [Source:HGNC Symbol;Acc:HGNC:172]	null	null	16004	-0.05005	0.197158	No
row_175	ZSCAN26	zinc finger and SCAN domain containing 26 [Source:HGNC Symbol;Acc:HGNC:12978]	null	null	16075	-0.0508497	0.196835	No
row_176	MPPE1	metallophosphoesterase 1 [Source:HGNC Symbol;Acc:HGNC:15988]	null	null	16157	-0.0518142	0.196069	No
row_177	CS	citrate synthase [Source:HGNC Symbol;Acc:HGNC:2422]	null	null	16225	-0.0526399	0.195981	No
row_178	PPP1R12B	protein phosphatase 1 regulatory subunit 12B [Source:HGNC Symbol;Acc:HGNC:7619]	null	null	16234	-0.0527564	0.198567	No
row_179	PEX19	peroxisomal biogenesis factor 19 [Source:HGNC Symbol;Acc:HGNC:9713]	null	null	16251	-0.0529229	0.200801	No
row_180	SCAP	SREBF chaperone [Source:HGNC Symbol;Acc:HGNC:30634]	null	null	16663	-0.0583135	0.185482	No
row_181	PRPS2	phosphoribosyl pyrophosphate synthetase 2 [Source:HGNC Symbol;Acc:HGNC:9465]	null	null	16720	-0.0591807	0.186257	No
row_182	KCNQ1	potassium voltage-gated channel subfamily Q member 1 [Source:HGNC Symbol;Acc:HGNC:6294]	null	null	16940	-0.0618488	0.179815	No
row_183	INTS1	integrator complex subunit 1 [Source:HGNC Symbol;Acc:HGNC:24555]	null	null	17180	-0.0655547	0.172675	No
row_184	CECR7	cat eye syndrome chromosome region, candidate 7 [Source:HGNC Symbol;Acc:HGNC:1845]	null	null	17390	-0.0692833	0.167099	No
row_185	CDK19	cyclin dependent kinase 19 [Source:HGNC Symbol;Acc:HGNC:19338]	null	null	18541	-0.0932649	0.120332	No
row_186	SYNE2	spectrin repeat containing nuclear envelope protein 2 [Source:HGNC Symbol;Acc:HGNC:17084]	null	null	18640	-0.0958872	0.12126	No
row_187	NCAPD2	non-SMC condensin I complex subunit D2 [Source:HGNC Symbol;Acc:HGNC:24305]	null	null	18830	-0.101032	0.118362	No
row_188	AGER	advanced glycosylation end-product specific receptor [Source:HGNC Symbol;Acc:HGNC:320]	null	null	18892	-0.102814	0.121349	No
row_189	DYRK2	dual specificity tyrosine phosphorylation regulated kinase 2 [Source:HGNC Symbol;Acc:HGNC:3093]	null	null	19026	-0.105926	0.121255	No
row_190	AOC2	amine oxidase copper containing 2 [Source:HGNC Symbol;Acc:HGNC:549]	null	null	19361	-0.115149	0.112593	No
row_191	SULT1A1	sulfotransferase family 1A member 1 [Source:HGNC Symbol;Acc:HGNC:11453]	null	null	20154	-0.142711	0.0847689	No
row_192	ALOX15	arachidonate 15-lipoxygenase [Source:HGNC Symbol;Acc:HGNC:433]	null	null	21468	-0.231765	0.0383725	No

## Sheet: Combined String interactions
#node1	node2	node1_string_id	node2_string_id	neighborhood_on_chromosome	gene_fusion	phylogenetic_cooccurrence	homology	coexpression	experimentally_determined_interaction	database_annotated	automated_textmining	combined_score
A2M	TIMP1	9606.ENSP00000323929	9606.ENSP00000218388	0	0	0	0	0.062	0	0	0.596	0.605
A2M	MMP3	9606.ENSP00000323929	9606.ENSP00000299855	0	0	0	0	0	0	0.6	0.431	0.763
A2M	MMP1	9606.ENSP00000323929	9606.ENSP00000322788	0	0	0	0	0	0	0.6	0.721	0.883
CEBPB	TLR2	9606.ENSP00000305422	9606.ENSP00000260010	0	0	0	0	0.09	0	0	0.393	0.424
CXCR1	TREM1	9606.ENSP00000295683	9606.ENSP00000244709	0	0	0	0	0.426	0	0	0.166	0.501
CXCR1	TLR2	9606.ENSP00000295683	9606.ENSP00000260010	0	0	0	0	0.159	0	0	0.492	0.554
CXCR1	FPR1	9606.ENSP00000295683	9606.ENSP00000471493	0	0	0	0.747	0.325	0	0	0.519	0.41
CXCR1	FPR2	9606.ENSP00000295683	9606.ENSP00000468897	0	0	0	0.746	0.521	0	0	0.504	0.579
CXCR1	LYN	9606.ENSP00000295683	9606.ENSP00000428924	0	0	0	0	0.076	0.056	0.9	0.136	0.914
FPR1	TREM1	9606.ENSP00000471493	9606.ENSP00000244709	0	0	0	0	0.55	0	0	0.577	0.801
FPR1	TLR2	9606.ENSP00000471493	9606.ENSP00000260010	0	0	0	0	0.57	0	0	0.423	0.741
FPR1	CXCR1	9606.ENSP00000471493	9606.ENSP00000295683	0	0	0	0.747	0.325	0	0	0.519	0.41
FPR1	FPR2	9606.ENSP00000471493	9606.ENSP00000468897	0	0	0	0.971	0.684	0	0.9	0.921	0.967
FPR2	TREM1	9606.ENSP00000468897	9606.ENSP00000244709	0	0	0	0	0.335	0	0	0.167	0.422
FPR2	TLR2	9606.ENSP00000468897	9606.ENSP00000260010	0	0	0	0	0.229	0	0	0.556	0.643
FPR2	CXCR1	9606.ENSP00000468897	9606.ENSP00000295683	0	0	0	0.746	0.521	0	0	0.504	0.579
FPR2	FPR1	9606.ENSP00000468897	9606.ENSP00000471493	0	0	0	0.971	0.684	0	0.9	0.921	0.967
LYN	TLR2	9606.ENSP00000428924	9606.ENSP00000260010	0	0	0	0	0.184	0.089	0	0.784	0.825
LYN	CXCR1	9606.ENSP00000428924	9606.ENSP00000295683	0	0	0	0	0.076	0.056	0.9	0.136	0.914
MMP1	TIMP1	9606.ENSP00000322788	9606.ENSP00000218388	0	0	0	0	0.157	0.869	0.9	0.989	0.999
MMP1	TLR2	9606.ENSP00000322788	9606.ENSP00000260010	0	0	0	0	0.056	0	0	0.433	0.442
MMP1	MMP3	9606.ENSP00000322788	9606.ENSP00000299855	0	0	0.298	0.953	0.529	0	0.9	0.912	0.953
MMP1	A2M	9606.ENSP00000322788	9606.ENSP00000323929	0	0	0	0	0	0	0.6	0.721	0.883
MMP3	TIMP1	9606.ENSP00000299855	9606.ENSP00000218388	0	0	0	0	0.111	0.941	0.9	0.989	0.999
MMP3	TLR2	9606.ENSP00000299855	9606.ENSP00000260010	0	0	0	0	0.062	0	0	0.47	0.483
MMP3	A2M	9606.ENSP00000299855	9606.ENSP00000323929	0	0	0	0	0	0	0.6	0.431	0.763
MMP3	MMP1	9606.ENSP00000299855	9606.ENSP00000322788	0	0	0.298	0.953	0.529	0	0.9	0.912	0.953
S100A4	TIMP1	9606.ENSP00000357705	9606.ENSP00000218388	0	0	0	0	0.208	0	0	0.416	0.518
TIMP1	TLR2	9606.ENSP00000218388	9606.ENSP00000260010	0	0	0	0	0.063	0.057	0	0.395	0.418
TIMP1	S100A4	9606.ENSP00000218388	9606.ENSP00000357705	0	0	0	0	0.208	0	0	0.416	0.518
TIMP1	A2M	9606.ENSP00000218388	9606.ENSP00000323929	0	0	0	0	0.062	0	0	0.596	0.605
TIMP1	MMP1	9606.ENSP00000218388	9606.ENSP00000322788	0	0	0	0	0.157	0.869	0.9	0.989	0.999
TIMP1	MMP3	9606.ENSP00000218388	9606.ENSP00000299855	0	0	0	0	0.111	0.941	0.9	0.989	0.999
TLR2	TIMP1	9606.ENSP00000260010	9606.ENSP00000218388	0	0	0	0	0.063	0.057	0	0.395	0.418
TLR2	TREM1	9606.ENSP00000260010	9606.ENSP00000244709	0	0	0	0	0.361	0	0	0.736	0.824
TLR2	CEBPB	9606.ENSP00000260010	9606.ENSP00000305422	0	0	0	0	0.09	0	0	0.393	0.424
TLR2	MMP1	9606.ENSP00000260010	9606.ENSP00000322788	0	0	0	0	0.056	0	0	0.433	0.442
TLR2	MMP3	9606.ENSP00000260010	9606.ENSP00000299855	0	0	0	0	0.062	0	0	0.47	0.483
TLR2	CXCR1	9606.ENSP00000260010	9606.ENSP00000295683	0	0	0	0	0.159	0	0	0.492	0.554
TLR2	FPR2	9606.ENSP00000260010	9606.ENSP00000468897	0	0	0	0	0.229	0	0	0.556	0.643
TLR2	FPR1	9606.ENSP00000260010	9606.ENSP00000471493	0	0	0	0	0.57	0	0	0.423	0.741
TLR2	LYN	9606.ENSP00000260010	9606.ENSP00000428924	0	0	0	0	0.184	0.089	0	0.784	0.825
TREM1	FPR2	9606.ENSP00000244709	9606.ENSP00000468897	0	0	0	0	0.335	0	0	0.167	0.422
TREM1	CXCR1	9606.ENSP00000244709	9606.ENSP00000295683	0	0	0	0	0.426	0	0	0.166	0.501
TREM1	FPR1	9606.ENSP00000244709	9606.ENSP00000471493	0	0	0	0	0.55	0	0	0.577	0.801
TREM1	TLR2	9606.ENSP00000244709	9606.ENSP00000260010	0	0	0	0	0.361	0	0	0.736	0.824
