# Supplementary material for: A Series of Genes for Predicting Responses to Anti-Tumor Necrosis Factor α Therapy in Crohn’s Disease
Source: Front Pharmacol. 2022 Apr 20;13:870796. doi: 10.3389/fphar.2022.870796 (PMC9065476; doi:10.3389/fphar.2022.870796)
Supplement: Supplementary file 2 [file Table3.XLSX]

## Sheet: xCell_gse16879a_Charoentong_071
	GSM364627	GSM364628	GSM364629	GSM364630	GSM364631	GSM364632	GSM423010	GSM423011	GSM423012	GSM423013	GSM423014	GSM423015	GSM423016	GSM423017	GSM423018	GSM423019	GSM423020	GSM423021	GSM423022	GSM423023	GSM423024	GSM423025	GSM423026	GSM423027	GSM423028	GSM423029	GSM423030	GSM423031	GSM423032	GSM423033	GSM423034	GSM423035	GSM423036	GSM423037	GSM423038	GSM423039	GSM423040	GSM423041	GSM423042	GSM423043	GSM423044	GSM423045	GSM423046	GSM423047	GSM423048	GSM423049	GSM423050	GSM423051	GSM423052
B-cells	-0.101542	-0.100734	-0.00936852	-0.235996	-0.236626	-0.234608	0.366604	-0.26808	0.42615	-0.0510645	-0.117164	-0.0784811	-0.027527	0.195845	-0.252125	0.0868899	-0.209044	0.0545777	0.0528466	-0.0369539	0.132568	-0.092572	-0.217088	0.0892741	-0.130503	0.248982	0.183423	0.187846	-0.00437751	0.227157	0.224162	0.34022	0.217335	0.245229	0.0122861	0.236514	0.0879618	0.147134	0.393108	0.495658	0.513477	0.203104	-0.0234756	-0.233956	-0.0289778	-0.123328	0.430627	-0.01583	0.604309
CD4+ T-cells	0.0668951	0.0147505	0.152906	0.107087	0.0925465	0.127328	0.38333	0.0470449	0.358317	0.414456	0.227924	0.315233	0.291456	0.210761	0.142696	0.400348	0.0528719	0.410581	0.366824	0.314221	0.309681	0.407892	0.253034	0.359882	0.190024	0.30015	0.291293	0.379037	0.17493	0.487462	0.442431	0.370746	0.361804	0.420818	0.4028	0.502542	0.447691	0.340727	0.482156	0.5119	0.47616	0.431709	0.327437	0.213798	0.208999	0.10168	0.389146	0.185727	0.426622
CD4+ Tcm	0.531428	0.504778	0.57557	0.501958	0.491323	0.503371	0.646542	0.505401	0.645226	0.600557	0.514686	0.547883	0.514896	0.568189	0.525772	0.594101	0.491346	0.577995	0.540061	0.563902	0.552932	0.54005	0.476552	0.603081	0.512047	0.584928	0.611694	0.611395	0.539297	0.642476	0.64662	0.700851	0.684793	0.66281	0.61964	0.660142	0.64015	0.63917	0.701808	0.678038	0.697748	0.646788	0.541733	0.595086	0.586908	0.587719	0.629234	0.586274	0.687948
CD4+ Tem	0.20659	0.190994	0.225184	0.183063	0.206467	0.226717	0.273981	0.233006	0.279317	0.264413	0.257128	0.231616	0.234461	0.177441	0.206035	0.281174	0.20025	0.246439	0.228434	0.248915	0.292397	0.295772	0.23608	0.270795	0.199949	0.289369	0.294335	0.336633	0.264226	0.333593	0.299024	0.324214	0.30581	0.332721	0.295665	0.284313	0.278627	0.27327	0.334535	0.29286	0.311692	0.278386	0.202921	0.234256	0.25349	0.299241	0.287629	0.317752	0.314395
CD8+ T-cells	0.327797	0.226961	0.286153	0.219831	0.246092	0.300565	0.414181	0.1849	0.416403	0.265377	0.238468	0.333713	0.229139	0.21107	0.11328	0.421239	0.159774	0.308342	0.324612	0.278242	0.304067	0.296831	0.212041	0.368802	0.253862	0.320911	0.205312	0.321418	0.212311	0.426052	0.416572	0.32546	0.316805	0.376155	0.357369	0.479457	0.397567	0.249695	0.419931	0.419041	0.407567	0.410044	0.233294	0.38137	0.349899	0.355173	0.376438	0.366528	0.466661
CD8+ Tcm	0.328698	0.305409	0.363348	0.362588	0.302659	0.31927	0.359604	0.324721	0.331241	0.39623	0.34891	0.391262	0.339668	0.404546	0.316043	0.390553	0.34054	0.391131	0.361515	0.42215	0.338249	0.349973	0.316658	0.396296	0.334293	0.332553	0.31483	0.391129	0.347589	0.485436	0.47997	0.485165	0.493443	0.489731	0.481971	0.466334	0.446392	0.464967	0.485846	0.475836	0.463083	0.435599	0.37498	0.348484	0.333419	0.367812	0.307079	0.377813	0.351812
CD8+ Tem	0.207645	0.134727	0.229684	0.144412	0.16304	0.10493	0.381217	0.182868	0.374525	0.404342	0.278217	0.374029	0.29256	0.28494	0.231238	0.376441	0.125778	0.349366	0.272743	0.339762	0.263745	0.353975	0.246941	0.370847	0.295409	0.378737	0.304236	0.323047	0.27524	0.431107	0.415504	0.407086	0.387914	0.473614	0.413719	0.433861	0.426504	0.399442	0.494456	0.466449	0.458319	0.408761	0.24918	0.303677	0.233826	0.268961	0.339863	0.261949	0.418057
Eosinophils	-0.21462	-0.214652	-0.172933	-0.268095	-0.260348	-0.13467	-0.0771412	-0.189765	-0.0608084	0.00273473	-0.116634	-0.165443	-0.158841	-0.213134	-0.157556	-0.0844637	-0.293672	-0.0434287	0.0132112	-0.0805762	-0.0960915	-0.146521	-0.0665086	-0.13779	-0.237012	-0.00667338	-0.130999	-0.0822661	-0.0797176	0.114717	0.0319319	0.0658604	0.0421131	0.0843953	0.13359	-0.10428	-0.0244844	-0.0388011	0.0984978	0.0775434	0.0767509	-0.103305	-0.149961	-0.145356	-0.169163	-0.16279	-0.06189	-0.108736	0.0140834
Macrophages	-0.107425	-0.0926694	-0.0313699	-0.1517	-0.19627	-0.141453	0.0199257	-0.0933878	0.0378104	0.0558344	-0.077371	-0.0284989	-0.0753167	0.0789031	-0.113526	0.0648412	-0.0687032	0.00942105	-0.0661063	-0.0247815	-0.0556817	-0.0257253	-0.132333	0.0192104	-0.0969748	0.0191945	0.032126	0.0392515	-0.0144049	0.138257	0.151032	0.233534	0.239542	0.258028	0.19771	0.133643	0.0873767	0.111117	0.273492	0.187881	0.128031	0.128126	-0.0303573	-0.0844274	-0.0482832	-0.0717311	-0.0782976	-0.0917105	0.0953427
Mast cells	-0.0984076	-0.0380273	-0.028681	-0.0668336	-0.111423	-0.118853	0.0330609	-0.0793085	-0.00139585	0.10294	-0.0720694	-0.0512235	-0.0595123	0.0412356	-0.0626878	0.0333345	-0.0915591	0.0829099	0.043923	0.00706403	-0.000315265	0.0235441	-0.0959548	0.107875	-0.07669	0.0522489	0.0443245	0.0481473	-0.00629001	0.182041	0.188713	0.239385	0.254072	0.244739	0.212256	0.211739	0.133901	0.185601	0.340894	0.251039	0.193146	0.165412	0.0732041	-0.0390001	-0.0644358	-0.0595919	-0.0151601	-0.0526749	0.0553643
Memory B-cells	0.0752274	0.118196	0.0659044	0.100886	0.109821	0.0898768	0.193003	0.062497	0.212485	0.113891	0.0954834	0.101268	0.104936	0.0932768	0.0546406	0.134509	0.0505796	0.147436	0.146738	0.0826091	0.0748178	0.115777	0.0909312	0.125778	0.0927998	0.116786	0.142801	0.130038	0.0480907	0.180948	0.168435	0.165096	0.0770434	0.185935	0.0693555	0.152051	0.136426	0.120703	0.16931	0.187501	0.194672	0.138993	0.101618	0.121884	0.103224	0.114195	0.256772	0.0887648	0.274836
Monocytes	0.427408	0.448324	0.457762	0.423668	0.461272	0.427813	0.452018	0.446381	0.440425	0.446569	0.420244	0.425071	0.426417	0.425289	0.422037	0.456217	0.445158	0.408684	0.414234	0.417727	0.444904	0.407378	0.394752	0.435444	0.429005	0.447151	0.443615	0.428045	0.429239	0.412359	0.446208	0.443647	0.461816	0.461674	0.46991	0.435354	0.434983	0.4487	0.465272	0.513978	0.473237	0.44522	0.419159	0.491265	0.463428	0.469658	0.495401	0.473368	0.520956
NK cells	0.145886	0.119278	0.184386	0.0950956	0.0678923	0.120555	0.198519	0.0931494	0.217638	0.236096	0.0918352	0.206993	0.182039	0.191922	0.114263	0.247305	0.149898	0.203795	0.163191	0.193065	0.178555	0.20765	0.109546	0.241614	0.141798	0.2481	0.224201	0.223197	0.191725	0.304825	0.262053	0.332333	0.312823	0.318504	0.239441	0.271308	0.291625	0.287833	0.340998	0.280634	0.285345	0.320251	0.177507	0.180277	0.108787	0.141743	0.158163	0.15884	0.229981
NKT	0.0336403	-0.0396529	0.0627995	-0.0168216	-0.0284675	-0.00288863	0.126667	0.00422551	0.0648887	0.0575097	-0.0080276	0.0264307	0.0285923	0.0978881	-0.0272563	0.0672075	0.01366	0.0290504	0.0102152	0.039757	-0.031319	-0.0147136	-0.0335146	0.0920037	-0.00423458	0.0690071	0.04961	0.0835291	0.0845405	0.149158	0.132726	0.169665	0.182324	0.148637	0.0985218	0.0939157	0.113016	0.136285	0.250376	0.149228	0.116072	0.135984	0.0899526	0.0370887	0.0674378	-0.0072614	0.0734304	0.0115386	0.102562
Neutrophils	-0.0799553	-0.146433	-0.188707	-0.237883	-0.111183	-0.194995	-0.0449279	-0.124598	-0.0547902	-0.041181	-0.212084	0.0310488	-0.152344	-0.0323194	-0.150478	-0.0568148	-0.097022	-0.0234575	-0.26146	-0.0227942	-0.205074	0.000413432	-0.191016	-0.00960239	-0.146443	-0.0727288	0.0126868	0.0061857	-0.157291	0.261023	0.337007	0.49954	0.446083	0.363839	0.42016	0.0822652	-0.0237361	0.333754	0.548041	0.401952	0.265789	0.153182	-0.0317305	0.117137	0.0537068	0.0382731	-0.00744862	-0.00905977	-0.0577493
Tgd cells	0.374386	0.327137	0.369652	0.350435	0.349365	0.375903	0.362115	0.278746	0.40447	0.442879	0.370918	0.384774	0.355197	0.421391	0.336207	0.441765	0.328693	0.442313	0.368943	0.440563	0.382855	0.425827	0.334935	0.465032	0.349469	0.391604	0.410344	0.450989	0.372366	0.483652	0.475145	0.504948	0.487514	0.498544	0.4459	0.481098	0.48213	0.464205	0.518857	0.492992	0.479954	0.456346	0.397761	0.418338	0.374658	0.393072	0.397647	0.392259	0.447965
Th1 cells	0.109485	0.0926916	0.119297	0.0766037	0.0907292	0.0785653	0.165758	0.0675697	0.196833	0.181794	0.0747401	0.122057	0.100467	0.123708	0.0659498	0.182306	0.110074	0.159173	0.134672	0.126145	0.143359	0.12443	0.0707272	0.179939	0.0905321	0.163074	0.142363	0.174059	0.101083	0.257387	0.260686	0.291012	0.280382	0.29304	0.207277	0.241633	0.196591	0.220325	0.341262	0.299025	0.298931	0.245092	0.115843	0.144859	0.13389	0.131202	0.19601	0.152082	0.240374
Th2 cells	0.100701	0.065174	0.144085	0.0682305	0.0745141	0.144495	0.287013	0.132228	0.23449	0.287998	0.137046	0.238651	0.187571	0.270445	0.139418	0.249905	0.0886054	0.222855	0.215434	0.193036	0.169576	0.240516	0.0953881	0.243292	0.126499	0.235935	0.219401	0.265466	0.227244	0.403475	0.331702	0.372725	0.402021	0.366117	0.306232	0.300827	0.277064	0.328843	0.386568	0.36622	0.354156	0.340945	0.223197	0.184769	0.131865	0.164058	0.177986	0.165537	0.250675
Tregs	-0.0324873	-0.0541614	0.0725467	-0.0373722	-0.111305	-0.0837723	0.137902	-0.102593	0.166089	0.111919	-0.0259633	0.0694573	-0.0119155	0.0986363	-0.0656381	0.130646	-0.119727	0.106919	-0.0194248	0.0756543	0.0179556	0.0892319	-0.0972162	0.11921	-0.0660957	0.156297	0.0987662	0.134829	-0.0080288	0.242048	0.267131	0.334933	0.303028	0.286919	0.213082	0.22185	0.193509	0.216505	0.412778	0.26256	0.30704	0.287758	0.0890385	0.04286	0.0317517	-0.00235958	0.0884656	0.044597	0.223071
aDC	0.265826	0.221992	0.26487	0.259396	0.213472	0.189944	0.356199	0.247971	0.371237	0.367481	0.244858	0.345553	0.303772	0.303713	0.23992	0.383693	0.220338	0.36027	0.284377	0.340185	0.312512	0.332491	0.233795	0.369425	0.275291	0.336977	0.350013	0.401092	0.222513	0.423427	0.45133	0.490522	0.469781	0.453517	0.444123	0.441612	0.408105	0.457425	0.531884	0.527709	0.487252	0.433844	0.332893	0.328096	0.278989	0.270554	0.303577	0.261953	0.363797
iDC	0.349919	0.318184	0.376011	0.317697	0.255954	0.312259	0.410058	0.318219	0.376544	0.414779	0.332735	0.368752	0.347404	0.334608	0.321284	0.435322	0.336327	0.374237	0.368907	0.390699	0.385187	0.372508	0.322502	0.423005	0.348762	0.397743	0.416278	0.400954	0.359198	0.444429	0.463628	0.50353	0.486032	0.467033	0.440227	0.444771	0.417018	0.470305	0.508265	0.480762	0.480596	0.426396	0.381985	0.323551	0.316255	0.320369	0.350101	0.328148	0.383936
pDC	0.316429	0.334611	0.348274	0.239437	0.325406	0.32051	0.389709	0.310678	0.397803	0.387001	0.318218	0.373237	0.36604	0.330873	0.300381	0.405344	0.331651	0.388709	0.352993	0.37489	0.35714	0.365488	0.290591	0.402351	0.331206	0.384877	0.399099	0.424555	0.371063	0.468022	0.441303	0.539932	0.503943	0.490791	0.459792	0.433598	0.422034	0.480102	0.572028	0.494903	0.487663	0.434486	0.357463	0.321002	0.32419	0.347193	0.335293	0.348093	0.397205
[truncated: 36 more columns]
