# Supplementary material for: A Series of Genes for Predicting Responses to Anti-Tumor Necrosis Factor α Therapy in Crohn’s Disease
Source: Front Pharmacol. 2022 Apr 20;13:870796. doi: 10.3389/fphar.2022.870796 (PMC9065476; doi:10.3389/fphar.2022.870796)
Supplement: Supplementary file 3 [file Table1.XLSX]

## Sheet: Overview
Reference	Platform	GEO accession	Sample source	Responders	Unresponders	Differential genes(p<0.05)
Heike Schmitt.et.al.2018	GPL13497	GSE111761	LPMCs	3	3	2811
Shai S Shen-Orr.et.al.2017	GPL23159	GSE107865	LPMCs	17	5	1020
Azucena Salas.et.al.2013	GPL17996	GSE52746	Biopsies	7	5	3422
Ingrid Arijs.et.al.2009	GPL570	GSE16879	Biopsies	20	17	4690

## Sheet: GSE107865
ID	Gene symbol	P.Value	B	logFC
TC2100008087.hg.1	ATP-hydrolysing	0.000119	-1.42	0.52934
TC0300007121.hg.1	ZNF619	0.000192	-1.6	0.556811
TC1900011985.hg.1	DMWD	0.000206	-1.63	0.516909
TC1200009375.hg.1	GLT1D1	0.000326	-1.81	-0.512284
TC0100013471.hg.1	PTAFR	0.000344	-1.83	-0.524572
TC0700013013.hg.1	ZNF467	0.000386	-1.88	-0.553101
TC2000009216.hg.1	SLPI	0.00047	-1.96	-0.810287
TC0X00008230.hg.1	IL13RA1	0.00049	-1.97	-0.795241
TC0300013104.hg.1	EIF5A2	0.000532	-2.01	0.614821
TC0600013757.hg.1	SOD2	0.000609	-2.06	-0.483079
TC1100010175.hg.1	RRAS2	0.000801	-2.17	0.852808
TC1500007612.hg.1	DIS3L	0.00082	-2.18	0.464466
TC0900010825.hg.1	NINJ1	0.000832	-2.19	-0.447615
TC0800011479.hg.1	SYBU	0.000856	-2.2	-0.575303
TC1100013209.hg.1	Cdc42	0.000865	-2.2	-0.668114
TC1400008683.hg.1	RBM23	0.000883	-2.21	-0.455551
TC1200006781.hg.1	CLEC12B	0.000908	-2.22	0.770351
TC0800010138.hg.1	RAB11FIP1	0.000909	-2.22	-0.635081
TC0600014194.hg.1	TIAM2	0.000943	-2.24	-0.932631
TC0300012664.hg.1	GK5	0.000967	-2.25	0.70025
TC2100008490.hg.1	BACH1	0.000975	-2.25	-0.437164
TC0200008501.hg.1	ITPRIPL1	0.000981	-2.26	0.697713
TC0100016185.hg.1	FCGR3A	0.000993	-2.26	-0.556831
TC1000010172.hg.1	SVIL	0.001001	-2.26	-0.578157
TC0100016189.hg.1	FCGR3B	0.001072	-2.29	-0.53159
TC0300008888.hg.1	CEP63	0.001086	-2.3	-0.392666
TC1300009907.hg.1	DCUN1D2	0.001123	-2.31	0.471926
TC0100016794.hg.1	B3GALT2	0.0012	-2.34	0.649231
TC0800007007.hg.1	TNFRSF10C	0.001251	-2.36	-0.364483
TC1100012473.hg.1	MPZL3	0.001258	-2.36	-0.37716
TC2000009017.hg.1	SOGA1	0.001314	-2.38	-0.443759
TC2000008680.hg.1	CST4	0.001339	-2.38	-0.454885
TC1200012451.hg.1	STX2	0.001363	-2.39	0.436767
TC0400012947.hg.1	GPRIN3	0.001427	-2.41	0.572215
TC1600009446.hg.1	CPPED1	0.001438	-2.41	-0.485402
TC0300013972.hg.1	SLC26A6	0.001447	-2.42	0.470217
TC0100012496.hg.1	NADK	0.0015	-2.43	-0.475487
TC2000007820.hg.1	CASS4	0.001521	-2.44	-0.585394
TC0400012956.hg.1	ELOVL6	0.001536	-2.44	0.742169
TC0300010033.hg.1	Cdc42	0.001598	-2.46	-0.519649
TC0300013719.hg.1	CEP19	0.001607	-2.46	-0.573589
TC1300009492.hg.1	TGDS	0.001655	-2.47	0.504607
TC0500007758.hg.1	FCHO2	0.001691	-2.48	-0.567974
TC2100008477.hg.1	S100B	0.001709	-2.49	-0.664619
TC0300008369.hg.1	ATP6V1A	0.001793	-2.51	-0.500396
TC1700010721.hg.1	STAT3	0.001812	-2.51	-0.539557
TC0600013155.hg.1	TMEM244	0.001945	-2.54	0.602853
TC2100007205.hg.1	MX2	0.001965	-2.54	-0.578085
TC1100013193.hg.1	PTPRCAP	0.001968	-2.55	0.628974
TC1200012700.hg.1	C12orf75	0.002034	-2.56	0.774562
TC0400012150.hg.1	TMEM154	0.002159	-2.58	-0.514049
TC0500009319.hg.1	CCNG1	0.002176	-2.59	0.487076
TC0200015002.hg.1	CHN1	0.002192	-2.59	0.6248
TC0300007166.hg.1	ZBTB47	0.002216	-2.59	-0.510451
TC0600011777.hg.1	TREM1	0.002271	-2.61	-0.483466
TC0500012842.hg.1	DUSP1	0.002329	-2.62	-0.697465
TC1100012930.hg.1	B3GAT1	0.002391	-2.63	0.394963
TC0100008807.hg.1	NEXN	0.002513	-2.65	-0.57102
TC0500007136.hg.1	SPEF2	0.002584	-2.66	0.388012
TC0100016983.hg.1	CHI3L1	0.002585	-2.66	-1.17055
TC1600011483.hg.1	LITAF	0.002603	-2.66	-0.402194
TC0700006984.hg.1	SNX10	0.002674	-2.67	-0.588487
TC0200015714.hg.1	CXCR1	0.002766	-2.69	-0.500499
TC1400009529.hg.1	ACTN1	0.002897	-2.71	-0.4499
TC1600011513.hg.1	BOLA2	0.003012	-2.72	0.553953
TC2100007056.hg.1	SIM2	0.003046	-2.73	-0.41646
TC0X00010652.hg.1	UPF3B	0.003082	-2.73	0.464125
TC1600009185.hg.1	MEFV	0.003093	-2.74	-0.535702
TC2000008267.hg.1	RalGDS	0.003113	-2.74	-0.391821
TC0X00006446.hg.1	CSF2RA	0.003178	-2.75	-0.477005
TC0500009743.hg.1	BTNL8	0.003194	-2.75	-0.385071
TC1700009385.hg.1	SLC43A2	0.003217	-2.75	-0.414687
TC1200010559.hg.1	VDR	0.003311	-2.76	-0.400985
TC1500007866.hg.1	PPCDC	0.003348	-2.77	-0.381885
TC1200008005.hg.1	RalGDS	0.003376	-2.77	-0.404736
TC1300007483.hg.1	BORA	0.003394	-2.78	0.441121
TC1400008606.hg.1	RNASE1	0.003455	-2.78	0.809421
TC1100012155.hg.1	PDGFD	0.00347	-2.78	0.604086
TC0200010785.hg.1	CXCR2	0.003508	-2.79	-0.495382
TC1700008984.hg.1	SEC14L1	0.003547	-2.79	-0.527014
TC1300007780.hg.1	RAP2A	0.003568	-2.8	0.518414
TC1700007779.hg.1	MSL1	0.003819	-2.83	-0.453819
TC1200011598.hg.1	HAL	0.003829	-2.83	-0.470392
TC2100008424.hg.1	SLC19A1	0.003847	-2.83	-0.367874
TC0400011180.hg.1	SCD5	0.003897	-2.83	0.486677
TC0100015333.hg.1	PTPN22	0.003916	-2.84	0.641828
TC0100017730.hg.1	EGLN1	0.003925	-2.84	-0.406167
TC0500013392.hg.1	CCNJL	0.003969	-2.84	-0.672992
TC2000007479.hg.1	PI3	0.003982	-2.84	-0.880887
TC0100018519.hg.1	F11R	0.004018	-2.85	-0.476568
TC0300013877.hg.1	EPHB1	0.004032	-2.85	-0.540621
TC1700006808.hg.1	RANGRF	0.004061	-2.85	0.339866
TC0800011023.hg.1	CNGB3	0.004138	-2.86	-0.394254
TC0100013651.hg.1	PHC2	0.004142	-2.86	-0.618155
TC1100007216.hg.1	PRRG4	0.00418	-2.86	-0.757438
TC1500010350.hg.1	NTRK3	0.00418	-2.86	-0.466951
TC0500010998.hg.1	CCDC125	0.004248	-2.87	-0.796355
TC1300008463.hg.1	FLT1	0.004324	-2.88	-0.463293
TC0500011100.hg.1	ZNF366	0.004372	-2.88	-0.45239
TC1900010998.hg.1	PRKD2	0.004422	-2.89	-0.375025
TC0X00007540.hg.1	DLG3	0.004429	-2.89	0.38284
TC0700013348.hg.1	GHRHR	0.004478	-2.89	-0.406429
TC0100010140.hg.1	SYT11	0.004496	-2.9	0.539721
TC1200008474.hg.1	SOCS2	0.004655	-2.91	0.377286
TC0200010056.hg.1	MTX2	0.004663	-2.91	0.457334
TC0600010797.hg.1	MAK	0.004789	-2.92	-0.553506
TC1200012573.hg.1	RHNO1	0.004793	-2.92	0.325798
TC1500009641.hg.1	RORA	0.004918	-2.93	0.740841
TC1100008477.hg.1	DGAT2	0.004932	-2.93	-0.367009
TC1500007174.hg.1	EID1	0.005166	-2.95	-0.478046
TC0200016073.hg.1	KCNJ13	0.005175	-2.96	0.376253
TC0600011805.hg.1	USP49	0.005204	-2.96	-0.388087
TC1600010394.hg.1	CES1	0.005346	-2.97	-0.420665
TC1900009832.hg.1	ADGRE3	0.005521	-2.98	-0.59394
TC1700010641.hg.1	KRT23	0.005526	-2.98	-0.493397
TC1000010818.hg.1	CTNNA3	0.005738	-3	-0.697419
TC0900012192.hg.1	PHPT1	0.005844	-3.01	-0.430655
TC1400007706.hg.1	FOS	0.005851	-3.01	0.387494
TC1700007791.hg.1	RARA	0.005856	-3.01	-0.372733
TC1500009753.hg.1	OAZ2	0.006135	-3.03	-0.386356
TC1200006779.hg.1	CLEC12A	0.006212	-3.03	-0.363214
TC1700007769.hg.1	LRRC3C	0.006219	-3.03	0.983825
TC0600009353.hg.1	TPD52L1	0.00623	-3.04	-0.436309
TC0400007245.hg.1	tre-2	0.006291	-3.04	-0.313967
TC0100013983.hg.1	TMEM53	0.00633	-3.04	-0.490151
TC0400009048.hg.1	TLR2	0.006359	-3.04	0.334982
TC0300009774.hg.1	HRG	0.006407	-3.05	-0.572109
TC0400010500.hg.1	RBM47	0.006419	-3.05	-0.341579
TC1700008171.hg.1	PRAC2	0.006451	-3.05	-0.40457
TC0200008797.hg.1	SULT1C2	0.006467	-3.05	-0.321238
TC0200016768.hg.1	PECR	0.006471	-3.05	-0.408609
TC1200011121.hg.1	LOC100129940	0.006537	-3.06	0.424976
TC0200016757.hg.1	NCKAP1	0.006547	-3.06	-0.411795
TC0600007511.hg.1	TRIM40	0.006563	-3.06	0.433675
TC0100016715.hg.1	prostaglandin G	0.006614	-3.06	-0.413845
TC0800012382.hg.1	DEFA3	0.006681	-3.07	-0.508715
TC0X00007235.hg.1	GAGE4	0.006719	-3.07	-1.88548
TC0X00010155.hg.1	ITM2A	0.006725	-3.07	-0.388369
TC0800009437.hg.1	DEFA1B	0.006806	-3.07	0.46564
TC1900010856.hg.1	PLAUR	0.006837	-3.08	-1.95049
TC0800012381.hg.1	DEFA1	0.006837	-3.08	-1.95049
TC0300008385.hg.1	TIGIT	0.006846	-3.08	-0.460348
TC0X00006590.hg.1	WWC3	0.006947	-3.08	0.540709
TC2200009357.hg.1	PACSIN2	0.007123	-3.09	-0.451624
TC1600006760.hg.1	UBN1	0.007225	-3.1	-0.357669
TC1200011567.hg.1	TMCC3	0.007237	-3.1	-0.405862
TC0900010769.hg.1	NFIL3	0.00729	-3.1	-0.460193
TC1700011736.hg.1	NT5C	0.00733	-3.11	-0.509376
TC0900007064.hg.1	DNAJB5	0.007361	-3.11	0.304586
TC1500010942.hg.1	LYSMD4	0.007376	-3.11	-0.538084
TC1200010839.hg.1	ITGA5	0.007521	-3.12	0.37016
TC1200008275.hg.1	SYT1	0.007592	-3.12	-0.403503
TC0100014964.hg.1	DNTTIP2	0.007595	-3.12	-0.346503
TC0100007845.hg.1	MANEAL	0.007663	-3.12	0.727991
TC1100007739.hg.1	OR4D11	0.007746	-3.13	0.397239
TC1800006715.hg.1	IMPA2	0.007777	-3.13	-0.395045
TC0700007499.hg.1	VWC2	0.007827	-3.13	-0.430004
TC0100016112.hg.1	TAGLN2	0.007896	-3.14	-0.567072
TC0800009433.hg.1	DEFA4	0.007989	-3.14	-0.359255
TC0100007898.hg.1	MACF1	0.008012	-3.14	-1.48368
TC0500007848.hg.1	PDE8B	0.008059	-3.15	0.300803
TC1900009192.hg.1	ABHD17A	0.008065	-3.15	-0.480145
TC1700010501.hg.1	DDX52	0.008117	-3.15	0.421598
TC1900008485.hg.1	FUT2	0.008153	-3.15	0.41457
TC0400010688.hg.1	USP46	0.008164	-3.15	-0.406451
TC0900010147.hg.1	CNTNAP3B	0.008303	-3.16	0.314487
TC0X00007229.hg.1	GAGE12F	0.008345	-3.16	-0.672652
TC0300013275.hg.1	PEX5L	0.008412	-3.16	-0.395295
TC1100010907.hg.1	BTBD18	0.00844	-3.17	-0.472344
TC0300007013.hg.1	ARPP21	0.0085	-3.17	0.385912
TC0300009301.hg.1	PTX3	0.008607	-3.17	-0.406081
TC1700010426.hg.1	SLFN13	0.00861	-3.17	-0.554639
TC1000010362.hg.1	ZNF248	0.008636	-3.18	0.520493
TC2200008487.hg.1	PISD	0.00866	-3.18	0.392596
TC1400007511.hg.1	RAD51B	0.008684	-3.18	-0.411477
TC1100012794.hg.1	ARHGAP32	0.008711	-3.18	0.495481
TC0500009400.hg.1	KCNIP1	0.008761	-3.18	-0.383838
TC0700008149.hg.1	PHTF2	0.008817	-3.19	-0.367213
TC0600014371.hg.1	RNASET2	0.00883	-3.19	0.46228
TC0300006985.hg.1	CCR4	0.008888	-3.19	-0.385581
TC0900009404.hg.1	PUM3	0.009106	-3.2	0.709128
TC0500009599.hg.1	TSPAN17	0.009126	-3.2	0.491528
TC0700012602.hg.1	CEP41	0.009138	-3.2	0.407797
TC1900008415.hg.1	CCDC9	0.009177	-3.2	-0.395834
TC0400009891.hg.1	EVC2	0.009223	-3.2	-0.332879
TC0X00008108.hg.1	TMEM164	0.009306	-3.21	0.383519
TC0600011657.hg.1	C6orf222	0.009375	-3.21	-0.530308
TC1500006965.hg.1	RAD51	0.009613	-3.22	-0.364638
TC1000007785.hg.1	NRBF2	0.009749	-3.23	-0.420961
TC0500008121.hg.1	ARSK	0.009799	-3.23	-0.332808
TC0700009398.hg.1	TAS2R3	0.009827	-3.23	0.273281
TC1500006999.hg.1	NUSAP1	0.009858	-3.23	0.386936
TC1000007703.hg.1	BICC1	0.009863	-3.23	-0.357042
TC0700008659.hg.1	NFE4	0.009899	-3.24	-0.459781
TC1400010015.hg.1	ITPK1	0.00993	-3.24	-0.448891
TC0100010012.hg.1	SMCP	0.010049	-3.24	-0.523154
TC0900009930.hg.1	FANCG	0.010099	-3.24	-0.455595
TC0300011124.hg.1	CISH	0.010121	-3.24	0.306188
TC1900008543.hg.1	FCGRT	0.010169	-3.25	0.42622
TC0500010489.hg.1	CAPSL	0.010259	-3.25	-0.3137
TC1100009618.hg.1	GLB1L2	0.010271	-3.25	-0.316196
TC0X00010431.hg.1	RAB9B	0.010356	-3.25	0.360327
TC1600007210.hg.1	HS3ST2	0.010429	-3.26	0.310792
TC0800010949.hg.1	SNX16	0.010462	-3.26	-0.360275
TC0100009555.hg.1	CD2	0.010468	-3.26	0.499646
TC0100011755.hg.1	DNAH14	0.010497	-3.26	0.754302
TC0300012812.hg.1	GPR171	0.010648	-3.27	0.574338
TC0200007257.hg.1	NDUFAF7	0.010698	-3.27	0.623109
TC0300008316.hg.1	PVRL3	0.010724	-3.27	0.494567
TC0300008559.hg.1	PARP15	0.010765	-3.27	0.477388
TC1500009904.hg.1	TLE3	0.010818	-3.27	0.528651
TC2000007481.hg.1	SEMG1	0.010897	-3.28	-0.284003
TC1200012167.hg.1	COQ5	0.010937	-3.28	-0.359507
TC1700007042.hg.1	MPRIP	0.01097	-3.28	0.386476
TC0600007597.hg.1	LST1	0.011018	-3.28	0.433671
TC0200009955.hg.1	CYBRD1	0.011042	-3.28	-0.381398
TC1700011749.hg.1	GRB2	0.011071	-3.28	-0.647643
TC1100008385.hg.1	RELT	0.011084	-3.28	-0.316065
TC0X00010473.hg.1	TSC22D3	0.011214	-3.29	-0.249073
TC0Y00006444.hg.1	CSF2RA	0.011284	-3.29	-0.557563
TC0700013604.hg.1	UPK3BL	0.011304	-3.29	-0.392802
TC1700012387.hg.1	SLFN12L	0.011342	-3.29	0.344195
TC0600011697.hg.1	CCDC167	0.011449	-3.3	0.778028
TC0100018209.hg.1	ZBTB8A	0.011459	-3.3	0.401631
TC0600010954.hg.1	KIF13A	0.011529	-3.3	0.442184
TC0400009525.hg.1	ANKRD37	0.011562	-3.3	-0.338153
TC1900009272.hg.1	AES	0.011755	-3.31	0.392343
TC0X00007602.hg.1	PABPC1L2B	0.01177	-3.31	0.381625
TC0700008524.hg.1	CNPY4	0.011821	-3.31	-0.366464
TC0100009738.hg.1	GPR89A	0.011845	-3.31	0.30195
TC1500008454.hg.1	SPATA8	0.011879	-3.31	0.484474
TC1700012285.hg.1	PRR11	0.011916	-3.32	-0.382241
TC1200012417.hg.1	SLC15A4	0.012023	-3.32	-0.627617
TC1600007229.hg.1	UBFD1	0.012163	-3.32	-0.36273
TC0800010558.hg.1	TOX	0.012209	-3.33	0.324529
TC0300014094.hg.1	TCTEX1D2	0.012217	-3.33	0.59177
TC0100008054.hg.1	TMEM125	0.012353	-3.33	0.426138
TC1900008164.hg.1	RPS19	0.012391	-3.33	-0.360552
TC1600008239.hg.1	WWP2	0.012397	-3.33	0.43024
TC1500010749.hg.1	FAM81A	0.012449	-3.33	-0.353599
TC1800008977.hg.1	CD226	0.012466	-3.34	0.407269
TC0100007964.hg.1	ZNF684	0.012475	-3.34	0.450468
TC2000009357.hg.1	PREX1	0.012481	-3.34	-0.324589
TC0300013814.hg.1	ZNF662	0.01249	-3.34	-0.410944
TC1700012378.hg.1	SEBOX	0.012528	-3.34	-0.294725
TC0100016147.hg.1	ITLN1	0.012532	-3.34	-0.349712
TC0500006836.hg.1	FBXL7	0.012589	-3.34	-0.551513
TC0600010066.hg.1	IGF2R	0.012596	-3.34	0.332713
TC0300014069.hg.1	CLRN1	0.012822	-3.35	-0.451146
TC2200009231.hg.1	MIF	0.012833	-3.35	-0.374377
TC2100006876.hg.1	KRTAP15-1	0.01308	-3.36	0.387914
TC1900011399.hg.1	MBOAT7	0.013106	-3.36	-0.33432
TC0500007542.hg.1	NDUFAF2	0.013117	-3.36	-0.406448
TC0200013511.hg.1	DUSP2	0.013135	-3.36	0.334801
TC1000007761.hg.1	ARID5B	0.013262	-3.36	-0.449409
TC0700008340.hg.1	GNGT1	0.013288	-3.36	0.50551
TC0100009116.hg.1	RWDD3	0.013342	-3.36	-0.382516
TC0300011989.hg.1	SLC9C1	0.013419	-3.37	0.317464
TC0500013351.hg.1	FNIP1	0.013483	-3.37	-0.395149
TC1200007051.hg.1	PYROXD1	0.013484	-3.37	-0.331089
TC1400008382.hg.1	TNFAIP2	0.013627	-3.37	0.513935
TC1600011497.hg.1	UMOD	0.013775	-3.38	-0.472112
TC0X00007713.hg.1	LPAR4	0.013815	-3.38	-0.436408
TC0600012113.hg.1	BMP5	0.013834	-3.38	-0.411023
TC1900007233.hg.1	CYP4F22	0.013841	-3.38	-0.294566
TC0300008355.hg.1	BOC	0.013847	-3.38	-0.631482
TC0100012172.hg.1	EXO1	0.013855	-3.38	-0.363049
TC0100010078.hg.1	IL6R	0.013862	-3.38	-0.379436
TC0800011395.hg.1	LRP12	0.013879	-3.38	0.361083
TC0100006787.hg.1	PIK3CD	0.013928	-3.38	0.384342
TC0X00006581.hg.1	TBL1X	0.013939	-3.38	0.364469
TC0100007540.hg.1	THEMIS2	0.013983	-3.39	-0.375469
TC1000011673.hg.1	PITX3	0.014094	-3.39	-0.367497
TC1900011336.hg.1	VN1R4	0.014111	-3.39	-0.317007
TC0300010411.hg.1	HACL1	0.014203	-3.39	0.309259
TC0300009179.hg.1	MED12L	0.014305	-3.4	0.388454
TC1000009535.hg.1	IDI2	0.014339	-3.4	-0.451387
TC0200016720.hg.1	RNF149	0.014394	-3.4	-0.371398
TC1700006679.hg.1	RPAIN	0.014508	-3.4	-0.433271
TC0100015082.hg.1	DPH5	0.014526	-3.4	0.311627
TC1400006510.hg.1	OR11H4	0.014588	-3.4	0.431148
TC0800011071.hg.1	TMEM64	0.014605	-3.4	-0.259137
TC0100010625.hg.1	FASLG	0.014677	-3.41	0.384524
TC0600013588.hg.1	SYNE1	0.014741	-3.41	0.555839
TC1100008041.hg.1	CTSW	0.014755	-3.41	0.440487
TC0900010322.hg.1	TMEM252	0.014796	-3.41	0.776785
TC2000006721.hg.1	BTBD3	0.014805	-3.41	-0.482381
TC0700011202.hg.1	ZNF479	0.014836	-3.41	-0.356227
TC1500009702.hg.1	RPS27L	0.014847	-3.41	-0.266222
TC0300013108.hg.1	TNIK	0.014857	-3.41	0.634254
TC2200009353.hg.1	SUN2	0.014901	-3.41	0.460369
TC1600011578.hg.1	FBXO31	0.014977	-3.42	0.304547
TC0300013921.hg.1	PIGX	0.015015	-3.42	0.286196
TC0600009238.hg.1	RSPH4A	0.015065	-3.42	-0.454633
TC0X00006587.hg.1	CLDN34	0.015076	-3.42	0.392485
TC0600010121.hg.1	QKI	0.015083	-3.42	-0.420242
TC1400009198.hg.1	DDHD1	0.015089	-3.42	-0.393248
TC0100009241.hg.1	S1PR1	0.015109	-3.42	0.412587
TC0500011730.hg.1	TSSK1B	0.015212	-3.42	0.530588
TC0100018321.hg.1	TEX35	0.015232	-3.42	0.256904
TC1900009625.hg.1	ICAM3	0.015253	-3.42	-0.289459
TC1800007186.hg.1	SETBP1	0.015274	-3.42	-0.317209
TC1000008385.hg.1	STAMBPL1	0.015331	-3.43	0.443275
TC1900011683.hg.1	HSH2D	0.015373	-3.43	0.529034
TC1900011001.hg.1	STRN4	0.015422	-3.43	0.359248
TC0100017948.hg.1	CHML	0.015601	-3.43	-0.286747
TC0800008235.hg.1	FAM92A1	0.015605	-3.43	0.488342
TC0100014507.hg.1	C1orf141	0.015609	-3.43	-0.462279
TC0900008953.hg.1	ASS1	0.015679	-3.44	-0.36853
TC1900011653.hg.1	MCOLN1	0.015754	-3.44	0.379127
TC1100006759.hg.1	OLFML1	0.015758	-3.44	-0.565889
TC0100007440.hg.1	FAM110D	0.015784	-3.44	-0.293026
TC0100009800.hg.1	GPR89B	0.015806	-3.44	-0.502572
TC1100012125.hg.1	MMP27	0.015828	-3.44	0.455113
TC0900008776.hg.1	MVB12B	0.015926	-3.44	-0.423236
TC0400012763.hg.1	S100P	0.016104	-3.45	0.478335
TC0100017713.hg.1	TTC13	0.016106	-3.45	-0.643041
TC1700006946.hg.1	HS3ST3B1	0.016199	-3.45	0.24946
TC1500007671.hg.1	FEM1B	0.016206	-3.45	0.435416
TC0900007733.hg.1	IDNK	0.016228	-3.45	0.35588
TC2200007660.hg.1	TTC38	0.016264	-3.45	-0.328396
TC0X00008081.hg.1	ATG4A	0.016301	-3.45	0.410885
TC0100016656.hg.1	NCF2	0.01632	-3.45	0.401951
TC1300007187.hg.1	TRIM13	0.016335	-3.45	-0.342373
TC1500010754.hg.1	PLEKHO2	0.016359	-3.45	0.334301
TC0700008857.hg.1	MDFIC	0.016384	-3.45	-0.35118
TC1600010951.hg.1	MAF	0.016399	-3.45	0.445932
TC0100015764.hg.1	FAM63A	0.016492	-3.46	-0.374319
TC1100007577.hg.1	TRIM48	0.016534	-3.46	-0.318854
TC1400006521.hg.1	PNP	0.016583	-3.46	-0.315292
TC0800007688.hg.1	LYN	0.016606	-3.46	0.410806
TC0600006554.hg.1	FOXC1	0.016635	-3.46	-0.327705
TC0300007745.hg.1	ARL6IP5	0.016639	-3.46	0.291507
TC1900010523.hg.1	ZFP82	0.016663	-3.46	0.281371
TC1700008467.hg.1	VMP1	0.016685	-3.46	0.324646
TC0100013302.hg.1	GALE	0.016712	-3.46	-0.320375
TC0100018312.hg.1	C1orf226	0.01673	-3.46	-0.323078
TC1200009926.hg.1	TAS2R50	0.016743	-3.46	-0.280515
TC0200013567.hg.1	ANKRD36B	0.016771	-3.46	0.556037
TC0700013527.hg.1	SKAP2	0.016829	-3.47	0.53793
TC0100012760.hg.1	RERE	0.016848	-3.47	-0.428156
TC0200011990.hg.1	PTRHD1	0.016859	-3.47	-0.410171
TC0100014069.hg.1	CYP4A11	0.016907	-3.47	0.460787
TC1900011605.hg.1	ZSCAN18	0.016918	-3.47	-0.323611
TC0300007189.hg.1	SNRK	0.016946	-3.47	-0.369561
TC0X00007308.hg.1	GPR173	0.016962	-3.47	-0.343449
TC0100006627.hg.1	DFFB	0.017023	-3.47	-0.388327
TC1900006730.hg.1	KDM4B	0.017028	-3.47	0.293278
TC0800010504.hg.1	MOS	0.017095	-3.47	-0.325597
TC2200008103.hg.1	YPEL1	0.017105	-3.47	0.364479
TC0200012809.hg.1	PELI1	0.017152	-3.47	0.419636
TC0800008300.hg.1	CPQ	0.017196	-3.48	-0.441068
TC1700011779.hg.1	ACOX1	0.017208	-3.48	-0.350754
TC1600009381.hg.1	DEXI	0.017315	-3.48	-0.353938
TC0X00008645.hg.1	SLITRK2	0.01732	-3.48	0.339808
TC1100006576.hg.1	CD81	0.017331	-3.48	-0.310728
TC1600011574.hg.1	GINS2	0.017347	-3.48	0.385751
TC1400009649.hg.1	NUMB	0.017374	-3.48	-0.316973
TC1900010037.hg.1	SUGP2	0.017401	-3.48	0.458309
TC0900008545.hg.1	PAPPA	0.017422	-3.48	0.384935
TC0100017614.hg.1	HIST3H3	0.017449	-3.48	-0.324603
TC0500012390.hg.1	JAKMIP2	0.017506	-3.48	-0.354121
TC1200008113.hg.1	NUP107	0.017663	-3.49	0.519263
TC0600007108.hg.1	RNF144B	0.017678	-3.49	0.356051
TC1400007975.hg.1	C14orf159	0.017828	-3.49	-0.512716
TC0500012378.hg.1	GPR151	0.017843	-3.49	-0.348681
TC1600007315.hg.1	IL21R	0.01788	-3.49	-0.384539
TC0100011022.hg.1	RGS2	0.017896	-3.49	0.339757
TC1000008568.hg.1	FRAT1	0.017938	-3.49	-0.362558
TC1100013138.hg.1	RRP8	0.01797	-3.49	-0.318086
TC1200010601.hg.1	FKBP11	0.017991	-3.5	0.283595
TC1100012166.hg.1	CASP5	0.018011	-3.5	0.368892
TC0100008625.hg.1	PDE4B	0.018018	-3.5	-0.706253
TC1900008113.hg.1	LTBP4	0.018039	-3.5	-0.474
TC1700007918.hg.1	AOC2	0.018045	-3.5	0.368885
TC1200012864.hg.1	CCDC92	0.018165	-3.5	-0.412534
TC1500010291.hg.1	NMB	0.018252	-3.5	0.488039
TC1400009702.hg.1	PROX2	0.018333	-3.5	-0.296832
TC0X00010849.hg.1	GPC4	0.018416	-3.51	0.415579
TC0800011211.hg.1	NIPAL2	0.018425	-3.51	-0.325325
TC0100010268.hg.1	FCRL6	0.018496	-3.51	0.545613
TC0300012403.hg.1	TMCC1	0.018543	-3.51	0.435959
TC0600009206.hg.1	MARCKS	0.018745	-3.51	-0.32112
TC0X00009882.hg.1	MTMR8	0.018811	-3.51	-0.28958
TC0700011785.hg.1	CDK6	0.018859	-3.52	0.506038
TC1700012030.hg.1	SLC38A10	0.018913	-3.52	-0.393878
TC1900007859.hg.1	FFAR2	0.018983	-3.52	-0.241339
TC1000008193.hg.1	PPIF	0.019052	-3.52	-0.341751
TC1300009673.hg.1	TEX30	0.019085	-3.52	-0.488196
TC0100016024.hg.1	SH2D2A	0.019093	-3.52	0.437304
TC0600013682.hg.1	TMEM242	0.019116	-3.52	0.435505
TC0500010872.hg.1	ERCC8	0.019121	-3.52	0.281174
TC0900008482.hg.1	SLC31A2	0.019143	-3.52	0.428818
TC0700013583.hg.1	MTERF1	0.019175	-3.52	-0.464103
TC0900007010.hg.1	UBE2R2	0.019192	-3.52	0.476886
TC1000007934.hg.1	ADAMTS14	0.019289	-3.53	-0.27864
TC2200007490.hg.1	MEI1	0.019302	-3.53	-0.35364
TC0100011901.hg.1	RAB4A	0.019356	-3.53	0.344089
TC2200007413.hg.1	GRAP2	0.019414	-3.53	0.303614
TC0100012734.hg.1	TNFRSF9	0.01943	-3.53	0.378897
TC0200010219.hg.1	FAM171B	0.019505	-3.53	-0.565855
TC1400010068.hg.1	DICER1	0.019609	-3.53	0.49508
TC0200009487.hg.1	SPOPL	0.01968	-3.53	0.354133
TC1700008635.hg.1	RGS9	0.01973	-3.54	-0.424315
TC0800012240.hg.1	RPL8	0.019742	-3.54	0.394818
TC0100009211.hg.1	RTCA	0.019867	-3.54	-0.397679
TC1300009597.hg.1	GPR18	0.019872	-3.54	0.28775
TC0900009089.hg.1	DBH	0.019909	-3.54	0.637226
TC0200007886.hg.1	PNO1	0.020067	-3.54	-0.603772
TC0700010749.hg.1	KIAA0895	0.020068	-3.54	0.340019
TC2200008411.hg.1	ASCC2	0.02016	-3.54	-0.506967
TC0100016157.hg.1	PVRL4	0.020374	-3.55	-0.517858
TC2200006917.hg.1	CRYBB2	0.020408	-3.55	-0.272127
TC1900008161.hg.1	CEACAM3	0.020411	-3.55	-0.288579
TC0200016026.hg.1	NMUR1	0.020426	-3.55	-0.243954
TC0X00006671.hg.1	MOSPD2	0.020456	-3.55	0.570032
TC1100009309.hg.1	SORL1	0.020526	-3.55	-0.418925
TC0700008252.hg.1	CROT	0.020531	-3.55	-0.398025
TC1100013205.hg.1	ARAP1	0.020533	-3.55	0.734137
TC0700012111.hg.1	FBXL13	0.020635	-3.55	-0.267147
TC0700012276.hg.1	DOCK4	0.020734	-3.56	0.34877
TC1100007507.hg.1	PTPRJ	0.020747	-3.56	-0.537662
TC1700010657.hg.1	KRTAP4-12	0.020793	-3.56	-0.340849
TC0600007262.hg.1	HIST1H3A	0.020798	-3.56	0.391191
TC2000007336.hg.1	PPP1R16B	0.020803	-3.56	0.326104
TC0800011018.hg.1	SLC7A13	0.02087	-3.56	0.302155
TC1200007521.hg.1	ANP32D	0.020967	-3.56	-0.359484
TC0X00011014.hg.1	SPANXN2	0.021161	-3.57	-0.377242
TC2000007150.hg.1	BPIFB1	0.021195	-3.57	-0.438067
TC0X00010211.hg.1	CHM	0.021207	-3.57	-0.316904
TC0300009625.hg.1	TTC14	0.021294	-3.57	0.411535
TC1000010265.hg.1	ITGB1	0.021403	-3.57	0.457241
TC0500009346.hg.1	WWC1	0.021509	-3.57	0.393341
TC1500010783.hg.1	semaphorin	0.021546	-3.57	-0.323192
TC1400009668.hg.1	PNMA1	0.021613	-3.58	-0.314179
TC0800011532.hg.1	TRPS1	0.021615	-3.58	0.404502
TC1900006678.hg.1	CREB3L3	0.021671	-3.58	0.46233
TC0700007975.hg.1	FKBP6	0.021696	-3.58	-0.378303
TC1800006487.hg.1	SMCHD1	0.02171	-3.58	-0.306638
TC0800007132.hg.1	PNOC	0.021812	-3.58	-0.435918
TC0200010795.hg.1	SLC11A1	0.02182	-3.58	0.315552
TC0200015352.hg.1	BOLL	0.02183	-3.58	-0.381021
TC1500008470.hg.1	ARRDC4	0.021883	-3.58	0.409297
TC1400007165.hg.1	PTGER2	0.021911	-3.58	-0.578238
TC1900007173.hg.1	ADGRE5	0.021979	-3.58	0.402658
TC1300009249.hg.1	KLF12	0.021986	-3.58	-0.370332
TC0100014755.hg.1	CTBS	0.022023	-3.58	0.505783
TC0100015599.hg.1	HFE2	0.022033	-3.58	-0.310617
TC0500013261.hg.1	GALNT10	0.022094	-3.58	-0.32252
TC0Y00006767.hg.1	PRY2	0.022102	-3.58	0.265631
TC1400010592.hg.1	NUBPL	0.022163	-3.59	-0.326577
TC0900012245.hg.1	ALDH1A1	0.02221	-3.59	0.453314
TC0400007225.hg.1	DTHD1	0.022219	-3.59	-0.400718
TC0X00009387.hg.1	RPGR	0.022226	-3.59	0.586992
TC1900006490.hg.1	AZU1	0.022244	-3.59	-0.359745
TC1200010407.hg.1	KIF21A	0.022422	-3.59	-0.35835
TC0300013915.hg.1	TPRG1	0.022651	-3.6	0.591644
TC0X00011364.hg.1	ZNF630	0.022733	-3.6	0.37149
TC1500007303.hg.1	PIGB	0.022869	-3.6	-0.501685
TC0900009253.hg.1	C9orf142	0.022964	-3.6	-0.421312
TC0500012039.hg.1	ZCCHC10	0.022974	-3.6	0.245392
TC0600013073.hg.1	HDDC2	0.02304	-3.6	0.412378
TC0900010946.hg.1	TSTD2	0.023154	-3.61	0.395278
TC0100014040.hg.1	PIK3R3	0.023236	-3.61	0.370276
TC0200008945.hg.1	IL36G	0.023277	-3.61	0.330832
TC0200010818.hg.1	WNT10A	0.023308	-3.61	-0.498428
TC1700011451.hg.1	SMURF2	0.023373	-3.61	0.271677
TC1300006683.hg.1	GTF3A	0.023412	-3.61	0.264847
TC0500009749.hg.1	BTNL3	0.023484	-3.61	0.458948
TC0600009051.hg.1	LACE1	0.023519	-3.61	0.268048
TC1600008175.hg.1	NUTF2	0.023551	-3.61	-0.329403
TC1500007926.hg.1	RCN2	0.023617	-3.61	0.248428
TC0900012055.hg.1	EXD3	0.02365	-3.61	0.447923
TC1200009590.hg.1	DCP1B	0.023763	-3.62	0.273299
TC0100016150.hg.1	ITLN2	0.023817	-3.62	0.412669
TC1100009962.hg.1	FAM160A2	0.023872	-3.62	-0.363316
TC1700007859.hg.1	KLHL10	0.023885	-3.62	0.383626
TC0400012874.hg.1	CYP4V2	0.023903	-3.62	-0.267723
TC0100008897.hg.1	WDR63	0.023998	-3.62	0.261443
TC0900010485.hg.1	GNAQ	0.024004	-3.62	0.44763
TC1400010577.hg.1	NGDN	0.024054	-3.62	-0.294746
TC0200013815.hg.1	EDAR	0.024065	-3.62	0.476705
TC0800012173.hg.1	EPPK1	0.024071	-3.62	-0.488763
TC1900008343.hg.1	QPCTL	0.024352	-3.63	-0.456221
TC1500010157.hg.1	ADAMTS7	0.024358	-3.63	0.404318
TC1500010830.hg.1	OR4F6	0.02441	-3.63	-0.418441
TC1700011313.hg.1	USP32	0.024424	-3.63	-0.395926
TC1100013080.hg.1	FOLH1B	0.02444	-3.63	-0.293193
TC0100009333.hg.1	GPSM2	0.024478	-3.63	-0.343753
TC0300012720.hg.1	PLSCR4	0.024543	-3.63	-0.372409
TC0700013581.hg.1	STEAP4	0.024559	-3.63	-0.413664
TC0200015246.hg.1	STAT4	0.024604	-3.63	-0.360266
TC0900010439.hg.1	TRPM6	0.024621	-3.63	0.635309
TC1200010845.hg.1	LACRT	0.02471	-3.63	-0.402036
TC0400012288.hg.1	FSTL5	0.024728	-3.63	-0.351199
TC0200006757.hg.1	TRIB2	0.024868	-3.64	0.345866
TC0500008202.hg.1	FAM174A	0.024903	-3.64	0.569213
TC0300007720.hg.1	KBTBD8	0.024908	-3.64	-0.400833
TC0200016308.hg.1	MYEOV2	0.024909	-3.64	0.514041
TC0500010920.hg.1	SREK1IP1	0.024913	-3.64	0.315327
TC0400006706.hg.1	TBC1D14	0.02514	-3.64	-0.323962
TC1700006684.hg.1	MIS12	0.025244	-3.64	-0.325355
TC0X00010804.hg.1	ZNF280C	0.025347	-3.64	0.435505
TC0100017064.hg.1	NUAK2	0.025414	-3.65	0.326145
TC0500007607.hg.1	NLN	0.025424	-3.65	-0.313893
TC1700009627.hg.1	YBX2	0.02553	-3.65	-0.371212
TC0800007065.hg.1	CDCA2	0.025582	-3.65	-0.267409
TC2100006960.hg.1	IFNAR1	0.025677	-3.65	-0.380022
TC0800012290.hg.1	UBXN8	0.025792	-3.65	-0.452456
TC0100017834.hg.1	GNG4	0.025915	-3.65	-0.354232
TC0200011753.hg.1	E2F6	0.025938	-3.65	-0.354591
TC1400008963.hg.1	MBIP	0.026018	-3.66	-0.24421
TC0700008181.hg.1	GNAI1	0.02605	-3.66	0.422073
TC0400010470.hg.1	SMIM14	0.026056	-3.66	-0.291088
TC1500009263.hg.1	PATL2	0.026081	-3.66	-0.267506
TC0200014990.hg.1	CIR1	0.026091	-3.66	0.519543
TC1200010618.hg.1	TUBA1A	0.026097	-3.66	-0.352514
TC0300008086.hg.1	ARL6	0.026156	-3.66	-0.290298
TC0300007065.hg.1	DLEC1	0.026187	-3.66	0.417409
TC1000008383.hg.1	LIPM	0.026211	-3.66	0.277459
TC0100007484.hg.1	ZDHHC18	0.026321	-3.66	-0.360407
TC0200013779.hg.1	ST6GAL2	0.026353	-3.66	-0.314637
TC1700011059.hg.1	SLC35B1	0.026498	-3.66	0.312166
TC2200008302.hg.1	TPST2	0.026532	-3.66	0.283716
TC1100012722.hg.1	CDON	0.026578	-3.67	0.265689
TC1700011364.hg.1	BRIP1	0.026712	-3.67	0.362803
TC0Y00006525.hg.1	TBL1Y	0.026712	-3.67	-0.335113
TC1200011454.hg.1	CEP290	0.026748	-3.67	0.461173
TC0200012335.hg.1	THUMPD2	0.026777	-3.67	0.326259
TC1600010066.hg.1	TP53TG3B	0.026779	-3.67	0.253335
TC0100007954.hg.1	SMAP2	0.026784	-3.67	-0.275253
TC0200010527.hg.1	ICOS	0.026807	-3.67	-0.449945
TC1200007880.hg.1	INHBC	0.026809	-3.67	0.616974
TC1900011271.hg.1	FPR1	0.026832	-3.67	-0.350385
TC2100007140.hg.1	ETS2	0.026926	-3.67	-0.476786
TC0300012816.hg.1	P2RY12	0.026926	-3.67	-0.298646
TC0400012620.hg.1	CENPU	0.026991	-3.67	-0.391732
TC1100012677.hg.1	OR8B12	0.027033	-3.67	0.252594
TC0300010931.hg.1	LZTFL1	0.027252	-3.68	-0.45503
TC0300011311.hg.1	FAM107A	0.027274	-3.68	0.453895
TC1900010013.hg.1	LRRC25	0.027289	-3.68	-0.308442
TC1700006583.hg.1	ASPA	0.027371	-3.68	-0.39814
TC0800010685.hg.1	MYBL1	0.027456	-3.68	-0.364781
TC1400010045.hg.1	SERPINA1	0.02749	-3.68	0.841178
TC1900008163.hg.1	DMRTC2	0.027501	-3.68	-0.3995
TC1700010811.hg.1	HDAC5	0.027502	-3.68	-0.340723
TC0500011121.hg.1	FOXD1	0.027503	-3.68	-0.27304
TC0100012101.hg.1	MTR	0.02758	-3.68	-0.288515
TC1900011964.hg.1	gene	0.02767	-3.68	0.378837
TC0100014060.hg.1	ATPAF1	0.02773	-3.68	-0.29399
TC0200011361.hg.1	DUSP28	0.027764	-3.68	-0.295565
TC0600009127.hg.1	AMD1	0.027798	-3.68	0.351519
TC2000009013.hg.1	SLA2	0.027803	-3.68	-0.289676
TC1800008035.hg.1	PPP4R1	0.027842	-3.69	0.398481
TC0300013977.hg.1	C3orf62	0.027844	-3.69	-0.336957
TC0400011057.hg.1	SCARB2	0.027854	-3.69	-0.344227
TC1100009434.hg.1	DDX25	0.027962	-3.69	-0.833012
TC1600008126.hg.1	CMTM2	0.02797	-3.69	-0.406058
TC0100013636.hg.1	RNF19B	0.028073	-3.69	-0.366759
TC0500007834.hg.1	F2RL1	0.028098	-3.69	-0.295747
TC0800010765.hg.1	TRAM1	0.028165	-3.69	-0.357779
TC0X00006823.hg.1	POLA1	0.028206	-3.69	0.303484
TC1000008431.hg.1	PCGF5	0.028253	-3.69	-0.392047
TC0200012074.hg.1	EIF2B4	0.028254	-3.69	-0.522177
TC0100014904.hg.1	HFM1	0.02829	-3.69	0.34773
TC2000007452.hg.1	HNF4A	0.028331	-3.69	-0.332459
TC0900007827.hg.1	SPATA31E1	0.028355	-3.69	-0.346204
TC1100011910.hg.1	TRIM49	0.028455	-3.69	-0.364158
TC2000006756.hg.1	MACROD2	0.0285	-3.7	-0.304883
TC2200009196.hg.1	LZTR1	0.028501	-3.7	-0.29409
TC0100009305.hg.1	PRMT6	0.028509	-3.7	0.295054
TC0500010643.hg.1	PAIP1	0.028578	-3.7	0.351312
TC0900009882.hg.1	DCAF12	0.028579	-3.7	0.262599
TC1900007040.hg.1	CNN1	0.028611	-3.7	-0.559887
TC1700011746.hg.1	SLC25A19	0.028703	-3.7	-0.404617
TC0200012727.hg.1	PUS10	0.028713	-3.7	0.495832
TC1400006664.hg.1	REM2	0.028737	-3.7	0.421352
TC0200008921.hg.1	TTL	0.028764	-3.7	-0.307404
TC1500008038.hg.1	ARNT2	0.028779	-3.7	0.294361
TC1700007481.hg.1	RAB11FIP4	0.028784	-3.7	-0.39933
TC1400008395.hg.1	EIF5	0.028794	-3.7	-0.264975
TC0900008290.hg.1	OR13C8	0.028841	-3.7	0.260116
TC0800012281.hg.1	C8orf58	0.028846	-3.7	-0.344683
TC0100006861.hg.1	FBXO44	0.028848	-3.7	-0.282637
TC0700010504.hg.1	OSBPL3	0.029014	-3.7	0.274515
TC0100012020.hg.1	COA6	0.029076	-3.7	0.440471
TC1700009378.hg.1	PITPNA	0.029077	-3.7	0.445281
TC1900009872.hg.1	RASAL3	0.029117	-3.7	-0.288698
TC0200011837.hg.1	FAM49A	0.029123	-3.7	0.292078
TC0700009517.hg.1	OR6B1	0.029143	-3.71	-0.399065
TC2200007906.hg.1	BID	0.029207	-3.71	-0.335142
TC0600010017.hg.1	TMEM181	0.029378	-3.71	-0.307973
TC1200007992.hg.1	SRGAP1	0.029445	-3.71	0.473843
TC1700010732.hg.1	FAM134C	0.02949	-3.71	-0.391687
TC1200011965.hg.1	NAA25	0.029509	-3.71	0.283536
TC1500010899.hg.1	ST20-MTHFS	0.029562	-3.71	0.328186
TC1400007558.hg.1	SUSD6	0.029681	-3.71	-0.327975
TC2200008710.hg.1	JOSD1	0.029773	-3.71	-0.288161
TC0500012299.hg.1	PCDH12	0.029845	-3.72	0.263369
TC1600009260.hg.1	EEF2KMT	0.030094	-3.72	-0.352138
TC1600006658.hg.1	IL32	0.03011	-3.72	0.26502
TC1200008488.hg.1	PLXNC1	0.030115	-3.72	0.554037
TC0X00010671.hg.1	LAMP2	0.030179	-3.72	-0.352652
TC0500010628.hg.1	ANXA2R	0.03022	-3.72	-0.318245
TC0900012025.hg.1	ABCA2	0.03024	-3.72	0.443203
TC1700009544.hg.1	INCA1	0.030302	-3.72	0.218266
TC0200014623.hg.1	STAM2	0.030331	-3.72	-0.299335
TC1700008834.hg.1	LOC100134391	0.030344	-3.72	-0.413746
TC0100014247.hg.1	HSPB11	0.030372	-3.72	-0.297085
TC0900009114.hg.1	RXRA	0.030373	-3.72	0.305308
TC1100013097.hg.1	REXO2	0.030431	-3.72	-0.301417
TC1100010077.hg.1	SBF2	0.030575	-3.73	-0.289597
TC1100011196.hg.1	C11orf85	0.030588	-3.73	-0.31541
TC0600010565.hg.1	TUBB2A	0.030693	-3.73	-0.342967
TC2000008682.hg.1	CST1	0.030709	-3.73	-0.456348
TC1100009196.hg.1	TMPRSS4	0.030726	-3.73	-0.354231
TC1600006757.hg.1	SMIM22	0.030752	-3.73	-0.390335
TC0800007330.hg.1	DDHD2	0.030799	-3.73	-0.30953
TC1700007942.hg.1	NBR1	0.030878	-3.73	0.467188
TC1900011892.hg.1	RTBDN	0.03088	-3.73	-0.260406
TC0500007408.hg.1	GZMK	0.030889	-3.73	-0.30313
TC1200012043.hg.1	MED13L	0.030949	-3.73	0.979009
TC1300008044.hg.1	ARHGEF7	0.031048	-3.73	-0.3147
TC1700010447.hg.1	CCL5	0.031056	-3.73	0.223929
TC0200013095.hg.1	BOLA3	0.031066	-3.73	0.420474
TC1100010844.hg.1	OR8J3	0.031167	-3.73	0.510736
TC1700009393.hg.1	RILP	0.031339	-3.74	-0.279303
TC1700012297.hg.1	PRKAR1A	0.031426	-3.74	-0.510545
TC0200011992.hg.1	DNAJC27	0.031451	-3.74	-0.331052
TC1400010714.hg.1	HAUS4	0.031464	-3.74	0.314404
TC0600012040.hg.1	TRAM2	0.031523	-3.74	-0.435885
TC1400008349.hg.1	TECPR2	0.031579	-3.74	0.359666
TC0200016193.hg.1	COL6A3	0.031677	-3.74	-0.320144
TC0500008539.hg.1	GRAMD3	0.031733	-3.74	-0.301116
TC0500009562.hg.1	HRH2	0.031756	-3.74	-0.257625
TC2100007911.hg.1	KRTAP21-1	0.031807	-3.74	-0.365805
TC0200010328.hg.1	SLC39A10	0.031844	-3.74	-0.461364
TC2000008968.hg.1	UQCC1	0.031995	-3.75	0.375301
TC0100007562.hg.1	TRNAU1AP	0.03208	-3.75	0.28944
TC1100007233.hg.1	KIAA1549L	0.032135	-3.75	0.412662
TC2100008510.hg.1	KCNJ15	0.03214	-3.75	-0.309862
TC0100018551.hg.1	CHIT1	0.032148	-3.75	-0.514688
TC1400009538.hg.1	DCAF5	0.032156	-3.75	-0.737841
TC0100012343.hg.1	OR2L2	0.032329	-3.75	0.327126
TC2200009272.hg.1	APOBEC3D	0.032333	-3.75	-0.266394
TC0100007784.hg.1	AGO4	0.032336	-3.75	0.444758
TC1600010227.hg.1	N4BP1	0.032364	-3.75	-0.351883
TC0600009843.hg.1	PLEKHG1	0.032415	-3.75	-0.252275
TC0400006546.hg.1	WHSC1	0.03246	-3.75	0.2357
TC1700009221.hg.1	GPS1	0.032478	-3.75	0.277203
TC0100016351.hg.1	SLC19A2	0.032497	-3.75	0.246026
TC1300008171.hg.1	CDC16	0.032524	-3.75	0.326917
TC1400007595.hg.1	SIPA1L1	0.032532	-3.75	0.269522
TC0200007040.hg.1	C2orf70	0.032549	-3.75	-0.461483
TC0900011393.hg.1	TRAF1	0.032576	-3.75	-0.343693
TC1900011018.hg.1	BBC3	0.032611	-3.75	0.452054
TC1900012025.hg.1	ZNF28	0.032635	-3.75	-0.28701
TC2100007254.hg.1	UBASH3A	0.032666	-3.75	0.433745
TC1700009515.hg.1	MYBBP1A	0.032767	-3.76	0.413958
TC0400010242.hg.1	PPARGC1A	0.032799	-3.76	-0.285496
TC2000007928.hg.1	ZNF831	0.032808	-3.76	-0.34687
TC2200008921.hg.1	PNPLA5	0.032862	-3.76	0.298448
TC0400010168.hg.1	LCORL	0.032878	-3.76	-0.389921
TC2000007005.hg.1	CST7	0.032879	-3.76	0.301521
TC1100007385.hg.1	C11orf96	0.032944	-3.76	0.690011
TC1400007155.hg.1	C14orf166	0.032986	-3.76	0.257265
TC0700010854.hg.1	INHBA	0.032987	-3.76	0.412013
TC2000009896.hg.1	DTD1	0.033052	-3.76	-0.400667
TC2200008829.hg.1	ZP	0.033066	-3.76	0.248987
TC1900009823.hg.1	GIPC1	0.033127	-3.76	-0.31293
TC1500007346.hg.1	CGNL1	0.033153	-3.76	0.255304
TC0100014009.hg.1	TESK2	0.033302	-3.76	0.464108
TC0700011165.hg.1	PHKG1	0.033304	-3.76	-0.418125
TC0100013339.hg.1	RUNX3	0.033324	-3.76	-0.320854
TC1600008153.hg.1	TMEM208	0.033431	-3.76	0.249922
TC0400008335.hg.1	AIMP1	0.03355	-3.77	-0.254525
TC0400008093.hg.1	PKD2	0.033572	-3.77	0.443756
TC0900007904.hg.1	SYK	0.033642	-3.77	-0.338057
TC0100018529.hg.1	SELE	0.033674	-3.77	-0.306308
TC1500008840.hg.1	TJP1	0.033716	-3.77	-0.299228
TC0100012788.hg.1	GPR157	0.033762	-3.77	0.280343
TC1300006623.hg.1	RNF17	0.033851	-3.77	0.330398
TC1700008378.hg.1	MSI2	0.033851	-3.77	-0.274422
TC0X00010023.hg.1	RGAG4	0.0339	-3.77	-0.295757
TC1900007622.hg.1	ZNF254	0.033992	-3.77	-0.280282
TC1000012117.hg.1	CHST15	0.034063	-3.77	-0.270375
TC1100007384.hg.1	ALKBH3	0.034076	-3.77	-0.262578
TC1800006650.hg.1	RAB31	0.03419	-3.77	0.31373
TC0200010165.hg.1	PPP1R1C	0.034232	-3.78	-0.334963
TC1900007679.hg.1	PLEKHF1	0.034249	-3.78	-0.30862
TC1000011213.hg.1	MAT1A	0.034285	-3.78	0.498287
TC1900008056.hg.1	MED29	0.034329	-3.78	-0.37975
TC0400009090.hg.1	TDO2	0.034341	-3.78	0.267045
TC0200012040.hg.1	CIB4	0.034411	-3.78	-0.344478
TC0300013264.hg.1	GNB4	0.034425	-3.78	-0.403232
TC1900011673.hg.1	CCDC130	0.034599	-3.78	-0.46934
TC0600006793.hg.1	CDYL	0.034607	-3.78	0.249437
TC1700012334.hg.1	TRPV1	0.034653	-3.78	-0.296241
TC0300014082.hg.1	ETV5	0.034708	-3.78	0.243478
TC0X00007651.hg.1	ZCCHC13	0.034772	-3.78	-0.467139
TC0400010167.hg.1	DCAF16	0.034802	-3.78	0.347026
TC0X00007573.hg.1	OGT	0.034812	-3.78	0.347448
TC2200007287.hg.1	CYTH4	0.034909	-3.78	0.250593
TC1200010702.hg.1	SMAGP	0.034951	-3.78	-0.271101
TC1200007352.hg.1	LRRK2	0.035189	-3.79	0.263843
TC0600014196.hg.1	SNX9	0.035227	-3.79	-0.378067
TC0800011826.hg.1	ASAP1	0.035417	-3.79	-0.233376
TC0100012529.hg.1	PEX10	0.035459	-3.79	-0.361447
TC0300012255.hg.1	OSBPL11	0.035528	-3.79	-0.238861
TC0800009673.hg.1	LONRF1	0.035549	-3.79	-0.334597
TC1800006589.hg.1	PTPRM	0.035676	-3.79	0.246764
TC0800007057.hg.1	DOCK5	0.035732	-3.79	0.699439
TC1600009849.hg.1	XPO6	0.035747	-3.79	-0.36702
TC0200015744.hg.1	PRKAG3	0.03577	-3.79	-0.322202
TC2100008252.hg.1	TMPRSS3	0.035846	-3.8	-0.201211
TC0100012673.hg.1	ICMT	0.035887	-3.8	0.409624
TC0X00006658.hg.1	OFD1	0.035917	-3.8	-0.291501
TC0400009944.hg.1	gene	0.036003	-3.8	0.359402
TC1500009298.hg.1	SLC30A4	0.036013	-3.8	-0.270199
TC1400009131.hg.1	MAP4K5	0.036105	-3.8	0.372076
TC0300007385.hg.1	BSN	0.036124	-3.8	0.393144
TC1100013020.hg.1	PPP1R32	0.036154	-3.8	-0.274265
TC1700008135.hg.1	TBX21	0.036267	-3.8	-0.332154
TC0100014910.hg.1	TGFBR3	0.036274	-3.8	0.357604
TC0300007367.hg.1	KLHDC8B	0.036347	-3.8	0.359943
TC1600009746.hg.1	PALB2	0.036457	-3.8	-0.271834
TC0500011352.hg.1	EDIL3	0.03646	-3.8	0.357726
TC1100011973.hg.1	SMCO4	0.03647	-3.8	-0.281708
TC1100009207.hg.1	KMT2A	0.036537	-3.8	-0.343156
TC1700010797.hg.1	SOST	0.036558	-3.8	0.356867
TC0X00006739.hg.1	PDHA1	0.03684	-3.81	-0.29875
TC0100016914.hg.1	TNNI1	0.036843	-3.81	0.30036
TC0100011270.hg.1	LAX1	0.036864	-3.81	-0.282845
TC0200012339.hg.1	sodium	0.036929	-3.81	-0.223935
TC1900011654.hg.1	PNPLA6	0.036933	-3.81	-0.467049
TC1800008707.hg.1	MEX3C	0.036968	-3.81	0.246743
TC0100010198.hg.1	LRRC71	0.03709	-3.81	0.329715
TC0800006983.hg.1	PPP3CC	0.037093	-3.81	-0.221936
TC2100007949.hg.1	MIS18A	0.037121	-3.81	0.399531
TC0700012812.hg.1	MKRN1	0.037194	-3.81	0.362251
TC1900007851.hg.1	FFAR1	0.03721	-3.81	-0.476652
TC0100017548.hg.1	CDC42BPA	0.037263	-3.81	-0.36141
TC1000010840.hg.1	ATOH7	0.037369	-3.81	-0.392846
TC0500007808.hg.1	POLK	0.037536	-3.82	-0.309169
TC0500007690.hg.1	SERF1B	0.037575	-3.82	-0.282004
TC2200007952.hg.1	CLTCL1	0.03762	-3.82	0.237483
TC0600013743.hg.1	TAGAP	0.037684	-3.82	-0.260624
TC0400012564.hg.1	CLDN22	0.03769	-3.82	-0.337824
TC0200010264.hg.1	MFSD6	0.037703	-3.82	-0.277913
TC0100015310.hg.1	SLC16A1	0.037736	-3.82	0.366299
TC1100009744.hg.1	DUSP8	0.037838	-3.82	0.353725
TC0X00006480.hg.1	XG	0.037876	-3.82	0.242437
TC1100009561.hg.1	NTM	0.037888	-3.82	-0.331849
TC0300011259.hg.1	ARHGEF3	0.037916	-3.82	-0.269595
TC0100015783.hg.1	RFX5	0.037939	-3.82	0.427382
TC0100008185.hg.1	CYP4A22	0.038049	-3.82	0.399328
TC0900011955.hg.1	CAMSAP1	0.038073	-3.82	-0.330667
TC1400007154.hg.1	GNG2	0.038151	-3.82	0.330204
TC0600009669.hg.1	ADGRG6	0.03825	-3.82	0.364334
TC1100006746.hg.1	OR10A2	0.038373	-3.82	0.303499
TC1900011742.hg.1	CEACAM6	0.038425	-3.83	-0.279382
TC1900009493.hg.1	CD209	0.03843	-3.83	-0.473658
TC1100008532.hg.1	AQP11	0.038441	-3.83	-0.376233
TC0500010497.hg.1	NADK2	0.038442	-3.83	-0.410219
TC1900009287.hg.1	SMIM24	0.038443	-3.83	0.297833
TC2000006736.hg.1	SPTLC3	0.038444	-3.83	-0.527281
TC0100016833.hg.1	ZBTB41	0.038458	-3.83	-0.317688
TC1800006827.hg.1	GREB1L	0.038504	-3.83	0.509207
TC0200015951.hg.1	PID1	0.038551	-3.83	0.395586
TC1100009395.hg.1	TBRG1	0.038609	-3.83	-0.30466
TC0800012325.hg.1	SLC26A7	0.03862	-3.83	0.339819
TC1400007466.hg.1	FUT8	0.038633	-3.83	-0.293305
TC1200012606.hg.1	LRMP	0.038688	-3.83	0.359565
TC1700007099.hg.1	DRG2	0.038727	-3.83	-0.291716
TC0400008429.hg.1	ALPK1	0.038761	-3.83	0.270708
TC1500007677.hg.1	CORO2B	0.038834	-3.83	-0.47215
TC1900008668.hg.1	FPR2	0.038838	-3.83	0.277088
TC0800011764.hg.1	FAM84B	0.038852	-3.83	-0.351172
TC0300011088.hg.1	MST1R	0.038862	-3.83	0.333037
TC1100013226.hg.1	ALG9	0.038885	-3.83	-0.344602
TC2000007102.hg.1	HCK	0.038946	-3.83	0.271564
TC1500007919.hg.1	ISL2	0.038955	-3.83	-0.303959
TC0700008263.hg.1	DBF4	0.038975	-3.83	-0.266289
TC1000008315.hg.1	BMPR1A	0.038998	-3.83	0.467429
TC0300009189.hg.1	AADACL2	0.038999	-3.83	0.588716
TC1000007144.hg.1	LYZL1	0.039009	-3.83	-0.309726
TC0500013251.hg.1	KCTD16	0.039011	-3.83	-0.235082
TC0100010100.hg.1	CKS1B	0.039031	-3.83	-0.253734
TC1200008582.hg.1	FAM71C	0.039065	-3.83	0.267041
TC1700012361.hg.1	CDRT1	0.039066	-3.83	-0.279197
TC0500007267.hg.1	CCDC152	0.039182	-3.83	-0.310004
TC1900010612.hg.1	MAP4K1	0.039187	-3.83	-0.342795
TC1900008542.hg.1	RPS11	0.039197	-3.83	0.433366
TC1100013206.hg.1	STARD10	0.039279	-3.83	0.278645
TC1200012752.hg.1	KLRC3	0.039304	-3.84	-0.3273
TC0100013928.hg.1	HYI	0.039412	-3.84	-0.328167
TC1700012193.hg.1	NDEL1	0.039439	-3.84	-0.270482
TC0300012764.hg.1	HLTF	0.039525	-3.84	-0.266697
TC0700012512.hg.1	LRRC4	0.03966	-3.84	-0.287715
TC1000008891.hg.1	DUSP5	0.039697	-3.84	-0.318082
TC1100010733.hg.1	SPI1	0.039704	-3.84	0.471083
TC1300007237.hg.1	ALG11	0.039788	-3.84	-0.269713
TC0100015743.hg.1	ENSA	0.039843	-3.84	0.317485
TC0400007247.hg.1	PTTG2	0.039845	-3.84	0.272372
TC1600007803.hg.1	CNEP1R1	0.039864	-3.84	-0.395322
TC1700011726.hg.1	HID1	0.039994	-3.84	-0.328197
TC0600012512.hg.1	RARS2	0.040024	-3.84	-0.276843
TC1400008355.hg.1	RCOR1	0.040033	-3.84	0.311142
TC1200012189.hg.1	C12orf43	0.040037	-3.84	-0.446485
TC1900006470.hg.1	BSG	0.04004	-3.84	0.255042
TC0200015770.hg.1	GLB1L	0.040128	-3.84	-0.456034
TC0400009024.hg.1	ARFIP1	0.040238	-3.85	-0.329927
TC0100014926.hg.1	GFI1	0.040278	-3.85	-0.440177
TC2000006436.hg.1	DEFB129	0.040314	-3.85	0.215873
TC0200010982.hg.1	DAW1	0.040332	-3.85	0.347112
TC1700007399.hg.1	ERAL1	0.040602	-3.85	-0.28579
TC1100011195.hg.1	GPHA2	0.040632	-3.85	0.352797
TC0100007108.hg.1	PADI6	0.04066	-3.85	-0.243916
TC1900006507.hg.1	CNN2	0.040719	-3.85	-0.268948
TC2200008781.hg.1	MKL1	0.040797	-3.85	-0.277305
TC1500009123.hg.1	DNAJC17	0.040811	-3.85	-0.240582
TC1400008415.hg.1	ZFYVE21	0.041098	-3.85	0.260661
TC2000009874.hg.1	PSMF1	0.041233	-3.86	0.275695
TC1500007163.hg.1	DUT	0.041348	-3.86	-0.473743
TC1900007025.hg.1	PLPPR2	0.041378	-3.86	0.277911
TC1900011933.hg.1	ZNF585A	0.041415	-3.86	-0.336239
TC0700013075.hg.1	CRYGN	0.041437	-3.86	0.228883
TC1900008419.hg.1	C5AR2	0.041512	-3.86	0.362665
TC0X00010452.hg.1	SERPINA7	0.041649	-3.86	-0.281091
TC1500007601.hg.1	HACD3	0.041836	-3.86	0.34808
TC11_KI270721v1_random00006432.hg.1	MRPL23	0.041914	-3.86	0.447567
TC0100007574.hg.1	EPB41	0.041939	-3.86	0.214785
TC0200011219.hg.1	ACKR3	0.04196	-3.86	-0.493679
TC0X00007231.hg.1	GAGE12H	0.041963	-3.86	0.415817
TC0X00007233.hg.1	GAGE12G	0.042106	-3.87	-0.29073
TC1100008010.hg.1	CDC42EP2	0.042106	-3.87	-0.29073
TC0X00008064.hg.1	PIH1D3	0.042118	-3.87	-0.341146
TC0X00009841.hg.1	SPIN2B	0.04213	-3.87	0.320632
TC0700012230.hg.1	NRCAM	0.042196	-3.87	-0.213667
TC0500010342.hg.1	CDH9	0.042229	-3.87	-0.4437
TC0X00008054.hg.1	RNF128	0.042271	-3.87	-0.395037
TC0800009636.hg.1	USP17L7	0.042346	-3.87	-0.431478
TC1200011470.hg.1	DUSP6	0.042351	-3.87	-0.327788
TC1800007850.hg.1	COLEC12	0.042413	-3.87	-0.409635
TC1300007718.hg.1	GPC6	0.042448	-3.87	0.247672
TC0600010810.hg.1	NEDD9	0.042526	-3.87	-0.238607
TC0700008809.hg.1	LRRN3	0.042567	-3.87	-0.366537
TC0700010558.hg.1	HOXA2	0.042569	-3.87	-0.710392
TC0800006913.hg.1	SH2D4A	0.042583	-3.87	-0.410903
TC1100006666.hg.1	MMP26	0.042614	-3.87	-0.335313
TC0800012001.hg.1	PTK2	0.042619	-3.87	-0.307236
TC0100007838.hg.1	DNALI1	0.042653	-3.87	-0.24944
TC1900007963.hg.1	ZNF383	0.042654	-3.87	-0.277674
TC0X00007368.hg.1	TRO	0.042679	-3.87	0.442918
TC0600012833.hg.1	organic cation	0.042681	-3.87	0.414247
TC0600012839.hg.1	CDK19	0.042705	-3.87	0.403891
TC1900009320.hg.1	ZBTB7A	0.042708	-3.87	-0.323219
TC0100009742.hg.1	CD160	0.042723	-3.87	0.309765
TC0700006633.hg.1	CCZ1	0.04273	-3.87	0.593035
TC0500010999.hg.1	TAF9	0.042839	-3.87	0.290827
TC0100007283.hg.1	ZBTB40	0.042847	-3.87	0.456062
TC1900008727.hg.1	ERVV-2	0.042935	-3.87	0.332418
TC2000009469.hg.1	ZFP64	0.042963	-3.87	-0.250915
TC0600007143.hg.1	CDKAL1	0.042994	-3.87	0.338443
TC1900007783.hg.1	CHST8	0.042999	-3.87	0.333891
TC0500007836.hg.1	S100Z	0.043066	-3.87	-0.213798
TC1800006749.hg.1	CEP192	0.043144	-3.88	-0.417595
TC1200008814.hg.1	ANKRD13A	0.043169	-3.88	0.407913
TC1000007305.hg.1	ANKRD30A	0.043188	-3.88	-0.283601
TC1300009924.hg.1	GAS6	0.04319	-3.88	-0.262908
TC0400007830.hg.1	ALB	0.043223	-3.88	-0.305135
TC1700012271.hg.1	GOSR2	0.043258	-3.88	-0.20507
TC0900011962.hg.1	NACC2	0.043285	-3.88	0.331801
TC0300010648.hg.1	DYNC1LI1	0.043431	-3.88	-0.264659
TC0700011710.hg.1	SLC25A40	0.04349	-3.88	-0.223592
TC0100014276.hg.1	DHCR24	0.043497	-3.88	0.438673
TC0X00008866.hg.1	VBP1	0.043514	-3.88	0.340593
TC0100015901.hg.1	C1orf189	0.043598	-3.88	0.436793
TC0700008246.hg.1	DMTF1	0.043639	-3.88	-0.353486
TC1000006911.hg.1	TMEM236	0.043664	-3.88	0.297056
TC1900008329.hg.1	VASP	0.043725	-3.88	0.31112
TC2000009458.hg.1	NFATC2	0.043728	-3.88	-0.243262
TC0800007305.hg.1	ZNF703	0.043739	-3.88	0.457413
TC1100012966.hg.1	MICAL2	0.043761	-3.88	-0.277631
TC1200008182.hg.1	RAB21	0.043787	-3.88	-0.461043
TC0900008891.hg.1	LRRC8A	0.043916	-3.88	0.43631
TC1700012015.hg.1	AATK	0.043918	-3.88	0.290629
TC0200013135.hg.1	EVA1A	0.043927	-3.88	-0.26381
TC1100009245.hg.1	CBL	0.043937	-3.88	-0.242166
TC0600013165.hg.1	EPB41L2	0.044021	-3.88	-0.278294
TC2000006517.hg.1	TMC2	0.044022	-3.88	-0.439705
TC0700008617.hg.1	SH2B2	0.044029	-3.88	-0.309907
TC2000008242.hg.1	RNF24	0.044096	-3.89	-0.422305
TC0500006442.hg.1	SDHA	0.04411	-3.89	-0.365146
TC0600012656.hg.1	USP45	0.044138	-3.89	0.242753
TC1700010454.hg.1	CCL16	0.044221	-3.89	0.404184
TC1600008259.hg.1	PDPR	0.044221	-3.89	-0.27084
TC0500011924.hg.1	ALDH7A1	0.044231	-3.89	0.37595
TC1800008679.hg.1	MBD1	0.044296	-3.89	-0.401355
TC1900011548.hg.1	ZIM3	0.044541	-3.89	0.343996
TC1100009971.hg.1	TRIM3	0.04455	-3.89	-0.271401
TC0400007128.hg.1	TBC1D19	0.044587	-3.89	0.306611
TC1200012151.hg.1	RPLP0	0.044604	-3.89	0.347777
TC0400010418.hg.1	RELL1	0.044691	-3.89	0.392679
TC1700009219.hg.1	RAC3	0.044697	-3.89	0.558249
TC0X00007721.hg.1	GPR174	0.044697	-3.89	-0.420011
TC1700010190.hg.1	IFT20	0.04476	-3.89	-0.208355
TC1600011115.hg.1	EMC8	0.044907	-3.89	0.265141
TC2000009461.hg.1	ATP9A	0.044948	-3.89	-0.28369
TC1700012484.hg.1	PYCR1	0.044979	-3.89	0.516047
TC0500007761.hg.1	TMEM171	0.044981	-3.89	-0.262181
TC0100007584.hg.1	PTPRU	0.045053	-3.89	0.33315
TC0300014076.hg.1	SERPINI2	0.04508	-3.89	0.289289
TC0800011855.hg.1	KCNQ3	0.045128	-3.9	-0.307373
TC1200007262.hg.1	BICD1	0.045134	-3.9	-0.3839
TC1700007383.hg.1	RPL23A	0.045141	-3.9	0.254986
TC2000009968.hg.1	SIRPB2	0.045174	-3.9	0.3098
TC2200008676.hg.1	SOX10	0.045286	-3.9	0.303782
TC1300006522.hg.1	MRPL57	0.045288	-3.9	-0.301779
TC0200011972.hg.1	C2orf44	0.045296	-3.9	0.298045
TC0200007803.hg.1	LGALSL	0.045317	-3.9	0.354134
TC1800007960.hg.1	ZBTB14	0.045317	-3.9	0.341395
TC1900007320.hg.1	DDA1	0.045417	-3.9	-0.404851
TC0200012318.hg.1	CDKL4	0.045505	-3.9	0.20504
TC0700012115.hg.1	NAPEPLD	0.045512	-3.9	0.337138
TC0400008551.hg.1	SYNPO2	0.045545	-3.9	-0.364103
TC0800012433.hg.1	TPD52	0.0456	-3.9	0.343208
TC0700011809.hg.1	TFPI2	0.045691	-3.9	0.400118
TC0100011777.hg.1	H3F3A	0.045693	-3.9	-0.242446
TC0X00007612.hg.1	CHIC1	0.045751	-3.9	0.297332
TC0X00009767.hg.1	HUWE1	0.045751	-3.9	-0.226059
TC0500008777.hg.1	KIF20A	0.045757	-3.9	0.287699
TC0200011287.hg.1	ASB1	0.045794	-3.9	-0.313031
TC0X00010434.hg.1	SLC25A53	0.045826	-3.9	0.235715
TC1200011296.hg.1	KCNC2	0.045958	-3.9	0.379497
TC1000008046.hg.1	FUT11	0.045971	-3.9	-0.307451
TC0700013620.hg.1	IMPDH1	0.046009	-3.9	0.341674
TC0400012961.hg.1	NUDT6	0.046064	-3.9	-0.256157
TC1700010293.hg.1	CRLF3	0.046126	-3.9	0.294688
TC1200010840.hg.1	GTSF1	0.046129	-3.9	-0.279247
TC1100006876.hg.1	MICALCL	0.046362	-3.91	0.361524
TC1700011808.hg.1	ST6GALNAC2	0.046381	-3.91	-0.474253
TC2200008859.hg.1	NDUFA6	0.046415	-3.91	-0.333393
TC0600011912.hg.1	SLC35B2	0.046421	-3.91	0.451471
TC0100017100.hg.1	EIF2D	0.046422	-3.91	0.296491
TC0X00008026.hg.1	H2BFM	0.046515	-3.91	0.33918
TC1100007457.hg.1	ATG13	0.046595	-3.91	-0.274208
TC2200009180.hg.1	RABL2B	0.04666	-3.91	0.221666
TC1100011930.hg.1	CHORDC1	0.046693	-3.91	0.242923
TC0900012167.hg.1	GSN	0.046739	-3.91	0.332582
TC0600009143.hg.1	SLC16A10	0.046781	-3.91	-0.37115
TC1900006795.hg.1	CLPP	0.046786	-3.91	-0.463524
TC0500008845.hg.1	PURA	0.046802	-3.91	0.296983
TC0100008190.hg.1	CMPK1	0.046818	-3.91	0.254858
TC2000009944.hg.1	RTFDC1	0.046896	-3.91	0.269415
TC0X00010506.hg.1	AMMECR1	0.046899	-3.91	-0.258295
TC1800006710.hg.1	CHMP1B	0.046922	-3.91	0.245687
TC1700008152.hg.1	SNX11	0.046953	-3.91	0.33453
TC1700010990.hg.1	HOXB1	0.046975	-3.91	-0.221121
TC1700010218.hg.1	FLOT2	0.047033	-3.91	-0.362082
TC1800009112.hg.1	MBP	0.04709	-3.91	-0.367032
TC2100006967.hg.1	IFNGR2	0.047133	-3.91	-0.295351
TC1200006644.hg.1	LAG3	0.0472	-3.91	-0.269972
TC0X00008533.hg.1	HTATSF1	0.04722	-3.91	0.343201
TC0800010663.hg.1	ARMC1	0.047284	-3.92	0.307188
TC0300007194.hg.1	ABHD5	0.047374	-3.92	0.361744
TC2000006559.hg.1	CDC25B	0.04738	-3.92	-0.370603
TC0900011379.hg.1	MEGF9	0.047409	-3.92	0.239701
TC0100012930.hg.1	PRAMEF11	0.047494	-3.92	-0.319425
TC0100017878.hg.1	ZP4	0.047564	-3.92	-0.351779
TC1700008769.hg.1	KCNJ2	0.047567	-3.92	-0.374121
TC1600011318.hg.1	DECR2	0.047594	-3.92	-0.512075
TC0100015597.hg.1	ANKRD34A	0.047626	-3.92	-0.275342
TC0400009723.hg.1	CTBP1	0.047669	-3.92	-0.253132
TC1200009580.hg.1	FBXL14	0.047702	-3.92	0.266444
TC1100007227.hg.1	HIPK3	0.047867	-3.92	0.34075
TC1800009034.hg.1	FAM69C	0.047876	-3.92	-0.242705
TC1200012644.hg.1	PA2G4	0.04811	-3.92	-0.420466
TC0300008331.hg.1	ABHD10	0.04812	-3.92	0.311336
TC0700009482.hg.1	TAS2R39	0.048349	-3.92	0.32412
TC1500009056.hg.1	RASGRP1	0.048406	-3.93	-0.287112
TC0400011464.hg.1	MANBA	0.048447	-3.93	0.490101
TC1700006445.hg.1	LOC100506388	0.048483	-3.93	-0.253441
TC0500007430.hg.1	DDX4	0.048498	-3.93	-0.31306
TC0700008577.hg.1	MUC17	0.048575	-3.93	0.275787
TC1700007573.hg.1	LIG3	0.048591	-3.93	0.327761
TC1900011866.hg.1	RAB3D	0.048621	-3.93	-0.307055
TC0300009258.hg.1	MME	0.048633	-3.93	-0.252022
TC1000010956.hg.1	C10orf54	0.048655	-3.93	-0.426614
TC0100016135.hg.1	SLAMF6	0.0487	-3.93	0.335362
TC1100006487.hg.1	TALDO1	0.048727	-3.93	0.482629
TC0X00006709.hg.1	NHS	0.048806	-3.93	-0.259386
TC1400008716.hg.1	MYH6	0.048824	-3.93	-0.244503
TC0800011086.hg.1	RUNX1T1	0.048832	-3.93	-0.267273
TC2100007593.hg.1	LIPI	0.048904	-3.93	-0.428465
TC1100006656.hg.1	OR52K2	0.048941	-3.93	0.282185
TC0300007482.hg.1	NISCH	0.048975	-3.93	-0.314368
TC0100018526.hg.1	ILDR2	0.048976	-3.93	0.296515
TC1600007918.hg.1	IRX5	0.049002	-3.93	0.358855
TC1500008312.hg.1	IQGAP1	0.049054	-3.93	0.242513
TC1700006546.hg.1	SRR	0.049066	-3.93	-0.330864
TC0500013361.hg.1	SAR1B	0.049075	-3.93	0.34296
TC1900008180.hg.1	ZNF526	0.049098	-3.93	0.310087
TC1600007345.hg.1	APOBR	0.049188	-3.93	0.278658
TC0800006880.hg.1	PCM1	0.049327	-3.93	-0.275198
TC0200006951.hg.1	UBXN2A	0.04935	-3.93	-0.378575
TC1900006492.hg.1	PRTN3	0.049438	-3.93	0.337071
TC0100016068.hg.1	OR10K2	0.04953	-3.94	-0.411423
TC0300013520.hg.1	CLDN1	0.049536	-3.94	-0.295141
TC1200009705.hg.1	VWF	0.049547	-3.94	-0.311038
TC0500013221.hg.1	ZNF474	0.049558	-3.94	-0.269326
TC0200016447.hg.1	ACYP2	0.049673	-3.94	-0.234734
TC0300011525.hg.1	RYBP	0.049707	-3.94	0.25707
TC1000011501.hg.1	TCTN3	0.049724	-3.94	-0.323387
TC0900010854.hg.1	NUTM2F	0.049868	-3.94	-0.308877
TC1100010038.hg.1	ST5	0.049894	-3.94	-0.319342
TC1900011729.hg.1	TIMM50	0.049927	-3.94	-0.35165
TC0200010807.hg.1	TTLL4	0.049943	-3.94	0.251073
TC1500009002.hg.1	ACTC1	0.049978	-3.94	-0.286603

## Sheet: GSE52746
ID	P.Value	t	B	logFC	Gene symbol	SPOT_ID
11138_at	8.02e-07	8.97	5.34106	1.09	TBC1D8	\TBC1 domain family, member 8 (with GRAM domain)\""
3008_at	7.98e-06	-7.23	3.60156	-0.447	HIST1H1E	\histone cluster 1, H1e\""
8382_at	1.53e-05	6.78	3.07907	1.1	NME5	\non-metastatic cells 5, protein expressed in (nucleoside-diphosphate kinase)\""
347734_at	1.72e-05	6.71	2.98473	0.585	SLC35B2	\solute carrier family 35, member B2\""
55914_at	1.8e-05	-6.68	2.94739	-1.08	ERBIN	erbb2 interacting protein
91283_at	1.92e-05	6.63	2.89477	0.68	MSANTD3	chromosome 9 open reading frame 30
147495_at	2.17e-05	6.55	2.79471	1.15	APCDD1	adenomatosis polyposis coli down-regulated 1
131583_at	2.49e-05	6.46	2.68028	1.42	FAM43A	\family with sequence similarity 43, member A\""
84310_at	5.09e-05	6	2.085	0.759	C7orf50	chromosome 7 open reading frame 50
57181_at	5.48e-05	-5.95	2.02204	-1.17	SLC39A10	\solute carrier family 39 (zinc transporter), member 10\""
8099_at	6.14e-05	5.88	1.92645	0.668	CDK2AP1	cyclin-dependent kinase 2 associated protein 1
6947_at	6.16e-05	5.88	1.92416	2.54	TCN1	\transcobalamin I (vitamin B12 binding protein, R binder family)\""
154661_at	6.46e-05	-5.85	1.88277	-1.79	RUNDC3B	RUN domain containing 3B
5087_at	6.77e-05	-5.82	1.84332	-0.659	PBX1	pre-B-cell leukemia homeobox 1
288_at	7.99e-05	-5.72	1.70288	-1.38	ANK3	\ankyrin 3, node of Ranvier (ankyrin G)\""
90809_at	8.98e-05	5.65	1.60289	0.645	TMEM55B	transmembrane protein 55B
3553_at	0.000101	5.58	1.50203	2.38	IL1B	\interleukin 1, beta\""
57178_at	0.000103	-5.57	1.48554	-0.828	ZMIZ1	\zinc finger, MIZ-type containing 1\""
79718_at	0.000108	-5.53	1.4416	-0.943	TBL1XR1	transducin (beta)-like 1 X-linked receptor 1
8031_at	0.000117	-5.49	1.37638	-0.628	NCOA4	nuclear receptor coactivator 4
493869_at	0.000131	5.42	1.27969	1.5	GPX8	glutathione peroxidase 8 (putative)
79631_at	0.000137	-5.39	1.23808	-0.889	EFL1	elongation factor Tu GTP binding domain containing 1
55904_at	0.000139	-5.38	1.22681	-0.981	KMT2E	\myeloid/lymphoid or mixed-lineage leukemia 5 (trithorax homolog, Drosophila)\""
23174_at	0.000139	-5.38	1.22678	-0.61	ZCCHC14	\zinc finger, CCHC domain containing 14\""
127687_at	0.000143	5.37	1.20103	0.758	C1orf122	chromosome 1 open reading frame 122
553115_at	0.000147	5.35	1.17889	0.42	PEF1	penta-EF-hand domain containing 1
23593_at	0.000166	5.28	1.07507	0.575	HEBP2	heme binding protein 2
79646_at	0.000168	-5.27	1.06337	-0.634	PANK3	pantothenate kinase 3
54700_at	0.000168	-5.27	1.06228	-1.34	RRN3	RRN3 RNA polymerase I transcription factor homolog (S. cerevisiae)
9978_at	0.000174	5.25	1.03225	0.582	RBX1	\ring-box 1, E3 ubiquitin protein ligase\""
533_at	0.000176	5.25	1.02469	0.546	ATP6V0B	\ATPase, H+ transporting, lysosomal 21kDa, V0 subunit b\""
50813_at	0.000184	5.22	0.98386	0.63	COPS7A	COP9 constitutive photomorphogenic homolog subunit 7A (Arabidopsis)
151525_at	0.000189	-5.2	0.96249	-0.613	WDSUB1	\WD repeat, sterile alpha motif and U-box domain containing 1\""
9275_at	0.000196	5.18	0.9294	0.477	BCL7B	B-cell CLL/lymphoma 7B
6566_at	0.000204	-5.16	0.89448	-2.46	SLC16A1	\solute carrier family 16, member 1 (monocarboxylic acid transporter 1)\""
9101_at	0.000204	-5.16	0.89741	-0.497	USP8	ubiquitin specific peptidase 8
9043_at	0.000205	-5.16	0.89281	-0.499	SPAG9	sperm associated antigen 9
9553_at	0.000207	5.15	0.88174	0.543	MRPL33	mitochondrial ribosomal protein L33
27248_at	0.000208	5.15	0.87734	0.635	ERLEC1	endoplasmic reticulum lectin 1
84324_at	0.000209	5.14	0.87498	0.424	SARNP	SAP domain containing ribonucleoprotein
53635_at	0.000213	5.13	0.85803	0.929	PTOV1	prostate tumor overexpressed 1
3934_at	0.000216	5.13	0.84679	2.33	LCN2	lipocalin 2
2027_at	0.000218	5.12	0.83831	0.438	ENO3	\enolase 3 (beta, muscle)\""
56252_at	0.000225	-5.1	0.80901	-0.89	YLPM1	YLP motif containing 1
118472_at	0.000233	5.08	0.77964	0.613	ZNF511	zinc finger protein 511
23469_at	0.000234	-5.08	0.77722	-0.852	PHF3	PHD finger protein 3
1978_at	0.000252	5.04	0.71085	0.695	EIF4EBP1	eukaryotic translation initiation factor 4E binding protein 1
23423_at	0.000254	5.03	0.70386	0.729	TMED3	transmembrane emp24 protein transport domain containing 3
51_at	0.000265	-5.01	0.668	-1.36	ACOX1	\acyl-CoA oxidase 1, palmitoyl\""
51661_at	0.000279	4.98	0.62458	0.385	FKBP7	FK506 binding protein 7
1112_at	0.000281	-4.97	0.61837	-0.627	FOXN3	forkhead box N3
1846_at	0.000283	4.97	0.61074	0.66	DUSP4	dual specificity phosphatase 4
10899_at	0.000288	4.96	0.59481	0.391	JTB	jumping translocation breakpoint
59274_at	0.000291	4.95	0.58783	0.518	MESDC1	mesoderm development candidate 1
22887_at	0.000307	-4.92	0.53909	-0.468	FOXJ3	forkhead box J3
27257_at	0.000316	4.91	0.51471	0.652	LSM1	\LSM1 homolog, U6 small nuclear RNA associated (S. cerevisiae)\""
7264_at	0.00032	4.9	0.504	1.01	TSTA3	tissue specific transplantation antigen P35B
10549_at	0.000339	4.87	0.45389	0.889	PRDX4	peroxiredoxin 4
9682_at	0.00034	-4.86	0.44939	-0.587	KDM4A	lysine (K)-specific demethylase 4A
11000_at	0.000383	4.8	0.34543	0.681	SLC27A3	\solute carrier family 27 (fatty acid transporter), member 3\""
55970_at	0.000409	-4.76	0.28666	-0.717	GNG12	\guanine nucleotide binding protein (G protein), gamma 12\""
8301_at	0.00041	-4.76	0.28462	-0.691	PICALM	phosphatidylinositol binding clathrin assembly protein
23228_at	0.000414	-4.75	0.27688	-1.05	PLCL2	phospholipase C-like 2
8935_at	0.00042	-4.74	0.26454	-0.789	SKAP2	src kinase associated phosphoprotein 2
64332_at	0.000429	4.73	0.2464	0.836	NFKBIZ	\nuclear factor of kappa light polypeptide gene enhancer in B-cells inhibitor, zeta\""
80256_at	0.000434	4.72	0.23554	0.588	FAM214B	\family with sequence similarity 214, member B\""
55074_at	0.000437	-4.72	0.22915	-0.741	OXR1	oxidation resistance 1
157574_at	0.000445	4.71	0.21413	0.741	FBXO16	F-box protein 16
63875_at	0.000453	4.7	0.19848	0.591	MRPL17	mitochondrial ribosomal protein L17
405753_at	0.000455	4.7	0.19358	2.21	DUOXA2	dual oxidase maturation factor 2
257240_at	0.00046	-4.69	0.18406	-0.847	KLHL34	kelch-like 34 (Drosophila)
23421_at	0.000468	4.68	0.16833	0.906	ITGB3BP	integrin beta 3 binding protein (beta3-endonexin)
126231_at	0.000472	-4.68	0.16191	-0.825	ZNF573	zinc finger protein 573
140688_at	0.000485	-4.66	0.13734	-0.638	NOL4L	chromosome 20 open reading frame 112
29091_at	0.000487	4.66	0.13454	0.765	STXBP6	syntaxin binding protein 6 (amisyn)
79002_at	0.000505	4.64	0.10157	0.503	C19orf43	chromosome 19 open reading frame 43
1629_at	0.000505	-4.64	0.1023	-0.491	DBT	dihydrolipoamide branched chain transacylase E2
23035_at	0.000512	-4.63	0.08998	-1.84	PHLPP2	PH domain and leucine rich repeat protein phosphatase 2
2651_at	0.000535	-4.61	0.05106	-0.889	I blood group	\glucosaminyl (N-acetyl) transferase 2, I-branching enzyme (I blood group)\""
23369_at	0.000539	-4.6	0.0437	-0.724	PUM2	pumilio homolog 2 (Drosophila)
23528_at	0.000542	-4.6	0.03966	-0.523	ZNF281	zinc finger protein 281
284161_at	0.000552	-4.59	0.02372	-0.569	GDPD1	glycerophosphodiester phosphodiesterase domain containing 1
9847_at	0.000559	-4.58	0.01281	-0.78	C2CD5	KIAA0528
83699_at	0.000559	-4.58	0.01225	-0.872	SH3BGRL2	SH3 domain binding glutamic acid-rich protein like 2
11320_at	0.000569	-4.57	-0.00328	-0.836	MGAT4A	\mannosyl (alpha-1,3-)-glycoprotein beta-1,4-N-acetylglucosaminyltransferase, isozyme A\""
10276_at	0.00057	-4.57	-0.00468	-0.815	NET1	neuroepithelial cell transforming 1
2882_at	0.000582	4.56	-0.02385	1.07	GPX7	glutathione peroxidase 7
3030_at	0.000583	-4.56	-0.02489	-0.782	HADHA	\hydroxyacyl-CoA dehydrogenase/3-ketoacyl-CoA thiolase/enoyl-CoA hydratase (trifunctional protein), alpha subunit\""
6839_at	0.000587	4.55	-0.03125	0.444	SUV39H1	suppressor of variegation 3-9 homolog 1 (Drosophila)
23506_at	0.000599	-4.54	-0.04878	-0.514	GLTSCR1L	KIAA0240
54439_at	0.000599	-4.54	-0.04906	-0.476	RBM27	RNA binding motif protein 27
26520_at	0.000609	4.53	-0.06349	0.475	TIMM9	translocase of inner mitochondrial membrane 9 homolog (yeast)
2783_at	0.000611	4.53	-0.06668	0.617	GNB2	\guanine nucleotide binding protein (G protein), beta polypeptide 2\""
124220_at	0.000623	4.52	-0.08349	1.35	ZG16B	zymogen granule protein 16 homolog B (rat)
10057_at	0.000628	4.52	-0.09045	0.403	ABCC5	\ATP-binding cassette, sub-family C (CFTR/MRP), member 5\""
51686_at	0.000634	4.51	-0.09986	0.629	OAZ3	ornithine decarboxylase antizyme 3
9060_at	0.000634	-4.51	-0.09877	-0.959	PAPSS2	3'-phosphoadenosine 5'-phosphosulfate synthase 2
28231_at	0.000639	4.51	-0.10646	1.21	SLCO4A1	\solute carrier organic anion transporter family, member 4A1\""
85027_at	0.000646	4.5	-0.11611	1.1	SMIM3	chromosome 5 open reading frame 62
4201_at	0.000652	4.5	-0.12441	0.722	MEA1	male-enhanced antigen 1
9666_at	0.000662	-4.49	-0.13826	-0.398	DZIP3	\DAZ interacting protein 3, zinc finger\""
22998_at	0.000677	4.47	-0.15748	0.585	LIMCH1	LIM and calponin homology domains 1
10488_at	0.000681	4.47	-0.16322	0.571	CREB3	cAMP responsive element binding protein 3
54665_at	0.000688	-4.47	-0.1714	-0.757	RSBN1	round spermatid basic protein 1
55763_at	0.000692	-4.46	-0.17704	-0.545	EXOC1	exocyst complex component 1
26151_at	0.000705	4.45	-0.19391	0.53	NAT9	\N-acetyltransferase 9 (GCN5-related, putative)\""
5192_at	0.000712	4.45	-0.20161	0.431	PEX10	peroxisomal biogenesis factor 10
55009_at	0.000713	4.45	-0.20405	0.411	C19orf24	chromosome 19 open reading frame 24
55502_at	0.000719	4.44	-0.2108	0.759	HES6	hairy and enhancer of split 6 (Drosophila)
4267_at	0.000727	-4.43	-0.22133	-0.605	CD99	CD99 molecule
2110_at	0.000727	-4.43	-0.22122	-1.27	ETFDH	electron-transferring-flavoprotein dehydrogenase
54849_at	0.000732	4.43	-0.22683	0.821	DEF8	differentially expressed in FDCP 8 homolog (mouse)
5805_at	0.000736	4.43	-0.23217	0.677	PTS	6-pyruvoyltetrahydropterin synthase
10397_at	0.00074	-4.43	-0.23647	-0.892	NDRG1	N-myc downstream regulated 1
1783_at	0.000741	-4.42	-0.2376	-0.8	DYNC1LI2	\dynein, cytoplasmic 1, light intermediate chain 2\""
6595_at	0.000744	-4.42	-0.24146	-0.923	SMARCA2	\SWI/SNF related, matrix associated, actin dependent regulator of chromatin, subfamily a, member 2\""
51065_at	0.000749	4.42	-0.24734	0.603	RPS27L	ribosomal protein S27-like
221908_at	0.000752	4.42	-0.25096	0.537	PPP1R35	\protein phosphatase 1, regulatory subunit 35\""
84964_at	0.000755	4.41	-0.25399	0.582	ALKBH6	\alkB, alkylation repair homolog 6 (E. coli)\""
64078_at	0.000757	4.41	-0.25657	0.414	SLC28A3	\solute carrier family 28 (sodium-coupled nucleoside transporter), member 3\""
6668_at	0.000757	-4.41	-0.25616	-0.547	SP2	Sp2 transcription factor
201254_at	0.00077	4.4	-0.27212	0.715	CENPX	stimulated by retinoic acid 13 homolog (mouse)
80824_at	0.000781	-4.4	-0.28488	-0.505	DUSP16	dual specificity phosphatase 16
331_at	0.000782	-4.4	-0.285	-0.744	XIAP	X-linked inhibitor of apoptosis
9037_at	0.000783	-4.39	-0.28708	-1.29	SEMA5A	\sema domain, seven thrombospondin repeats (type 1 and type 1-like), transmembrane domain (TM) and short cytoplasmic domain, (semaphorin) 5A\""
83930_at	0.00079	4.39	-0.29439	0.559	STARD3NL	STARD3 N-terminal like
10714_at	0.000799	4.38	-0.30437	0.456	POLD3	\polymerase (DNA-directed), delta 3, accessory subunit\""
27173_at	0.0008	4.38	-0.30575	0.505	SLC39A1	\solute carrier family 39 (zinc transporter), member 1\""
51409_at	0.000811	4.37	-0.31822	0.303	HEMK1	HemK methyltransferase family member 1
94081_at	0.000811	-4.37	-0.3174	-0.822	SFXN1	sideroflexin 1
158358_at	0.000815	-4.37	-0.32242	-0.316	KIAA2026	KIAA2026
10857_at	0.000833	-4.36	-0.34174	-0.664	PGRMC1	progesterone receptor membrane component 1
10664_at	0.000852	-4.35	-0.36164	-0.611	CTCF	CCCTC-binding factor (zinc finger protein)
10330_at	0.000858	4.34	-0.36739	0.41	CNPY2	canopy 2 homolog (zebrafish)
56548_at	0.000859	4.34	-0.36923	0.671	CHST7	carbohydrate (N-acetylglucosamine 6-O) sulfotransferase 7
124976_at	0.000859	4.34	-0.3693	1.17	SPNS2	spinster homolog 2 (Drosophila)
80765_at	0.000868	4.34	-0.37829	0.626	STARD5	StAR-related lipid transfer (START) domain containing 5
6895_at	0.00087	4.34	-0.37975	0.485	TARBP2	TAR (HIV-1) RNA binding protein 2
7011_at	0.00089	-4.32	-0.40014	-0.515	TEP1	telomerase-associated protein 1
9126_at	0.0009	-4.32	-0.41041	-1.58	SMC3	structural maintenance of chromosomes 3
23347_at	0.000914	-4.31	-0.42411	-0.646	SMCHD1	structural maintenance of chromosomes flexible hinge domain containing 1
79820_at	0.000924	4.3	-0.43416	1.38	CATSPERB	\cation channel, sperm-associated, beta\""
1836_at	0.00093	-4.3	-0.4394	-2.92	SLC26A2	\solute carrier family 26 (sulfate transporter), member 2\""
9849_at	0.000933	-4.3	-0.44287	-0.655	ZNF518A	zinc finger protein 518A
57161_at	0.000937	-4.3	-0.44592	-1.15	PELI2	pellino homolog 2 (Drosophila)
2987_at	0.000948	4.29	-0.45619	0.658	GUK1	guanylate kinase 1
54492_at	0.000953	-4.29	-0.46152	-1.42	NEURL1B	neuralized homolog 1B (Drosophila)
10113_at	0.000953	4.29	-0.46169	0.635	PREB	prolactin regulatory element binding
64759_at	0.000953	-4.29	-0.46166	-0.718	TNS3	tensin 3
92002_at	0.00097	4.28	-0.47705	0.592	FAM58A	\family with sequence similarity 58, member A\""
4077_at	0.000975	-4.27	-0.48158	-0.943	NBR1	neighbor of BRCA1 gene 1
9551_at	0.001	4.26	-0.50616	0.385	ATP5J2	\ATP synthase, H+ transporting, mitochondrial Fo complex, subunit F2\""
27436_at	0.001	-4.26	-0.50858	-0.915	EML4	echinoderm microtubule associated protein like 4
7337_at	0.00101	-4.25	-0.51179	-0.529	UBE3A	ubiquitin protein ligase E3A
5832_at	0.00102	-4.25	-0.52489	-0.997	ALDH18A1	\aldehyde dehydrogenase 18 family, member A1\""
2152_at	0.00106	4.23	-0.55469	1.04	F3	\coagulation factor III (thromboplastin, tissue factor)\""
150368_at	0.00106	4.23	-0.55857	0.547	FAM109B	\family with sequence similarity 109, member B\""
3916_at	0.00106	-4.23	-0.55288	-0.727	LAMP1	lysosomal-associated membrane protein 1
23317_at	0.00107	-4.22	-0.56075	-0.406	DNAJC13	\DnaJ (Hsp40) homolog, subfamily C, member 13\""
11285_at	0.00108	4.22	-0.56895	0.458	B4GALT7	\xylosylprotein beta 1,4-galactosyltransferase, polypeptide 7 (galactosyltransferase I)\""
11254_at	0.00108	4.22	-0.5732	2.78	SLC6A14	\solute carrier family 6 (amino acid transporter), member 14\""
415116_at	0.00112	4.2	-0.60782	0.953	PIM3	pim-3 oncogene
10159_at	0.00115	-4.18	-0.62983	-0.688	ATP6AP2	\ATPase, H+ transporting, lysosomal accessory protein 2\""
7764_at	0.00116	-4.18	-0.63293	-0.977	ZNF217	zinc finger protein 217
79763_at	0.00118	4.17	-0.65471	0.43	ISOC2	isochorismatase domain containing 2
3032_at	0.00119	-4.17	-0.65737	-0.723	HADHB	\hydroxyacyl-CoA dehydrogenase/3-ketoacyl-CoA thiolase/enoyl-CoA hydratase (trifunctional protein), beta subunit\""
25864_at	0.0012	4.16	-0.66385	0.552	ABHD14A	abhydrolase domain containing 14A
283899_at	0.0012	4.16	-0.66845	0.636	INO80E	INO80 complex subunit E
1455_at	0.00121	4.16	-0.67168	0.428	CSNK1G2	\casein kinase 1, gamma 2\""
23118_at	0.00123	-4.14	-0.69041	-0.686	TAB2	TGF-beta activated kinase 1/MAP3K7 binding protein 2
51026_at	0.00124	4.14	-0.69611	0.552	GOLT1B	golgi transport 1B
59307_at	0.00124	4.14	-0.69814	0.458	SIGIRR	single immunoglobulin and toll-interleukin 1 receptor (TIR) domain
29916_at	0.00124	4.14	-0.69821	0.41	SNX11	sorting nexin 11
79091_at	0.00127	4.13	-0.71875	0.506	METTL22	methyltransferase like 22
10927_at	0.00127	-4.13	-0.71981	-0.541	SPIN1	spindlin 1
130557_at	0.00129	4.12	-0.73229	0.785	ZNF513	zinc finger protein 513
56172_at	0.0013	-4.12	-0.73786	-0.748	ANKH	\ankylosis, progressive homolog (mouse)\""
51735_at	0.00131	-4.11	-0.74589	-0.508	RAPGEF6	Rap guanine nucleotide exchange factor (GEF) 6
6942_at	0.00131	-4.11	-0.74778	-0.453	TCF20	transcription factor 20 (AR1)
55222_at	0.00133	4.1	-0.7584	0.36	LRRC20	leucine rich repeat containing 20
54836_at	0.00134	4.1	-0.76783	0.51	BSPRY	B-box and SPRY domain containing
55727_at	0.00134	-4.1	-0.76722	-0.401	BTBD7	BTB (POZ) domain containing 7
6590_at	0.00134	4.1	-0.76242	1.67	SLPI	secretory leukocyte peptidase inhibitor
10245_at	0.00134	4.1	-0.76851	0.49	TIMM17B	translocase of inner mitochondrial membrane 17 homolog B (yeast)
29953_at	0.00136	-4.09	-0.77926	-1.6	TRHDE	thyrotropin-releasing hormone degrading enzyme
56254_at	0.00137	-4.09	-0.78568	-0.638	RNF20	ring finger protein 20
55000_at	0.00137	-4.09	-0.78192	-0.438	TUG1	taurine upregulated 1 (non-protein coding)
8798_at	0.0014	4.08	-0.80225	0.63	DYRK4	dual-specificity tyrosine-(Y)-phosphorylation regulated kinase 4
10542_at	0.0014	4.07	-0.80534	0.422	LAMTOR5	hepatitis B virus x interacting protein
23558_at	0.0014	4.08	-0.80342	0.576	WBP2	WW domain binding protein 2
29066_at	0.0014	-4.07	-0.80619	-0.575	ZC3H7A	zinc finger CCCH-type containing 7A
140606_at	0.00142	4.07	-0.81408	1.33	SELENOM	selenoprotein M
166968_at	0.00143	-4.06	-0.82254	-1.24	MIER3	\mesoderm induction early response 1, family member 3\""
10011_at	0.00144	4.06	-0.82917	0.635	SRA1	steroid receptor RNA activator 1
84885_at	0.00145	4.06	-0.83588	0.638	ZDHHC12	\zinc finger, DHHC-type containing 12\""
441212_at	0.00146	4.05	-0.83905	0.519	RP9P	retinitis pigmentosa 9 pseudogene
64175_at	0.00147	4.05	-0.84911	0.556	P3H1	leucine proline-enriched proteoglycan (leprecan) 1
26207_at	0.00147	4.05	-0.84911	1.17	PITPNC1	\phosphatidylinositol transfer protein, cytoplasmic 1\""
25825_at	0.00148	4.04	-0.85496	1.01	BACE2	beta-site APP-cleaving enzyme 2
339665_at	0.00148	4.04	-0.85508	0.557	SLC35E4	\solute carrier family 35, member E4\""
128439_at	0.00148	4.05	-0.85309	0.496	SNHG11	small nucleolar RNA host gene 11 (non-protein coding)
137835_at	0.00148	4.04	-0.85491	0.82	TMEM71	transmembrane protein 71
56950_at	0.00149	4.04	-0.86282	0.489	SMYD2	SET and MYND domain containing 2
64118_at	0.0015	4.04	-0.86372	0.486	DUS1L	dihydrouridine synthase 1-like (S. cerevisiae)
127700_at	0.0015	4.04	-0.86829	0.495	OSCP1	organic solute carrier partner 1
27077_at	0.00152	4.03	-0.87844	0.858	B9D1	B9 protein domain 1
57551_at	0.00152	-4.03	-0.8787	-0.442	TAOK1	TAO kinase 1
4846_at	0.00153	4.03	-0.8824	0.396	NOS3	nitric oxide synthase 3 (endothelial cell)
4329_at	0.00154	-4.02	-0.89026	-0.963	ALDH6A1	\aldehyde dehydrogenase 6 family, member A1\""
260293_at	0.00154	4.02	-0.89168	0.619	CYP4X1	\cytochrome P450, family 4, subfamily X, polypeptide 1\""
26065_at	0.00155	-4.02	-0.89654	-0.474	LSM14A	\LSM14A, SCD6 homolog A (S. cerevisiae)\""
3069_at	0.00157	4.01	-0.90927	0.248	HDLBP	high density lipoprotein binding protein
7874_at	0.00157	-4.01	-0.90602	-0.594	USP7	ubiquitin specific peptidase 7 (herpes virus-associated)
22936_at	0.00158	4.01	-0.91255	0.674	ELL2	\elongation factor, RNA polymerase II, 2\""
54737_at	0.00158	-4.01	-0.91334	-0.633	MPHOSPH8	M-phase phosphoprotein 8
4245_at	0.0016	4	-0.92177	0.477	MGAT1	\mannosyl (alpha-1,3-)-glycoprotein beta-1,2-N-acetylglucosaminyltransferase\""
10746_at	0.00161	-4	-0.93139	-0.625	MAP3K2	mitogen-activated protein kinase kinase kinase 2
55167_at	0.00161	-4	-0.92967	-0.697	MSL2	male-specific lethal 2 homolog (Drosophila)
54554_at	0.00162	4	-0.93601	0.712	WDR5B	WD repeat domain 5B
9665_at	0.00163	-3.99	-0.93784	-0.538	KIAA0430	KIAA0430
9429_at	0.00165	-3.99	-0.95034	-2.76	ABCG2	\ATP-binding cassette, sub-family G (WHITE), member 2\""
9582_at	0.00165	-3.99	-0.95053	-1.62	APOBEC3B	\apolipoprotein B mRNA editing enzyme, catalytic polypeptide-like 3B\""
8452_at	0.00165	-3.99	-0.95298	-0.368	CUL3	cullin 3
57168_at	0.00168	3.98	-0.96669	0.866	ASPHD2	aspartate beta-hydroxylase domain containing 2
222161_at	0.00168	-3.98	-0.9696	-1.06	DKFZP586I1420	uncharacterized protein DKFZp586I1420
221092_at	0.00168	-3.98	-0.96706	-0.777	HNRNPUL2	heterogeneous nuclear ribonucleoprotein U-like 2
80223_at	0.00168	-3.98	-0.96659	-0.77	RAB11FIP1	RAB11 family interacting protein 1 (class I)
126789_at	0.00169	3.97	-0.97405	0.575	PUSL1	pseudouridylate synthase-like 1
6041_at	0.00169	-3.97	-0.97522	-0.469	RNASEL	\ribonuclease L (2',5'-oligoisoadenylate synthetase-dependent)\""
22822_at	0.0017	3.97	-0.97587	0.741	PHLDA1	\pleckstrin homology-like domain, family A, member 1\""
90637_at	0.0017	3.97	-0.97998	1.07	ZFAND2A	\zinc finger, AN1-type domain 2A\""
7004_at	0.00171	3.97	-0.98211	0.498	TEAD4	TEA domain family member 4
4350_at	0.00173	3.96	-0.99544	0.65	MPG	N-methylpurine-DNA glycosylase
54361_at	0.00173	3.96	-0.9926	0.331	WNT4	\wingless-type MMTV integration site family, member 4\""
1349_at	0.00177	3.95	-1.01544	0.394	COX7B	cytochrome c oxidase subunit VIIb
4082_at	0.00178	-3.95	-1.01897	-0.928	MARCKS	myristoylated alanine-rich protein kinase C substrate
51003_at	0.00179	3.94	-1.02548	0.452	MED31	mediator complex subunit 31
1465_at	0.0018	3.94	-1.02732	0.477	CSRP1	cysteine and glycine-rich protein 1
25911_at	0.0018	3.94	-1.02854	0.418	DPCD	deleted in primary ciliary dyskinesia homolog (mouse)
114804_at	0.0018	-3.94	-1.03032	-0.813	RNF157	ring finger protein 157
10262_at	0.00181	3.94	-1.03191	0.605	SF3B4	\splicing factor 3b, subunit 4, 49kDa\""
51303_at	0.00182	3.93	-1.03725	1.24	FKBP11	\FK506 binding protein 11, 19 kDa\""
55830_at	0.00183	3.93	-1.04207	0.309	GLT8D1	glycosyltransferase 8 domain containing 1
100188893_at	0.00184	3.93	-1.04664	0.575	TOMM6	translocase of outer mitochondrial membrane 6 homolog (yeast)
1374_at	0.00186	-3.92	-1.06023	-0.804	CPT1A	carnitine palmitoyltransferase 1A (liver)
4154_at	0.00187	-3.92	-1.06281	-0.654	MBNL1	muscleblind-like (Drosophila)
29123_at	0.00188	-3.92	-1.06608	-0.556	ANKRD11	ankyrin repeat domain 11
28982_at	0.00188	-3.91	-1.07035	-1.74	FLVCR1	feline leukemia virus subgroup C cellular receptor 1
343_at	0.00189	-3.91	-1.0726	-3.36	AQP8	aquaporin 8
23607_at	0.00189	-3.91	-1.07476	-0.439	CD2AP	CD2-associated protein
1308_at	0.00189	-3.91	-1.07354	-0.947	COL17A1	\collagen, type XVII, alpha 1\""
5885_at	0.00189	-3.91	-1.07288	-0.742	RAD21	RAD21 homolog (S. pombe)
27183_at	0.00189	3.91	-1.07206	0.399	VPS4A	vacuolar protein sorting 4 homolog A (S. cerevisiae)
92715_at	0.00191	3.91	-1.08045	0.504	DPH7	WD repeat domain 85
26262_at	0.00191	3.91	-1.0821	0.402	TSPAN17	tetraspanin 17
64374_at	0.00195	3.9	-1.1011	0.335	SIL1	\SIL1 homolog, endoplasmic reticulum chaperone (S. cerevisiae)\""
5883_at	0.00197	3.89	-1.111	0.405	RAD9A	RAD9 homolog A (S. pombe)
100506406_at	0.00198	3.89	-1.1154	0.27	LOC100506406	uncharacterized LOC100506406
145788_at	0.00199	3.88	-1.11986	1.11	C15orf65	uncharacterized LOC145788
143098_at	0.00199	-3.88	-1.12043	-0.827	MPP7	\membrane protein, palmitoylated 7 (MAGUK p55 subfamily member 7)\""
637_at	0.002	3.88	-1.12401	0.612	BID	BH3 interacting domain death agonist
55198_at	0.00202	-3.88	-1.13218	-1.32	APPL2	\adaptor protein, phosphotyrosine interaction, PH domain and leucine zipper containing 2\""
9920_at	0.00202	-3.88	-1.13176	-1.29	KBTBD11	kelch repeat and BTB (POZ) domain containing 11
5337_at	0.00204	-3.87	-1.1434	-0.658	PLD1	\phospholipase D1, phosphatidylcholine-specific\""
23647_at	0.00206	3.87	-1.15048	0.505	ARFIP2	ADP-ribosylation factor interacting protein 2
2746_at	0.00206	-3.87	-1.14942	-0.579	GLUD1	glutamate dehydrogenase 1
115024_at	0.00206	3.87	-1.15209	0.776	NT5C3B	\5'-nucleotidase, cytosolic III-like\""
130576_at	0.00208	3.86	-1.15654	1.39	LYPD6B	LY6/PLAUR domain containing 6B
7707_at	0.00208	-3.86	-1.15809	-0.54	ZNF148	zinc finger protein 148
1643_at	0.00209	3.86	-1.1615	0.537	DDB2	\damage-specific DNA binding protein 2, 48kDa\""
85457_at	0.0021	-3.86	-1.16763	-1.26	CIPC	KIAA1737
5469_at	0.0021	-3.86	-1.16547	-0.69	MED1	mediator complex subunit 1
10891_at	0.0021	-3.86	-1.16917	-1.53	PPARGC1A	\peroxisome proliferator-activated receptor gamma, coactivator 1 alpha\""
152100_at	0.00211	3.85	-1.1721	0.442	CMC1	COX assembly mitochondrial protein homolog (S. cerevisiae)
258010_at	0.00212	3.85	-1.17676	0.513	SVIP	small VCP/p97-interacting protein
226_at	0.00213	3.85	-1.17983	0.383	ALDOA	\aldolase A, fructose-bisphosphate\""
80204_at	0.00215	-3.84	-1.18703	-0.456	FBXO11	F-box protein 11
8532_at	0.00216	3.84	-1.19398	0.35	CPZ	carboxypeptidase Z
7572_at	0.00216	-3.84	-1.19186	-0.471	ZNF24	zinc finger protein 24
138162_at	0.00218	3.84	-1.19883	0.37	C9orf116	chromosome 9 open reading frame 116
9110_at	0.00218	-3.84	-1.19957	-0.84	MTMR4	myotubularin related protein 4
4833_at	0.00219	3.83	-1.20648	0.753	NME4	\non-metastatic cells 4, protein expressed in\""
84078_at	0.0022	-3.83	-1.20833	-0.824	KBTBD7	kelch repeat and BTB (POZ) domain containing 7
6748_at	0.0022	3.83	-1.2078	0.701	SSR4	\signal sequence receptor, delta\""
51499_at	0.0022	3.83	-1.21011	0.532	TRIAP1	TP53 regulated inhibitor of apoptosis 1
8661_at	0.00221	-3.83	-1.21298	-0.723	EIF3A	\eukaryotic translation initiation factor 3, subunit A\""
7920_at	0.00222	3.83	-1.21848	0.381	ABHD16A	abhydrolase domain containing 16A
57786_at	0.00223	-3.82	-1.22075	-0.386	RBAK	RB-associated KRAB zinc finger
10526_at	0.00224	-3.82	-1.22365	-0.347	IPO8	importin 8
1051_at	0.00225	3.82	-1.22839	1.04	CEBPB	\CCAAT/enhancer binding protein (C/EBP), beta\""
5440_at	0.00225	3.82	-1.22891	0.528	POLR2K	\polymerase (RNA) II (DNA directed) polypeptide K, 7.0kDa\""
5663_at	0.00225	-3.82	-1.23014	-0.548	PSEN1	presenilin 1
5271_at	0.00225	3.82	-1.22827	0.518	SERPINB8	\serpin peptidase inhibitor, clade B (ovalbumin), member 8\""
6610_at	0.00225	3.82	-1.22784	0.602	SMPD2	\sphingomyelin phosphodiesterase 2, neutral membrane (neutral sphingomyelinase)\""
2803_at	0.00226	-3.82	-1.23239	-0.652	GOLGA4	golgin A4
285172_at	0.00227	-3.81	-1.23896	-0.767	FAM126B	\family with sequence similarity 126, member B\""
100500850_at	0.00227	3.81	-1.23892	0.437	MIR3682	microRNA 3682
55333_at	0.00227	-3.82	-1.23615	-0.663	SYNJ2BP	synaptojanin 2 binding protein
84065_at	0.00227	3.81	-1.2389	0.376	TMEM222	transmembrane protein 222
9969_at	0.00228	-3.81	-1.24252	-0.425	MED13	mediator complex subunit 13
6655_at	0.00228	-3.81	-1.2391	-0.46	SOS2	son of sevenless homolog 2 (Drosophila)
51361_at	0.00229	-3.81	-1.24625	-1.17	HOOK1	hook homolog 1 (Drosophila)
1087_at	0.0023	-3.81	-1.24995	-1.53	CEACAM7	carcinoembryonic antigen-related cell adhesion molecule 7
7802_at	0.0023	3.81	-1.24742	0.463	DNALI1	\dynein, axonemal, light intermediate chain 1\""
7494_at	0.0023	3.81	-1.25016	0.61	XBP1	X-box binding protein 1
283229_at	0.00231	3.81	-1.25142	0.72	CRACR2B	EF-hand calcium binding domain 4A
389362_at	0.00232	3.8	-1.25654	0.648	PSMG4	\proteasome (prosome, macropain) assembly chaperone 4\""
2263_at	0.00233	-3.8	-1.26	-1.15	FGFR2	fibroblast growth factor receptor 2
3658_at	0.00233	-3.8	-1.25906	-0.678	IREB2	iron-responsive element binding protein 2
10523_at	0.00234	-3.8	-1.2641	-0.4	CHERP	calcium homeostasis endoplasmic reticulum protein
60343_at	0.00234	3.8	-1.26564	0.498	FAM3A	\family with sequence similarity 3, member A\""
6311_at	0.00235	-3.8	-1.26979	-0.435	ATXN2	ataxin 2
10451_at	0.00235	-3.8	-1.26778	-0.883	VAV3	vav 3 guanine nucleotide exchange factor
5287_at	0.00236	-3.79	-1.27194	-0.461	PIK3C2B	\phosphoinositide-3-kinase, class 2, beta polypeptide\""
9144_at	0.00236	3.79	-1.2721	0.487	SYNGR2	synaptogyrin 2
6654_at	0.00237	-3.79	-1.27689	-0.574	SOS1	son of sevenless homolog 1 (Drosophila)
638_at	0.00238	3.79	-1.27814	0.648	BIK	BCL2-interacting killer (apoptosis-inducing)
55337_at	0.00239	3.79	-1.28228	0.858	C19orf66	chromosome 19 open reading frame 66
283316_at	0.00239	-3.79	-1.28163	-0.994	CD163L1	CD163 molecule-like 1
25836_at	0.00239	-3.79	-1.28393	-0.553	NIPBL	Nipped-B homolog (Drosophila)
26277_at	0.00239	3.79	-1.28193	0.362	TINF2	TERF1 (TRF1)-interacting nuclear factor 2
5243_at	0.00242	-3.78	-1.29276	-2.6	ABCB1	\ATP-binding cassette, sub-family B (MDR/TAP), member 1\""
308_at	0.00242	3.78	-1.2956	0.706	ANXA5	annexin A5
643911_at	0.00242	3.78	-1.29449	0.403	CRNDE	colorectal neoplasia differentially expressed (non-protein coding)
63905_at	0.00242	3.78	-1.29608	0.36	MANBAL	\mannosidase, beta A, lysosomal-like\""
440026_at	0.00245	-3.77	-1.30545	-0.588	TMEM41B	transmembrane protein 41B
51239_at	0.00246	3.77	-1.30918	0.406	ANKRD39	ankyrin repeat domain 39
2744_at	0.00247	-3.77	-1.31382	-0.93	GLS	glutaminase
205717_at	0.00248	-3.77	-1.31692	-0.267	USF3	KIAA2018
55151_at	0.00249	-3.76	-1.32092	-1.01	TMEM38B	transmembrane protein 38B
25840_at	0.0025	-3.76	-1.32293	-0.826	METTL7A	methyltransferase like 7A
4121_at	0.00251	-3.76	-1.32829	-1.32	MAN1A1	\mannosidase, alpha, class 1A, member 1\""
91050_at	0.00252	3.76	-1.33009	0.412	CCDC149	coiled-coil domain containing 149
23131_at	0.00253	-3.76	-1.33552	-0.431	GPATCH8	G patch domain containing 8
6633_at	0.00256	3.75	-1.34532	0.539	SNRPD2	small nuclear ribonucleoprotein D2 polypeptide 16.5kDa
8411_at	0.00257	-3.75	-1.34746	-0.487	EEA1	early endosome antigen 1
400550_at	0.00257	3.75	-1.34979	0.317	FENDRR	uncharacterized LOC400550
57215_at	0.00257	3.75	-1.34849	0.388	THAP11	THAP domain containing 11
51719_at	0.00258	-3.75	-1.35182	-0.833	CAB39	calcium binding protein 39
22818_at	0.00258	3.75	-1.35254	0.467	COPZ1	\coatomer protein complex, subunit zeta 1\""
950_at	0.00258	-3.75	-1.35107	-0.868	SCARB2	\scavenger receptor class B, member 2\""
79618_at	0.00259	-3.75	-1.35371	-0.598	HMBOX1	homeobox containing 1
122704_at	0.00262	3.74	-1.36425	0.708	MRPL52	mitochondrial ribosomal protein L52
284001_at	0.00264	3.73	-1.37386	0.593	CCDC57	coiled-coil domain containing 57
143903_at	0.00264	3.73	-1.37116	0.483	LAYN	layilin
23394_at	0.00266	-3.73	-1.38007	-0.755	ADNP	activity-dependent neuroprotector homeobox
93663_at	0.00266	-3.73	-1.37929	-0.606	ARHGAP18	Rho GTPase activating protein 18
85379_at	0.00266	-3.73	-1.37825	-0.602	KIAA1671	KIAA1671
132851_at	0.00266	3.73	-1.38059	0.406	SPATA4	spermatogenesis associated 4
11329_at	0.00266	-3.73	-1.37809	-1.04	STK38	serine/threonine kinase 38
4089_at	0.00267	-3.73	-1.38141	-0.476	SMAD4	SMAD family member 4
112611_at	0.00268	3.73	-1.38436	0.622	RWDD2A	RWD domain containing 2A
29102_at	0.0027	-3.72	-1.39237	-0.601	DROSHA	\drosha, ribonuclease type III\""
144348_at	0.0027	-3.72	-1.39415	-0.681	ZNF664	zinc finger protein 664
90355_at	0.00271	-3.72	-1.39432	-0.669	C5orf30	chromosome 5 open reading frame 30
51006_at	0.00271	3.72	-1.39517	0.349	SLC35C2	\solute carrier family 35, member C2\""
54991_at	0.00272	3.72	-1.39817	0.551	C1orf159	chromosome 1 open reading frame 159
896_at	0.00272	3.72	-1.39809	0.423	CCND3	cyclin D3
100507507_at	0.00272	3.72	-1.39891	0.972	LOC100507507	uncharacterized LOC100507507
58515_at	0.00272	3.72	-1.40029	0.652	SELENOK	selenoprotein K
51337_at	0.00273	3.72	-1.40347	0.35	THEM6	chromosome 8 open reading frame 55
57085_at	0.00274	3.71	-1.40573	0.592	AGTRAP	angiotensin II receptor-associated protein
85456_at	0.00275	3.71	-1.40789	0.36	TNKS1BP1	\tankyrase 1 binding protein 1, 182kDa\""
10087_at	0.00276	-3.71	-1.41331	-0.646	COL4A3BP	\collagen, type IV, alpha 3 (Goodpasture antigen) binding protein\""
65056_at	0.00276	-3.71	-1.4119	-0.368	GPBP1	GC-rich promoter binding protein 1
8976_at	0.00276	-3.71	-1.41325	-0.663	WASL	Wiskott-Aldrich syndrome-like
79036_at	0.00277	3.71	-1.41586	0.382	KXD1	KxDL motif containing 1
55072_at	0.00277	3.71	-1.41687	0.325	RNF31	ring finger protein 31
60492_at	0.00278	3.71	-1.41779	0.371	CCDC90B	coiled-coil domain containing 90B
5142_at	0.00278	3.71	-1.41767	0.785	PDE4B	\phosphodiesterase 4B, cAMP-specific\""
51329_at	0.00279	3.7	-1.42196	0.347	ARL6IP4	ADP-ribosylation-like factor 6 interacting protein 4
550643_at	0.0028	3.7	-1.4239	0.298	LINC01420	uncharacterized LOC550643
148534_at	0.00281	-3.7	-1.42898	-0.873	TMEM56	transmembrane protein 56
26043_at	0.00281	-3.7	-1.42948	-0.559	UBXN7	UBX domain protein 7
178_at	0.00282	-3.7	-1.43182	-0.829	AGL	\amylo-alpha-1, 6-glucosidase, 4-alpha-glucanotransferase\""
100505570_at	0.00282	-3.7	-1.43018	-0.399	LOC100505570	uncharacterized LOC100505570
23275_at	0.00282	3.7	-1.43145	0.287	POFUT2	protein O-fucosyltransferase 2
55870_at	0.00283	-3.7	-1.43586	-0.515	ASH1L	\ash1 (absent, small, or homeotic)-like (Drosophila)\""
22908_at	0.00283	-3.7	-1.43571	-0.432	SACM1L	SAC1 suppressor of actin mutations 1-like (yeast)
81550_at	0.00284	-3.7	-1.43717	-0.503	TDRD3	tudor domain containing 3
80007_at	0.00285	3.69	-1.44113	0.333	C10orf88	chromosome 10 open reading frame 88
10671_at	0.00286	3.69	-1.44417	0.406	DCTN6	dynactin 6
84941_at	0.00286	3.69	-1.44491	0.65	HSH2D	hematopoietic SH2 domain containing
6881_at	0.00286	3.69	-1.44427	0.845	TAF10	\TAF10 RNA polymerase II, TATA box binding protein (TBP)-associated factor, 30kDa\""
200895_at	0.00289	-3.69	-1.4529	-0.545	DHFR2	dihydrofolate reductase-like 1
7078_at	0.0029	3.68	-1.45749	0.319	TIMP3	TIMP metallopeptidase inhibitor 3
27332_at	0.0029	-3.68	-1.45739	-0.603	ZNF638	zinc finger protein 638
51773_at	0.00291	-3.68	-1.45924	-0.586	RSF1	remodeling and spacing factor 1
51259_at	0.00292	3.68	-1.46163	0.47	TMEM216	transmembrane protein 216
1355_at	0.00293	-3.68	-1.46629	-0.373	COX15	\COX15 homolog, cytochrome c oxidase assembly protein (yeast)\""
54576_at	0.00293	-3.68	-1.46574	-1.51	UGT1A8	\UDP glucuronosyltransferase 1 family, polypeptide A8\""
197135_at	0.00294	3.68	-1.46943	0.443	PATL2	protein associated with topoisomerase II homolog 2 (yeast)
740_at	0.00296	3.67	-1.47528	0.354	MRPL49	mitochondrial ribosomal protein L49
26224_at	0.00297	-3.67	-1.47772	-0.498	FBXL3	F-box and leucine-rich repeat protein 3
51309_at	0.00298	3.67	-1.48074	0.602	ARMCX1	\armadillo repeat containing, X-linked 1\""
23522_at	0.00298	-3.67	-1.48216	-0.309	KAT6B	K(lysine) acetyltransferase 6B
206358_at	0.00298	-3.67	-1.48094	-0.643	SLC36A1	\solute carrier family 36 (proton/amino acid symporter), member 1\""
8611_at	0.00299	-3.67	-1.48303	-0.742	PLPP1	phosphatidic acid phosphatase type 2A
25_at	0.003	-3.67	-1.487	-0.475	ABL1	\c-abl oncogene 1, non-receptor tyrosine kinase\""
80213_at	0.003	-3.67	-1.48679	-0.511	TM2D3	TM2 domain containing 3
10079_at	0.00303	-3.66	-1.49743	-1.12	ATP9A	\ATPase, class II, type 9A\""
3310_at	0.00303	3.66	-1.49503	0.602	HSPA6	heat shock 70kDa protein 6 (HSP70B')
391_at	0.00303	3.66	-1.49554	0.541	RHOG	\ras homolog gene family, member G (rho G)\""
10456_at	0.00304	3.66	-1.49948	0.49	HAX1	HCLS1 associated protein X-1
91300_at	0.00304	3.66	-1.4993	0.498	R3HDM4	R3H domain containing 4
157285_at	0.00304	-3.66	-1.49809	-1.24	SGK223	homolog of rat pragma of Rnd2
23365_at	0.00306	-3.65	-1.50544	-0.421	ARHGEF12	Rho guanine nucleotide exchange factor (GEF) 12
5523_at	0.00306	-3.66	-1.5042	-0.641	PPP2R3A	\protein phosphatase 2, regulatory subunit B'', alpha\""
1644_at	0.00307	-3.65	-1.50922	-0.949	DDC	dopa decarboxylase (aromatic L-amino acid decarboxylase)
8379_at	0.00307	3.65	-1.50781	0.251	MAD1L1	MAD1 mitotic arrest deficient-like 1 (yeast)
64321_at	0.00307	3.65	-1.50934	0.254	SOX17	SRY (sex determining region Y)-box 17
84876_at	0.00308	3.65	-1.51045	0.496	ORAI1	ORAI calcium release-activated calcium modulator 1
10294_at	0.0031	-3.65	-1.51717	-0.416	DNAJA2	\DnaJ (Hsp40) homolog, subfamily A, member 2\""
619208_at	0.0031	3.65	-1.51539	0.719	FAM229B	chromosome 6 open reading frame 225
55701_at	0.00311	-3.65	-1.51924	-0.504	ARHGEF40	Rho guanine nucleotide exchange factor (GEF) 40
2215_at	0.00311	3.65	-1.52007	2.98	FCGR3B	\Fc fragment of IgG, low affinity IIIb, receptor (CD16b)\""
10291_at	0.00311	-3.65	-1.5183	-0.422	SF3A1	\splicing factor 3a, subunit 1, 120kDa\""
56913_at	0.00312	3.64	-1.52314	0.29	C1GALT1	\core 1 synthase, glycoprotein-N-acetylgalactosamine 3-beta-galactosyltransferase, 1\""
54344_at	0.00312	3.64	-1.52339	0.784	DPM3	dolichyl-phosphate mannosyltransferase polypeptide 3
11284_at	0.00312	3.65	-1.52192	0.554	PNKP	polynucleotide kinase 3'-phosphatase
8671_at	0.00312	-3.64	-1.52334	-0.855	SLC4A4	\solute carrier family 4, sodium bicarbonate cotransporter, member 4\""
18_at	0.00313	-3.64	-1.52594	-1.24	ABAT	4-aminobutyrate aminotransferase
140683_at	0.00313	3.64	-1.5257	0.424	BPIFA2	\BPI fold containing family A, member 2\""
147920_at	0.00313	3.64	-1.52668	0.373	IGFL2	IGF-like family member 2
100507540_at	0.00313	3.64	-1.52617	0.532	LINC01504	uncharacterized LOC100507540
121457_at	0.00314	3.64	-1.52806	0.542	IKBIP	IKBKB interacting protein
546_at	0.00316	-3.64	-1.53395	-0.578	ATRX	alpha thalassemia/mental retardation syndrome X-linked
4358_at	0.00316	3.64	-1.53399	0.407	MPV17	MpV17 mitochondrial inner membrane protein
79644_at	0.00316	3.64	-1.53312	0.927	SRD5A3	steroid 5 alpha-reductase 3
55114_at	0.0032	-3.63	-1.54529	-0.429	ARHGAP17	Rho GTPase activating protein 17
10162_at	0.00324	-3.63	-1.5557	-0.46	LPCAT3	lysophosphatidylcholine acyltransferase 3
956_at	0.00326	3.62	-1.56124	0.735	ENTPD3	ectonucleoside triphosphate diphosphohydrolase 3
10190_at	0.00326	3.62	-1.56252	0.645	TXNDC9	thioredoxin domain containing 9
79178_at	0.00327	3.62	-1.56582	0.527	THTPA	thiamine triphosphatase
7866_at	0.00329	3.62	-1.57043	0.601	IFRD2	interferon-related developmental regulator 2
1594_at	0.0033	3.62	-1.57194	0.508	CYP27B1	\cytochrome P450, family 27, subfamily B, polypeptide 1\""
55049_at	0.00332	3.61	-1.57954	0.441	C19orf60	chromosome 19 open reading frame 60
6993_at	0.00332	3.61	-1.578	0.476	DYNLT1	\dynein, light chain, Tctex-type 1\""
2135_at	0.00332	3.61	-1.57741	0.51	EXTL2	exostoses (multiple)-like 2
6279_at	0.00333	3.61	-1.58091	3.61	S100A8	S100 calcium binding protein A8
90624_at	0.00335	-3.61	-1.58535	-0.642	LYRM7	Lyrm7 homolog (mouse)
6036_at	0.00335	3.61	-1.58515	0.485	RNASE2	\ribonuclease, RNase A family, 2 (liver, eosinophil-derived neurotoxin)\""
374986_at	0.00336	-3.61	-1.58945	-1.21	MIGA1	\family with sequence similarity 73, member A\""
727910_at	0.00336	-3.61	-1.58952	-1	TLCD2	TLC domain containing 2
550_at	0.00337	3.6	-1.59126	0.463	AUP1	ancient ubiquitous protein 1
81894_at	0.00337	3.6	-1.59054	0.567	SLC25A28	\solute carrier family 25, member 28\""
339745_at	0.00338	-3.6	-1.5934	-0.82	SPOPL	speckle-type POZ protein-like
3895_at	0.00339	-3.6	-1.5981	-0.617	KTN1	kinectin 1 (kinesin receptor)
6397_at	0.00339	3.6	-1.59608	0.548	SEC14L1	SEC14-like 1 (S. cerevisiae)
64847_at	0.0034	3.6	-1.59999	0.672	SPATA20	spermatogenesis associated 20
2710_at	0.00342	-3.6	-1.60436	-0.449	GK	glycerol kinase
8045_at	0.00342	3.6	-1.60423	0.529	RASSF7	Ras association (RalGDS/AF-6) domain family (N-terminal) member 7
26019_at	0.00342	-3.6	-1.60401	-0.695	UPF2	UPF2 regulator of nonsense transcripts homolog (yeast)
80829_at	0.00343	-3.59	-1.60815	-0.74	ZFP91	zinc finger protein 91 homolog (mouse)
6584_at	0.00344	-3.59	-1.60952	-1.25	SLC22A5	\solute carrier family 22 (organic cation/carnitine transporter), member 5\""
64094_at	0.00344	3.59	-1.6107	1.03	SMOC2	SPARC related modular calcium binding 2
79850_at	0.00346	3.59	-1.61572	0.685	FAM57A	\family with sequence similarity 57, member A\""
9867_at	0.00346	-3.59	-1.61426	-1.12	PJA2	praja ring finger 2
1389_at	0.00347	-3.59	-1.61681	-0.44	CREBL2	cAMP responsive element binding protein-like 2
22929_at	0.00347	-3.59	-1.61694	-0.443	SEPHS1	selenophosphate synthetase 1
5494_at	0.00348	-3.59	-1.62153	-0.38	PPM1A	\protein phosphatase, Mg2+/Mn2+ dependent, 1A\""
51330_at	0.00348	3.59	-1.62017	0.678	TNFRSF12A	\tumor necrosis factor receptor superfamily, member 12A\""
389058_at	0.00349	3.58	-1.62356	0.767	SP5	Sp5 transcription factor
10616_at	0.00352	3.58	-1.63009	0.701	RBCK1	RanBP-type and C3HC4-type zinc finger containing 1
728_at	0.00353	3.58	-1.63414	0.495	C5AR1	complement component 5a receptor 1
91661_at	0.00354	-3.58	-1.63515	-0.349	ZNF765	zinc finger protein 765
51696_at	0.00356	-3.57	-1.64069	-0.718	HECA	headcase homolog (Drosophila)
51334_at	0.00357	3.57	-1.64383	0.437	PRR16	proline rich 16
4867_at	0.00358	3.57	-1.64549	0.338	NPHP1	nephronophthisis 1 (juvenile)
51300_at	0.00358	3.57	-1.64627	0.302	TIMMDC1	translocase of inner mitochondrial membrane domain containing 1
79095_at	0.00361	3.57	-1.65394	0.78	C9orf16	chromosome 9 open reading frame 16
29952_at	0.00361	3.57	-1.65379	0.843	DPP7	dipeptidyl-peptidase 7
2549_at	0.00362	-3.57	-1.65488	-0.464	GAB1	GRB2-associated binding protein 1
80149_at	0.00363	3.56	-1.65781	1.11	ZC3H12A	zinc finger CCCH-type containing 12A
4026_at	0.00364	-3.56	-1.66178	-0.615	LPP	LIM domain containing preferred translocation partner in lipoma
23112_at	0.00365	-3.56	-1.66306	-0.525	TNRC6B	trinucleotide repeat containing 6B
79616_at	0.00367	-3.56	-1.66926	-0.536	CCNJL	cyclin J-like
144811_at	0.00368	-3.56	-1.67106	-0.319	LACC1	laccase (multicopper oxidoreductase) domain containing 1
644873_at	0.00368	-3.56	-1.67092	-0.6	LINC01184	uncharacterized LOC644873
84909_at	0.00369	3.56	-1.67214	1.07	C9orf3	chromosome 9 open reading frame 3
7867_at	0.00369	3.56	-1.67369	0.407	MAPKAPK3	mitogen-activated protein kinase-activated protein kinase 3
10565_at	0.0037	-3.55	-1.67554	-0.92	ARFGEF1	ADP-ribosylation factor guanine nucleotide-exchange factor 1 (brefeldin A-inhibited)
133_at	0.00371	3.55	-1.6771	1.15	ADM	adrenomedullin
8555_at	0.00371	-3.55	-1.67863	-0.707	CDC14B	CDC14 cell division cycle 14 homolog B (S. cerevisiae)
3716_at	0.00371	-3.55	-1.67699	-0.52	JAK1	Janus kinase 1
27352_at	0.00372	3.55	-1.6802	0.386	SGSM3	small G protein signaling modulator 3
5728_at	0.00373	-3.55	-1.68286	-0.376	PTEN	phosphatase and tensin homolog
202_at	0.00375	-3.55	-1.68801	-0.592	AIM1	absent in melanoma 1
9784_at	0.00375	3.55	-1.68813	0.286	SNX17	sorting nexin 17
79643_at	0.00376	3.55	-1.69049	0.387	CHMP6	charged multivesicular body protein 6
64418_at	0.00376	-3.55	-1.69055	-0.698	TMEM168	transmembrane protein 168
746_at	0.00376	3.55	-1.6905	0.578	TMEM258	chromosome 11 open reading frame 10
9080_at	0.00377	3.54	-1.69311	0.358	CLDN9	claudin 9
9146_at	0.00378	3.54	-1.69406	0.487	HGS	hepatocyte growth factor-regulated tyrosine kinase substrate
11322_at	0.00379	3.54	-1.69808	0.377	TMC6	transmembrane channel-like 6
51449_at	0.00381	-3.54	-1.70148	-1.09	PCYOX1	prenylcysteine oxidase 1
6400_at	0.00381	-3.54	-1.70173	-0.616	SEL1L	sel-1 suppressor of lin-12-like (C. elegans)
4719_at	0.00382	-3.54	-1.70521	-0.741	NDUFS1	\NADH dehydrogenase (ubiquinone) Fe-S protein 1, 75kDa (NADH-coenzyme Q reductase)\""
9521_at	0.00383	3.54	-1.70545	0.924	EEF1E1	eukaryotic translation elongation factor 1 epsilon 1
10614_at	0.00383	-3.54	-1.70663	-0.687	HEXIM1	hexamethylene bis-acetamide inducible 1
2357_at	0.00384	3.53	-1.70929	1.31	FPR1	formyl peptide receptor 1
9422_at	0.00385	-3.53	-1.71165	-0.307	ZNF264	zinc finger protein 264
1491_at	0.00387	-3.53	-1.71474	-0.915	CTH	cystathionase (cystathionine gamma-lyase)
10484_at	0.00387	-3.53	-1.7156	-0.7	SEC23A	Sec23 homolog A (S. cerevisiae)
388962_at	0.00388	3.53	-1.71912	0.522	BOLA3	bolA homolog 3 (E. coli)
2766_at	0.00388	3.53	-1.71876	0.922	GMPR	guanosine monophosphate reductase
8733_at	0.00388	3.53	-1.71717	0.375	GPAA1	glycosylphosphatidylinositol anchor attachment protein 1 homolog (yeast)
23362_at	0.0039	-3.53	-1.72182	-0.77	PSD3	pleckstrin and Sec7 domain containing 3
57862_at	0.00391	3.53	-1.72439	0.381	ZNF410	zinc finger protein 410
2859_at	0.00392	3.52	-1.72733	0.443	GPR35	G protein-coupled receptor 35
64840_at	0.00394	3.52	-1.73294	0.445	PORCN	porcupine homolog (Drosophila)
25831_at	0.00395	-3.52	-1.73377	-0.416	HECTD1	HECT domain containing 1
8692_at	0.00397	3.52	-1.73907	0.468	HYAL2	hyaluronoglucosaminidase 2
130355_at	0.00398	3.52	-1.74141	0.617	C2orf76	chromosome 2 open reading frame 76
23325_at	0.00398	-3.52	-1.74132	-0.474	KIAA1033	KIAA1033
51094_at	0.00399	3.51	-1.74224	0.56	ADIPOR1	adiponectin receptor 1
1666_at	0.00399	-3.51	-1.74248	-0.629	DECR1	\2,4-dienoyl CoA reductase 1, mitochondrial\""
285193_at	0.00399	3.51	-1.74226	0.487	DUSP28	dual specificity phosphatase 28
27351_at	0.004	3.51	-1.74464	0.691	DESI1	PPPDE peptidase domain containing 2
9857_at	0.00402	-3.51	-1.74906	-0.608	CEP350	centrosomal protein 350kDa
5187_at	0.00402	3.51	-1.74913	0.47	PER1	period homolog 1 (Drosophila)
2664_at	0.00405	3.51	-1.75655	0.301	GDI1	GDP dissociation inhibitor 1
7915_at	0.00406	-3.5	-1.75958	-0.675	ALDH5A1	\aldehyde dehydrogenase 5 family, member A1\""
2186_at	0.00406	-3.51	-1.75831	-0.518	BPTF	bromodomain PHD finger transcription factor
78988_at	0.00406	3.5	-1.75957	0.408	MRPL57	mitochondrial ribosomal protein 63
140823_at	0.00406	3.5	-1.76	0.385	ROMO1	reactive oxygen species modulator 1
57799_at	0.00408	-3.5	-1.76392	-0.279	RAB40C	\RAB40C, member RAS oncogene family\""
6913_at	0.00409	3.5	-1.76618	0.355	TBX15	T-box 15
90249_at	0.00409	3.5	-1.76509	0.249	UNC5A	unc-5 homolog A (C. elegans)
5465_at	0.00411	-3.5	-1.77046	-0.444	PPARA	peroxisome proliferator-activated receptor alpha
5875_at	0.00411	3.5	-1.77031	0.431	RABGGTA	\Rab geranylgeranyltransferase, alpha subunit\""
7770_at	0.00411	-3.5	-1.77055	-0.454	ZNF227	zinc finger protein 227
58508_at	0.00412	-3.5	-1.77234	-0.349	KMT2C	myeloid/lymphoid or mixed-lineage leukemia 3
9397_at	0.00412	-3.5	-1.77169	-0.999	NMT2	N-myristoyltransferase 2
90835_at	0.00413	3.5	-1.77425	0.834	CCDC189	chromosome 16 open reading frame 93
79175_at	0.00414	3.49	-1.77704	0.273	ZNF343	zinc finger protein 343
10207_at	0.00415	-3.49	-1.77761	-0.546	PATJ	InaD-like (Drosophila)
55152_at	0.00417	3.49	-1.78333	0.573	DALRD3	DALR anticodon binding domain containing 3
126364_at	0.00418	3.49	-1.78609	0.483	LRRC25	leucine rich repeat containing 25
25907_at	0.0042	3.49	-1.78849	1.2	TMEM158	transmembrane protein 158 (gene/pseudogene)
5562_at	0.00421	-3.49	-1.79127	-0.491	PRKAA1	\protein kinase, AMP-activated, alpha 1 catalytic subunit\""
79627_at	0.00422	3.48	-1.7931	0.664	OGFRL1	opioid growth factor receptor-like 1
5813_at	0.00423	-3.48	-1.79558	-0.758	PURA	purine-rich element binding protein A
147807_at	0.00423	3.48	-1.79652	0.5	ZNF524	zinc finger protein 524
139322_at	0.00425	-3.48	-1.80068	-0.724	APOOL	apolipoprotein O-like
136895_at	0.00429	-3.48	-1.80914	-1.01	C7orf31	chromosome 7 open reading frame 31
221178_at	0.00429	-3.48	-1.80924	-0.413	SPATA13	spermatogenesis associated 13
25855_at	0.00431	3.47	-1.81254	0.334	BRMS1	breast cancer metastasis suppressor 1
1399_at	0.00431	-3.47	-1.81212	-0.398	CRKL	v-crk sarcoma virus CT10 oncogene homolog (avian)-like
84958_at	0.00431	3.47	-1.8131	0.89	SYTL1	synaptotagmin-like 1
6294_at	0.00432	-3.47	-1.8154	-0.418	SAFB	scaffold attachment factor B
9878_at	0.00432	-3.47	-1.81372	-0.337	TOX4	TOX high mobility group box family member 4
83605_at	0.00433	3.47	-1.81619	0.369	CCM2	cerebral cavernous malformation 2
1122_at	0.00433	-3.47	-1.81633	-0.452	CHML	choroideremia-like (Rab escort protein 2)
57466_at	0.00433	-3.47	-1.81713	-0.329	SCAF4	SR-related CTD-associated factor 4
5884_at	0.00435	-3.47	-1.82122	-0.539	RAD17	RAD17 homolog (S. pombe)
84287_at	0.00435	3.47	-1.82087	0.47	ZDHHC16	\zinc finger, DHHC-type containing 16\""
440515_at	0.00435	-3.47	-1.82177	-0.426	ZNF506	zinc finger protein 506
9743_at	0.00438	-3.47	-1.82623	-0.552	ARHGAP32	Rho GTPase activating protein 32
6280_at	0.00438	3.46	-1.8274	2.81	S100A9	S100 calcium binding protein A9
91_at	0.0044	-3.46	-1.83062	-0.515	ACVR1B	\activin A receptor, type IB\""
57472_at	0.00441	-3.46	-1.83294	-0.566	CNOT6	\CCR4-NOT transcription complex, subunit 6\""
3866_at	0.00441	3.46	-1.83247	0.686	KRT15	keratin 15
115939_at	0.00441	3.46	-1.8337	0.366	TSR3	chromosome 16 open reading frame 42
100130733_at	0.00442	3.46	-1.83614	0.674	LRRC70	leucine rich repeat containing 70
100505687_at	0.00445	3.46	-1.84148	1.05	LINC00888	uncharacterized LOC100505687
79691_at	0.00445	-3.46	-1.8403	-0.614	QTRT2	queuine tRNA-ribosyltransferase domain containing 1
8906_at	0.00446	3.46	-1.84239	0.43	AP1G2	\adaptor-related protein complex 1, gamma 2 subunit\""
55971_at	0.00447	3.45	-1.84463	0.673	BAIAP2L1	BAI1-associated protein 2-like 1
29085_at	0.00448	3.45	-1.84735	0.447	PHPT1	phosphohistidine phosphatase 1
5498_at	0.00448	3.45	-1.84637	0.438	PPOX	protoporphyrinogen oxidase
26054_at	0.00448	-3.45	-1.84663	-0.653	SENP6	SUMO1/sentrin specific peptidase 6
9908_at	0.00449	-3.45	-1.85007	-0.585	G3BP2	GTPase activating protein (SH3 domain) binding protein 2
11230_at	0.00449	3.45	-1.84869	0.457	PRAF2	\PRA1 domain family, member 2\""
3577_at	0.0045	3.45	-1.85207	0.326	CXCR1	chemokine (C-X-C motif) receptor 1
51586_at	0.0045	3.45	-1.85068	0.324	MED15	mediator complex subunit 15
10618_at	0.0045	-3.45	-1.85076	-0.854	TGOLN2	trans-golgi network protein 2
79022_at	0.0045	3.45	-1.8515	0.436	TMEM106C	transmembrane protein 106C
66008_at	0.00451	-3.45	-1.85249	-0.792	TRAK2	\trafficking protein, kinesin binding 2\""
64919_at	0.00453	-3.45	-1.85763	-0.576	BCL11B	B-cell CLL/lymphoma 11B (zinc finger protein)
401466_at	0.00454	3.45	-1.85977	0.886	C8orf59	chromosome 8 open reading frame 59
1080_at	0.00454	-3.45	-1.85858	-1.09	CFTR	\cystic fibrosis transmembrane conductance regulator (ATP-binding cassette sub-family C, member 7)\""
57515_at	0.00454	-3.45	-1.85878	-1.01	SERINC1	serine incorporator 1
27289_at	0.00456	3.44	-1.86395	0.729	RND1	Rho family GTPase 1
7982_at	0.00456	3.44	-1.86337	0.322	ST7	suppression of tumorigenicity 7
2791_at	0.00457	3.44	-1.86455	1.34	GNG11	\guanine nucleotide binding protein (G protein), gamma 11\""
57801_at	0.00457	3.44	-1.86487	0.851	HES4	hairy and enhancer of split 4 (Drosophila)
29950_at	0.0046	3.44	-1.87175	0.637	SERTAD1	SERTA domain containing 1
84896_at	0.00461	-3.44	-1.87332	-0.566	ATAD1	\ATPase family, AAA domain containing 1\""
157697_at	0.00461	-3.44	-1.8725	-0.244	ERICH1	glutamate-rich 1
23054_at	0.00464	-3.43	-1.87875	-0.854	NCOA6	nuclear receptor coactivator 6
8454_at	0.00465	-3.43	-1.88119	-0.567	CUL1	cullin 1
10401_at	0.00465	3.43	-1.88143	0.608	PIAS3	\protein inhibitor of activated STAT, 3\""
64398_at	0.00466	-3.43	-1.88336	-0.499	MPP5	\membrane protein, palmitoylated 5 (MAGUK p55 subfamily member 5)\""
22803_at	0.00466	-3.43	-1.88182	-0.777	XRN2	5'-3' exoribonuclease 2
309_at	0.00467	3.43	-1.88442	0.625	ANXA6	annexin A6
79684_at	0.00467	3.43	-1.88373	0.612	MSANTD2	chromosome 11 open reading frame 61
23215_at	0.00467	-3.43	-1.88523	-0.64	PRRC2C	proline-rich coiled-coil 2C
27336_at	0.00469	-3.43	-1.88863	-0.489	HTATSF1	HIV-1 Tat specific factor 1
3449_at	0.00469	3.43	-1.88786	0.504	IFNA16	\interferon, alpha 16\""
57492_at	0.00471	-3.43	-1.89244	-0.371	ARID1B	AT rich interactive domain 1B (SWI1-like)
11258_at	0.00471	3.43	-1.89135	0.39	DCTN3	dynactin 3 (p22)
9736_at	0.00472	-3.42	-1.89496	-0.3	USP34	ubiquitin specific peptidase 34
334_at	0.00473	-3.42	-1.89651	-0.772	APLP2	amyloid beta (A4) precursor-like protein 2
58189_at	0.00473	3.42	-1.89608	1.18	WFDC1	WAP four-disulfide core domain 1
64922_at	0.00474	-3.42	-1.89775	-1.06	LRRC19	leucine rich repeat containing 19
79792_at	0.00475	3.42	-1.89973	0.424	GSDMD	gasdermin D
80031_at	0.00475	-3.42	-1.90061	-0.481	SEMA6D	\sema domain, transmembrane domain (TM), and cytoplasmic domain, (semaphorin) 6D\""
283219_at	0.00476	3.42	-1.90133	0.433	KCTD21	potassium channel tetramerisation domain containing 21
58499_at	0.00476	-3.42	-1.90257	-0.884	ZNF462	zinc finger protein 462
200185_at	0.00478	3.42	-1.9059	0.434	KRTCAP2	keratinocyte associated protein 2
5891_at	0.00479	3.42	-1.90669	0.31	MOK	MOK protein kinase
4925_at	0.0048	3.42	-1.91016	0.785	NUCB2	nucleobindin 2
5431_at	0.0048	-3.42	-1.90899	-0.524	POLR2B	\polymerase (RNA) II (DNA directed) polypeptide B, 140kDa\""
57325_at	0.00482	-3.41	-1.91239	-0.279	KAT14	CSRP2 binding protein
54884_at	0.00483	-3.41	-1.91562	-1.22	RETSAT	\retinol saturase (all-trans-retinol 13,14-reductase)\""
55658_at	0.00483	3.41	-1.91494	0.403	RNF126	ring finger protein 126
146050_at	0.00483	-3.41	-1.91437	-0.74	ZSCAN29	zinc finger and SCAN domain containing 29
4697_at	0.00485	3.41	-1.91848	0.383	NDUFA4	\NADH dehydrogenase (ubiquinone) 1 alpha subcomplex, 4, 9kDa\""
81788_at	0.00485	-3.41	-1.91783	-0.943	NUAK2	\NUAK family, SNF1-like kinase, 2\""
1286_at	0.00489	3.41	-1.92561	0.25	COL4A4	\collagen, type IV, alpha 4\""
8125_at	0.00491	-3.4	-1.92973	-0.778	ANP32A	\acidic (leucine-rich) nuclear phosphoprotein 32 family, member A\""
10578_at	0.00492	3.4	-1.93218	0.949	GNLY	granulysin
999_at	0.00493	-3.4	-1.9341	-0.771	CDH1	\cadherin 1, type 1, E-cadherin (epithelial)\""
11015_at	0.00493	3.4	-1.93409	0.935	KDELR3	KDEL (Lys-Asp-Glu-Leu) endoplasmic reticulum protein retention receptor 3
81669_at	0.00496	3.4	-1.93823	0.378	CCNL2	cyclin L2
348180_at	0.00496	3.4	-1.93845	0.465	CTU2	cytosolic thiouridylase subunit 2 homolog (S. pombe)
124152_at	0.00496	3.4	-1.93961	0.262	IQCK	IQ motif containing K
6904_at	0.00498	3.4	-1.94324	0.221	TBCD	tubulin folding cofactor D
92104_at	0.00498	-3.4	-1.94232	-0.391	TTC30A	tetratricopeptide repeat domain 30A
23321_at	0.005	-3.39	-1.94578	-0.37	TRIM2	tripartite motif containing 2
34_at	0.00501	-3.39	-1.94685	-0.807	ACADM	\acyl-CoA dehydrogenase, C-4 to C-12 straight chain\""
4289_at	0.00502	-3.39	-1.94982	-0.35	MKLN1	\muskelin 1, intracellular mediator containing kelch motifs\""
54936_at	0.00503	3.39	-1.95141	0.344	ADPRHL2	ADP-ribosylhydrolase like 2
55076_at	0.00506	3.39	-1.95609	1.12	TMEM45A	transmembrane protein 45A
57187_at	0.00507	-3.39	-1.95855	-0.492	THOC2	THO complex 2
682_at	0.00508	-3.39	-1.96058	-0.953	BSG	basigin (Ok blood group)
55262_at	0.00509	3.39	-1.96111	0.465	C7orf43	chromosome 7 open reading frame 43
1797_at	0.00512	3.38	-1.96711	0.349	DXO	dom-3 homolog Z (C. elegans)
28511_at	0.00513	3.38	-1.96883	0.253	NKIRAS2	NFKB inhibitor interacting Ras-like 2
54852_at	0.00513	-3.38	-1.96964	-0.895	PAQR5	progestin and adipoQ receptor family member V
375061_at	0.00514	3.38	-1.97088	0.755	FAM89A	\family with sequence similarity 89, member A\""
5332_at	0.00514	-3.38	-1.97	-0.739	PLCB4	\phospholipase C, beta 4\""
92359_at	0.00515	3.38	-1.97322	0.525	CRB3	crumbs homolog 3 (Drosophila)
4057_at	0.00515	3.38	-1.97265	0.712	LTF	lactotransferrin
145741_at	0.00516	3.38	-1.974	1.3	C2CD4A	C2 calcium-dependent domain containing 4A
9131_at	0.00518	-3.38	-1.97702	-1.26	AIFM1	\apoptosis-inducing factor, mitochondrion-associated, 1\""
57721_at	0.00518	-3.38	-1.97812	-0.724	METTL14	methyltransferase like 14
10622_at	0.00518	3.38	-1.97779	0.385	POLR3G	polymerase (RNA) III (DNA directed) polypeptide G (32kD)
51031_at	0.00519	-3.37	-1.97935	-0.633	GLOD4	glyoxalase domain containing 4
23530_at	0.00519	-3.38	-1.97901	-0.954	NNT	nicotinamide nucleotide transhydrogenase
4677_at	0.00521	-3.37	-1.98236	-0.45	NARS	asparaginyl-tRNA synthetase
167153_at	0.00521	-3.37	-1.98354	-0.344	PAPD4	PAP associated domain containing 4
84769_at	0.00522	3.37	-1.98447	0.558	MPV17L2	MPV17 mitochondrial membrane protein-like 2
23253_at	0.00523	-3.37	-1.98697	-0.71	ANKRD12	ankyrin repeat domain 12
9823_at	0.00523	3.37	-1.98595	0.716	ARMCX2	\armadillo repeat containing, X-linked 2\""
6199_at	0.00523	3.37	-1.98687	0.382	RPS6KB2	\ribosomal protein S6 kinase, 70kDa, polypeptide 2\""
29107_at	0.00525	3.37	-1.99011	0.506	NXT1	NTF2-like export factor 1
9967_at	0.00525	-3.37	-1.99017	-0.366	THRAP3	thyroid hormone receptor associated protein 3
5054_at	0.00526	3.37	-1.99117	0.468	SERPINE1	\serpin peptidase inhibitor, clade E (nexin, plasminogen activator inhibitor type 1), member 1\""
9829_at	0.00527	3.37	-1.99339	0.38	DNAJC6	\DnaJ (Hsp40) homolog, subfamily C, member 6\""
118987_at	0.00527	-3.37	-1.99318	-0.672	PDZD8	PDZ domain containing 8
90594_at	0.00528	-3.37	-1.99547	-0.5	ZNF439	zinc finger protein 439
36_at	0.00529	-3.36	-1.99735	-0.725	ACADSB	\acyl-CoA dehydrogenase, short/branched chain\""
55004_at	0.00529	3.36	-1.99681	0.343	LAMTOR1	\late endosomal/lysosomal adaptor, MAPK and MTOR activator 1\""
51520_at	0.0053	-3.36	-1.99748	-0.73	LARS	leucyl-tRNA synthetase
8705_at	0.00533	3.36	-2.0036	0.404	B3GALT4	\UDP-Gal:betaGlcNAc beta 1,3-galactosyltransferase, polypeptide 4\""
9774_at	0.00533	-3.36	-2.0037	-0.505	BCLAF1	BCL2-associated transcription factor 1
54876_at	0.00533	-3.36	-2.0032	-0.554	DCAF16	DDB1 and CUL4 associated factor 16
3459_at	0.00533	-3.36	-2.00391	-0.384	IFNGR1	interferon gamma receptor 1
5863_at	0.00534	3.36	-2.00431	0.758	RGL2	ral guanine nucleotide dissociation stimulator-like 2
2570_at	0.00535	-3.36	-2.00647	-0.298	GABRR2	\gamma-aminobutyric acid (GABA) receptor, rho 2\""
7525_at	0.00535	-3.36	-2.0071	-0.58	YES1	v-yes-1 Yamaguchi sarcoma viral oncogene homolog 1
4826_at	0.00537	3.36	-2.00945	0.358	NNAT	neuronatin
84874_at	0.00539	-3.36	-2.0133	-0.414	ZNF514	zinc finger protein 514
26060_at	0.00541	-3.35	-2.01646	-1.09	APPL1	\adaptor protein, phosphotyrosine interaction, PH domain and leucine zipper containing 1\""
9716_at	0.00541	-3.35	-2.0159	-0.579	AQR	aquarius homolog (mouse)
5747_at	0.00544	-3.35	-2.02241	-0.432	PTK2	PTK2 protein tyrosine kinase 2
348093_at	0.00544	3.35	-2.02093	0.339	RBPMS2	RNA binding protein with multiple splicing 2
51592_at	0.00544	-3.35	-2.02146	-0.512	TRIM33	tripartite motif containing 33
54540_at	0.00547	3.35	-2.0268	0.572	FAM193B	\family with sequence similarity 193, member B\""
473_at	0.00548	-3.35	-2.02817	-0.283	RERE	arginine-glutamic acid dipeptide (RE) repeats
10312_at	0.00548	3.35	-2.02826	1.18	TCIRG1	\T-cell, immune regulator 1, ATPase, H+ transporting, lysosomal V0 subunit A3\""
1201_at	0.00549	3.35	-2.02997	0.317	CLN3	\ceroid-lipofuscinosis, neuronal 3\""
8682_at	0.00549	3.35	-2.02988	0.582	PEA15	phosphoprotein enriched in astrocytes 15
51703_at	0.0055	-3.34	-2.03171	-0.675	ACSL5	acyl-CoA synthetase long-chain family member 5
8202_at	0.0055	-3.34	-2.03101	-0.356	NCOA3	nuclear receptor coactivator 3
54997_at	0.0055	3.34	-2.03177	0.724	TESC	tescalcin
51389_at	0.00551	3.34	-2.03339	0.454	RWDD1	RWD domain containing 1
2539_at	0.00552	3.34	-2.03428	0.546	G6PD	glucose-6-phosphate dehydrogenase
51690_at	0.00552	3.34	-2.03402	0.428	LSM7	\LSM7 homolog, U6 small nuclear RNA associated (S. cerevisiae)\""
3171_at	0.00553	3.34	-2.03598	0.677	FOXA3	forkhead box A3
51474_at	0.00553	-3.34	-2.03574	-0.837	LIMA1	LIM domain and actin binding 1
55225_at	0.00556	-3.34	-2.04097	-0.838	RAVER2	\ribonucleoprotein, PTB-binding 2\""
23167_at	0.00557	-3.34	-2.04231	-0.508	EFR3A	EFR3 homolog A (S. cerevisiae)
440712_at	0.00559	3.34	-2.0458	0.452	C1orf186	chromosome 1 open reading frame 186
4179_at	0.0056	-3.33	-2.04735	-0.702	CD46	\CD46 molecule, complement regulatory protein\""
503569_at	0.00561	3.33	-2.04886	0.329	RGMB-AS1	uncharacterized protein FLJ35946
23172_at	0.00562	-3.33	-2.05162	-0.349	FAM175B	\family with sequence similarity 175, member B\""
2590_at	0.00562	3.33	-2.0508	0.354	GALNT2	UDP-N-acetyl-alpha-D-galactosamine:polypeptide N-acetylgalactosaminyltransferase 2 (GalNAc-T2)
81847_at	0.00562	-3.33	-2.05072	-0.479	RNF146	ring finger protein 146
3842_at	0.00564	-3.33	-2.05437	-0.497	TNPO1	transportin 1
148156_at	0.00565	3.33	-2.05582	0.432	ZNF558	zinc finger protein 558
79665_at	0.00566	-3.33	-2.05665	-0.604	DHX40	DEAH (Asp-Glu-Ala-His) box polypeptide 40
55505_at	0.00567	3.33	-2.0593	0.443	NOP10	NOP10 ribonucleoprotein homolog (yeast)
4837_at	0.00568	3.33	-2.0612	1.24	NNMT	nicotinamide N-methyltransferase
139596_at	0.00569	-3.33	-2.06214	-0.683	UPRT	uracil phosphoribosyltransferase (FUR1) homolog (S. cerevisiae)
3316_at	0.0057	3.33	-2.06344	0.478	HSPB2	heat shock 27kDa protein 2
254225_at	0.00572	-3.32	-2.06654	-0.401	RNF169	ring finger protein 169
790_at	0.00575	3.32	-2.07112	0.429	CAD	\carbamoyl-phosphate synthetase 2, aspartate transcarbamylase, and dihydroorotase\""
79596_at	0.00576	-3.32	-2.07341	-0.739	RNF219	ring finger protein 219
54863_at	0.00577	3.32	-2.07518	0.655	TOR4A	chromosome 9 open reading frame 167
8291_at	0.0058	3.32	-2.07969	0.513	DYSF	\dysferlin, limb girdle muscular dystrophy 2B (autosomal recessive)\""
157378_at	0.0058	-3.32	-2.079	-0.645	TMEM65	transmembrane protein 65
56912_at	0.00581	3.32	-2.0807	0.287	IFT46	intraflagellar transport 46 homolog (Chlamydomonas)
1376_at	0.00582	-3.31	-2.0826	-0.781	CPT2	carnitine palmitoyltransferase 2
59271_at	0.00583	3.31	-2.08358	0.475	EVA1C	chromosome 21 open reading frame 63
10362_at	0.00583	3.31	-2.08386	0.653	HMG20B	high mobility group 20B
81889_at	0.00586	-3.31	-2.08856	-0.54	FAHD1	fumarylacetoacetate hydrolase domain containing 1
10268_at	0.00586	3.31	-2.08857	0.83	RAMP3	receptor (G protein-coupled) activity modifying protein 3
161253_at	0.00586	3.31	-2.08855	0.619	REM2	RAS (RAD and GEM)-like GTP binding 2
1997_at	0.00589	-3.31	-2.09256	-0.668	ELF1	E74-like factor 1 (ets domain transcription factor)
51668_at	0.00589	3.31	-2.09348	0.514	HSPB11	\heat shock protein family B (small), member 11\""
30849_at	0.00589	-3.31	-2.09365	-0.606	PIK3R4	\phosphoinositide-3-kinase, regulatory subunit 4\""
60626_at	0.0059	3.31	-2.09405	0.218	RIC8A	resistance to inhibitors of cholinesterase 8 homolog A (C. elegans)
3643_at	0.00591	-3.31	-2.09641	-0.711	INSR	insulin receptor
2358_at	0.00592	3.31	-2.09766	0.354	FPR2	formyl peptide receptor 2
3992_at	0.00593	3.3	-2.09837	0.556	FADS1	fatty acid desaturase 1
375035_at	0.00594	3.3	-2.10116	0.668	SFT2D2	SFT2 domain containing 2
51700_at	0.00595	3.3	-2.10188	0.71	CYB5R2	cytochrome b5 reductase 2
92675_at	0.00596	3.3	-2.10307	0.561	DTD1	D-tyrosyl-tRNA deacylase 1 homolog (S. cerevisiae)
160851_at	0.00597	3.3	-2.10455	0.254	DGKH	\diacylglycerol kinase, eta\""
117143_at	0.00597	-3.3	-2.10498	-0.476	TADA1	transcriptional adaptor 1
6098_at	0.006	3.3	-2.10918	0.356	ROS1	\c-ros oncogene 1 , receptor tyrosine kinase\""
90233_at	0.006	-3.3	-2.10922	-0.319	ZNF551	zinc finger protein 551
27175_at	0.00601	3.3	-2.11079	0.43	TUBG2	\tubulin, gamma 2\""
9169_at	0.00602	-3.3	-2.11288	-0.674	SCAF11	SR-related CTD-associated factor 11
10449_at	0.00603	-3.3	-2.11358	-0.393	ACAA2	acetyl-CoA acyltransferase 2
118_at	0.00604	-3.29	-2.11606	-0.363	ADD1	adducin 1 (alpha)
200931_at	0.00606	-3.29	-2.11837	-3.17	SLC51A	organic solute transporter alpha
115_at	0.00607	-3.29	-2.11975	-0.568	ADCY9	adenylate cyclase 9
8553_at	0.00607	3.29	-2.1197	0.625	BHLHE40	\basic helix-loop-helix family, member e40\""
119710_at	0.00608	3.29	-2.12174	0.602	C11orf74	chromosome 11 open reading frame 74
160364_at	0.00609	3.29	-2.12255	0.726	CLEC12A	\C-type lectin domain family 12, member A\""
51585_at	0.00609	-3.29	-2.1233	-0.415	PCF11	\PCF11, cleavage and polyadenylation factor subunit, homolog (S. cerevisiae)\""
207_at	0.00611	3.29	-2.12547	0.357	AKT1	v-akt murine thymoma viral oncogene homolog 1
56063_at	0.00611	3.29	-2.12659	0.374	TMEM234	transmembrane protein 234
3158_at	0.00612	-3.29	-2.12802	-1.86	HMGCS2	3-hydroxy-3-methylglutaryl-CoA synthase 2 (mitochondrial)
387755_at	0.00613	3.29	-2.12835	1.63	INSC	inscuteable homolog (Drosophila)
124044_at	0.00614	3.29	-2.13048	0.486	SPATA2L	spermatogenesis associated 2-like
79155_at	0.00614	3.29	-2.13049	0.406	TNIP2	TNFAIP3 interacting protein 2
6832_at	0.00615	-3.29	-2.13234	-0.485	SUPV3L1	\suppressor of var1, 3-like 1 (S. cerevisiae)\""
5500_at	0.00616	-3.28	-2.13367	-0.517	PPP1CB	\protein phosphatase 1, catalytic subunit, beta isozyme\""
11031_at	0.00616	3.28	-2.13352	1.2	RAB31	\RAB31, member RAS oncogene family\""
23392_at	0.00617	-3.28	-2.13411	-0.422	KIAA0368	KIAA0368
7076_at	0.00617	3.28	-2.13459	1.16	TIMP1	TIMP metallopeptidase inhibitor 1
5571_at	0.00618	3.28	-2.13677	0.319	PRKAG1	\protein kinase, AMP-activated, gamma 1 non-catalytic subunit\""
49855_at	0.00618	-3.28	-2.13576	-0.94	SCAPER	S-phase cyclin A-associated protein in the ER
6050_at	0.00619	3.28	-2.13713	0.325	RNH1	ribonuclease/angiogenin inhibitor 1
4166_at	0.0062	-3.28	-2.13845	-0.299	CHST6	carbohydrate (N-acetylglucosamine 6-O) sulfotransferase 6
85300_at	0.00622	3.28	-2.14267	0.409	ATCAY	\ataxia, cerebellar, Cayman type\""
490_at	0.00622	-3.28	-2.14253	-1.09	ATP2B1	\ATPase, Ca++ transporting, plasma membrane 1\""
55671_at	0.00623	-3.28	-2.14365	-0.679	PPP4R3A	\SMEK homolog 1, suppressor of mek1 (Dictyostelium)\""
8764_at	0.00623	3.28	-2.14306	0.476	TNFRSF14	\tumor necrosis factor receptor superfamily, member 14\""
1774_at	0.00624	3.28	-2.14518	0.453	DNASE1L1	deoxyribonuclease I-like 1
100128731_at	0.00628	3.27	-2.15002	0.482	OST4	oligosaccharyltransferase 4 homolog (S. cerevisiae)
6196_at	0.00628	3.27	-2.15031	0.492	RPS6KA2	\ribosomal protein S6 kinase, 90kDa, polypeptide 2\""
83648_at	0.00629	3.27	-2.15237	0.413	FAM167A	\family with sequence similarity 167, member A\""
79811_at	0.00629	-3.27	-2.15221	-0.501	SLTM	\SAFB-like, transcription modulator\""
100272147_at	0.0063	3.27	-2.15339	0.447	CMC4	mature T-cell proliferation 1 neighbor
827_at	0.00631	3.27	-2.15509	0.342	CAPN6	calpain 6
23505_at	0.00632	-3.27	-2.15607	-0.461	TMEM131	transmembrane protein 131
80714_at	0.00635	3.27	-2.15989	0.444	PBX4	pre-B-cell leukemia homeobox 4
163882_at	0.00636	-3.27	-2.16157	-0.394	CNST	\consortin, connexin sorting protein\""
84141_at	0.00636	3.27	-2.16145	0.479	EVA1A	\family with sequence similarity 176, member A\""
90488_at	0.00636	3.27	-2.16232	0.555	TMEM263	chromosome 12 open reading frame 23
51111_at	0.00637	-3.27	-2.16301	-0.444	KMT5B	suppressor of variegation 4-20 homolog 1 (Drosophila)
1912_at	0.00637	3.27	-2.16363	0.432	PHC2	polyhomeotic homolog 2 (Drosophila)
116540_at	0.00638	3.27	-2.16442	0.508	MRPL53	mitochondrial ribosomal protein L53
1052_at	0.0064	3.26	-2.16789	0.918	CEBPD	\CCAAT/enhancer binding protein (C/EBP), delta\""
1266_at	0.0064	-3.26	-2.1669	-0.639	CNN3	\calponin 3, acidic\""
93082_at	0.0064	-3.26	-2.1678	-0.535	NEURL3	neuralized homolog 3 (Drosophila) pseudogene
80221_at	0.00641	-3.26	-2.1696	-0.563	ACSF2	acyl-CoA synthetase family member 2
56994_at	0.00642	-3.26	-2.16981	-0.417	CHPT1	choline phosphotransferase 1
26155_at	0.00643	3.26	-2.1713	0.398	NOC2L	nucleolar complex associated 2 homolog (S. cerevisiae)
285636_at	0.00644	-3.26	-2.17334	-0.389	C5orf51	chromosome 5 open reading frame 51
4128_at	0.00644	-3.26	-2.17294	-1.01	MAOA	monoamine oxidase A
988_at	0.00645	-3.26	-2.1749	-0.551	CDC5L	CDC5 cell division cycle 5-like (S. pombe)
29072_at	0.00645	-3.26	-2.17454	-0.518	SETD2	SET domain containing 2
3614_at	0.00646	3.26	-2.17652	0.795	IMPDH1	IMP (inosine 5'-monophosphate) dehydrogenase 1
5266_at	0.00647	3.26	-2.17689	2.39	PI3	\peptidase inhibitor 3, skin-derived\""
100506107_at	0.00648	3.26	-2.17811	0.278	LOC100506107	uncharacterized LOC100506107
10788_at	0.00649	-3.26	-2.1808	-0.802	IQGAP2	IQ motif containing GTPase activating protein 2
91107_at	0.0065	3.26	-2.18152	0.46	TRIM47	tripartite motif containing 47
84304_at	0.00652	3.25	-2.18444	0.37	NUDT22	nudix (nucleoside diphosphate linked moiety X)-type motif 22
116064_at	0.00653	-3.25	-2.18573	-0.305	LRRC58	leucine rich repeat containing 58
5438_at	0.00653	3.25	-2.18626	0.432	POLR2I	\polymerase (RNA) II (DNA directed) polypeptide I, 14.5kDa\""
283871_at	0.00654	3.25	-2.18704	0.471	PGP	phosphoglycolate phosphatase
11211_at	0.0066	3.25	-2.19463	0.262	FZD10	frizzled family receptor 10
9910_at	0.0066	3.25	-2.19521	0.818	RABGAP1L	RAB GTPase activating protein 1-like
80095_at	0.0066	-3.25	-2.19544	-0.527	ZNF606	zinc finger protein 606
23464_at	0.00661	3.25	-2.19639	0.435	GCAT	glycine C-acetyltransferase
100289635_at	0.00661	-3.25	-2.19694	-0.485	ZNF605	zinc finger protein 605
5986_at	0.00662	3.25	-2.19828	0.6	RFNG	RFNG O-fucosylpeptide 3-beta-N-acetylglucosaminyltransferase
121952_at	0.00664	3.25	-2.20039	0.293	METTL21EP	methyltransferase like 21C pseudogene 1
55667_at	0.00665	-3.24	-2.20224	-0.776	DENND4C	DENN/MADD domain containing 4C
10955_at	0.00667	-3.24	-2.20424	-0.73	SERINC3	serine incorporator 3
7994_at	0.00668	-3.24	-2.20584	-0.293	KAT6A	K(lysine) acetyltransferase 6A
10489_at	0.00668	3.24	-2.20582	0.381	LRRC41	leucine rich repeat containing 41
57224_at	0.00668	-3.24	-2.20645	-0.829	NHSL1	NHS-like 1
51365_at	0.00668	3.24	-2.20651	1.12	PLA1A	phospholipase A1 member A
22873_at	0.00669	3.24	-2.20752	0.299	DZIP1	DAZ interacting protein 1
55796_at	0.0067	-3.24	-2.20871	-0.502	MBNL3	muscleblind-like 3 (Drosophila)
4332_at	0.0067	3.24	-2.20864	2.2	MNDA	myeloid cell nuclear differentiation antigen
481_at	0.00672	-3.24	-2.21122	-0.404	ATP1B1	\ATPase, Na+/K+ transporting, beta 1 polypeptide\""
659_at	0.00672	-3.24	-2.21111	-0.372	BMPR2	\bone morphogenetic protein receptor, type II (serine/threonine kinase)\""
10211_at	0.00672	3.24	-2.21191	0.504	FLOT1	flotillin 1
80152_at	0.00673	3.24	-2.21245	0.486	CENPT	centromere protein T
28999_at	0.00674	3.24	-2.214	0.33	KLF15	Kruppel-like factor 15
5822_at	0.00675	-3.24	-2.21541	-0.374	PWP2	PWP2 periodic tryptophan protein homolog (yeast)
51246_at	0.00675	3.24	-2.21532	0.605	SHISA5	shisa homolog 5 (Xenopus laevis)
3248_at	0.00677	-3.23	-2.21835	-0.629	HPGD	hydroxyprostaglandin dehydrogenase 15-(NAD)
7840_at	0.00678	-3.23	-2.21893	-0.391	ALMS1	Alstrom syndrome 1
54566_at	0.00678	-3.23	-2.21958	-0.477	EPB41L4B	erythrocyte membrane protein band 4.1 like 4B
643072_at	0.00679	3.23	-2.22117	0.373	LOC643072	uncharacterized LOC643072
55717_at	0.00679	-3.23	-2.22049	-0.453	WDR11	WD repeat domain 11
9943_at	0.0068	-3.23	-2.22239	-0.653	OXSR1	oxidative-stress responsive 1
94239_at	0.00681	-3.23	-2.22271	-0.796	H2AFV	\H2A histone family, member V\""
63941_at	0.00682	3.23	-2.22456	0.394	NECAB3	N-terminal EF-hand calcium binding protein 3
51099_at	0.00683	-3.23	-2.22627	-0.649	ABHD5	abhydrolase domain containing 5
55670_at	0.00683	-3.23	-2.22633	-0.699	PEX26	peroxisomal biogenesis factor 26
55088_at	0.00684	-3.23	-2.22665	-0.83	CCDC186	chromosome 10 open reading frame 118
7504_at	0.00686	-3.23	-2.23014	-0.589	XK	X-linked Kx blood group (McLeod syndrome)
641700_at	0.00687	3.23	-2.23133	0.873	ECSCR	endothelial cell-specific chemotaxis regulator
5598_at	0.00687	3.23	-2.23136	0.575	MAPK7	mitogen-activated protein kinase 7
9686_at	0.00689	-3.23	-2.23411	-0.343	VGLL4	vestigial like 4 (Drosophila)
3295_at	0.00691	-3.22	-2.23695	-0.568	HSD17B4	hydroxysteroid (17-beta) dehydrogenase 4
256949_at	0.00694	3.22	-2.24036	0.435	KANK3	KN motif and ankyrin repeat domains 3
7109_at	0.00695	-3.22	-2.24152	-0.648	TRAPPC10	trafficking protein particle complex 10
91544_at	0.00695	3.22	-2.24178	0.336	UBXN11	UBX domain protein 11
29937_at	0.00696	3.22	-2.2424	0.47	NENF	neudesin neurotrophic factor
7024_at	0.00699	-3.22	-2.24624	-0.351	TFCP2	transcription factor CP2
10142_at	0.007	-3.22	-2.24841	-0.922	AKAP9	A kinase (PRKA) anchor protein (yotiao) 9
8744_at	0.00701	3.22	-2.24965	0.483	TNFSF9	\tumor necrosis factor (ligand) superfamily, member 9\""
253943_at	0.00701	-3.22	-2.24889	-0.546	YTHDF3	\YTH domain family, member 3\""
1832_at	0.00704	-3.21	-2.25318	-0.998	DSP	desmoplakin
81671_at	0.00704	3.21	-2.25302	0.43	VMP1	vacuole membrane protein 1
148170_at	0.00705	3.21	-2.25418	0.634	CDC42EP5	CDC42 effector protein (Rho GTPase binding) 5
286527_at	0.00705	3.21	-2.25455	0.622	TMSB15B	thymosin beta 15B
10300_at	0.00706	3.21	-2.25572	0.36	KATNB1	katanin p80 (WD repeat containing) subunit B 1
7328_at	0.00707	-3.21	-2.25754	-0.286	UBE2H	ubiquitin-conjugating enzyme E2H
84989_at	0.00708	3.21	-2.25868	0.42	JMJD1C-AS1	uncharacterized LOC84989
54502_at	0.00708	-3.21	-2.25814	-0.564	RBM47	RNA binding motif protein 47
26123_at	0.00708	-3.21	-2.25762	-0.431	TCTN3	tectonic family member 3
8445_at	0.00712	-3.21	-2.2636	-0.829	DYRK2	dual-specificity tyrosine-(Y)-phosphorylation regulated kinase 2
8420_at	0.00712	3.21	-2.26377	0.678	SNHG3	small nucleolar RNA host gene 3 (non-protein coding)
80150_at	0.00713	3.21	-2.26447	0.726	ASRGL1	asparaginase like 1
5157_at	0.00714	3.21	-2.26632	0.566	PDGFRL	platelet-derived growth factor receptor-like
55011_at	0.00714	3.21	-2.26618	0.302	PIH1D1	PIH1 domain containing 1
677838_at	0.00714	3.21	-2.26536	1.07	SNORA61	\small nucleolar RNA, H/ACA box 61\""
9985_at	0.00716	3.21	-2.26844	0.663	REC8	REC8 homolog (yeast)
7812_at	0.00717	-3.2	-2.27004	-0.44	CSDE1	\cold shock domain containing E1, RNA-binding\""
114818_at	0.00719	3.2	-2.27182	0.544	KLHL29	kelch-like 29 (Drosophila)
57541_at	0.0072	-3.2	-2.27269	-0.272	ZNF398	zinc finger protein 398
100505641_at	0.00723	-3.2	-2.27728	-0.587	FGD5-AS1	uncharacterized LOC100505641
10396_at	0.00725	-3.2	-2.27904	-0.791	ATP8A1	\ATPase, aminophospholipid transporter (APLT), class I, type 8A, member 1\""
55257_at	0.00726	3.2	-2.28033	0.613	MRGBP	chromosome 20 open reading frame 20
84263_at	0.0073	-3.2	-2.2854	-0.81	HSDL2	hydroxysteroid dehydrogenase like 2
10771_at	0.0073	-3.2	-2.28538	-0.287	ZMYND11	\zinc finger, MYND-type containing 11\""
54904_at	0.00731	-3.19	-2.28694	-0.271	WHSC1L1	Wolf-Hirschhorn syndrome candidate 1-like 1
221491_at	0.00732	3.19	-2.28809	0.342	C6orf1	chromosome 6 open reading frame 1
57549_at	0.00732	-3.19	-2.28761	-0.951	IGSF9	\immunoglobulin superfamily, member 9\""
129880_at	0.00733	3.19	-2.28889	0.268	BBS5	Bardet-Biedl syndrome 5
6723_at	0.00734	3.19	-2.29044	0.8	SRM	spermidine synthase
7155_at	0.00734	-3.19	-2.28996	-0.712	TOP2B	topoisomerase (DNA) II beta 180kDa
757_at	0.00735	3.19	-2.29154	0.473	TMEM50B	transmembrane protein 50B
3687_at	0.00736	3.19	-2.29323	0.517	ITGAX	\integrin, alpha X (complement component 3 receptor 4 subunit)\""
84924_at	0.00736	-3.19	-2.29323	-0.264	ZNF566	zinc finger protein 566
10724_at	0.00739	-3.19	-2.29716	-0.473	MGEA5	meningioma expressed antigen 5 (hyaluronidase)
28974_at	0.00741	3.19	-2.29911	0.486	C19orf53	chromosome 19 open reading frame 53
8612_at	0.00741	-3.19	-2.29913	-0.438	PLPP2	phosphatidic acid phosphatase type 2C
57107_at	0.00742	-3.19	-2.30006	-0.693	PDSS2	\prenyl (decaprenyl) diphosphate synthase, subunit 2\""
25776_at	0.00743	3.19	-2.30097	0.322	CBY1	chibby homolog 1 (Drosophila)
10773_at	0.00744	-3.18	-2.30313	-0.76	ZBTB6	zinc finger and BTB domain containing 6
79786_at	0.00745	3.18	-2.30333	0.385	KLHL36	kelch-like 36 (Drosophila)
55105_at	0.00746	3.18	-2.30485	0.49	GPATCH2	G patch domain containing 2
3033_at	0.00747	-3.18	-2.30678	-0.678	HADH	hydroxyacyl-CoA dehydrogenase
9917_at	0.00748	-3.18	-2.30703	-0.466	FAM20B	\family with sequence similarity 20, member B\""
23331_at	0.00749	-3.18	-2.30928	-0.218	TTC28	tetratricopeptide repeat domain 28
9655_at	0.00753	-3.18	-2.31331	-0.321	SOCS5	suppressor of cytokine signaling 5
57643_at	0.00755	-3.18	-2.31643	-0.807	ZSWIM5	\zinc finger, SWIM-type containing 5\""
59336_at	0.00756	3.18	-2.31755	0.246	PRDM13	PR domain containing 13
1555_at	0.00761	-3.17	-2.32315	-1.06	CYP2B6	\cytochrome P450, family 2, subfamily B, polypeptide 6\""
259173_at	0.00762	3.17	-2.32363	0.466	ALS2CL	ALS2 C-terminal like
29949_at	0.00762	3.17	-2.32449	0.394	IL19	interleukin 19
339483_at	0.00762	3.17	-2.32397	0.57	MTMR9LP	\myotubularin related protein 9-like, pseudogene\""
56848_at	0.00762	-3.17	-2.32431	-0.423	SPHK2	sphingosine kinase 2
8933_at	0.00763	3.17	-2.32537	0.589	FAM127A	\family with sequence similarity 127, member A\""
60493_at	0.00763	-3.17	-2.32583	-0.743	FASTKD5	FAST kinase domains 5
439921_at	0.00763	3.17	-2.32502	0.39	MXRA7	matrix-remodelling associated 7
222584_at	0.00765	-3.17	-2.32733	-0.417	FAM83B	\family with sequence similarity 83, member B\""
55506_at	0.00765	3.17	-2.32809	0.379	H2AFY2	\H2A histone family, member Y2\""
54882_at	0.00766	-3.17	-2.32842	-0.517	ANKHD1	ankyrin repeat and KH domain containing 1
5290_at	0.00766	-3.17	-2.3283	-0.868	PIK3CA	\phosphoinositide-3-kinase, catalytic, alpha polypeptide\""
285672_at	0.00769	-3.17	-2.33216	-0.284	SREK1IP1	SREK1-interacting protein 1
10427_at	0.00771	-3.17	-2.33509	-0.708	SEC24B	\SEC24 family, member B (S. cerevisiae)\""
317649_at	0.00772	-3.17	-2.3363	-0.581	EIF4E3	eukaryotic translation initiation factor 4E family member 3
54806_at	0.00774	3.16	-2.33811	0.223	AHI1	Abelson helper integration site 1
51192_at	0.00774	3.16	-2.33829	0.939	CKLF	chemokine-like factor
4093_at	0.00774	3.16	-2.3387	0.268	SMAD9	SMAD family member 9
84679_at	0.00775	3.16	-2.33902	0.32	SLC9A7	\solute carrier family 9 (sodium/hydrogen exchanger), member 7\""
9798_at	0.00776	-3.16	-2.34066	-0.407	IST1	increased sodium tolerance 1 homolog (yeast)
26523_at	0.00778	-3.16	-2.34248	-0.479	AGO1	\eukaryotic translation initiation factor 2C, 1\""
345630_at	0.00778	3.16	-2.34267	0.343	FBLL1	fibrillarin-like 1
150864_at	0.00781	-3.16	-2.34626	-0.36	FAM117B	\family with sequence similarity 117, member B\""
81539_at	0.00782	-3.16	-2.34714	-0.664	SLC38A1	\solute carrier family 38, member 1\""
54878_at	0.00784	-3.16	-2.34914	-0.58	DPP8	dipeptidyl-peptidase 8
2537_at	0.00784	3.16	-2.34949	1.72	IFI6	\interferon, alpha-inducible protein 6\""
64223_at	0.00784	3.16	-2.3496	0.602	MLST8	\MTOR associated protein, LST8 homolog (S. cerevisiae)\""
3995_at	0.00785	3.16	-2.35114	0.327	FADS3	fatty acid desaturase 3
22878_at	0.00785	-3.16	-2.35076	-0.347	TRAPPC8	trafficking protein particle complex 8
10797_at	0.00786	3.16	-2.35233	0.807	MTHFD2	\methylenetetrahydrofolate dehydrogenase (NADP+ dependent) 2, methenyltetrahydrofolate cyclohydrolase\""
9991_at	0.00786	-3.16	-2.35232	-0.47	PTBP3	polypyrimidine tract binding protein 3
8460_at	0.00787	3.16	-2.35303	0.669	TPST1	tyrosylprotein sulfotransferase 1
10922_at	0.00788	3.15	-2.35464	0.331	FASTK	Fas-activated serine/threonine kinase
120_at	0.00789	-3.15	-2.35585	-0.828	ADD3	adducin 3 (gamma)
55737_at	0.00793	-3.15	-2.35983	-0.441	VPS35	vacuolar protein sorting 35 homolog (S. cerevisiae)
26036_at	0.00797	-3.15	-2.3646	-0.578	ZNF451	zinc finger protein 451
25996_at	0.00799	3.15	-2.36675	0.453	REXO2	\REX2, RNA exonuclease 2 homolog (S. cerevisiae)\""
79713_at	0.008	3.15	-2.36729	0.417	IGFLR1	IGF-like family receptor 1
205251_at	0.008	3.15	-2.36771	0.468	LINC00116	long intergenic non-protein coding RNA 116
2034_at	0.00801	-3.15	-2.36921	-0.366	EPAS1	endothelial PAS domain protein 1
8971_at	0.00802	3.15	-2.37029	0.612	H1FX	\H1 histone family, member X\""
379025_at	0.00802	-3.15	-2.3697	-0.463	PSMA3-AS1	uncharacterized LOC379025
2065_at	0.00804	-3.14	-2.37245	-0.654	ERBB3	v-erb-b2 erythroblastic leukemia viral oncogene homolog 3 (avian)
54497_at	0.00805	-3.14	-2.37334	-0.402	HEATR5B	HEAT repeat containing 5B
22828_at	0.00805	-3.14	-2.37375	-0.694	SCAF8	SR-related CTD-associated factor 8
1660_at	0.00806	-3.14	-2.37399	-0.625	DHX9	DEAH (Asp-Glu-Ala-His) box polypeptide 9
3225_at	0.00808	3.14	-2.3767	0.309	HOXC9	homeobox C9
4528_at	0.00808	-3.14	-2.37656	-0.452	MTIF2	mitochondrial translational initiation factor 2
5167_at	0.00812	-3.14	-2.38153	-0.36	ENPP1	ectonucleotide pyrophosphatase/phosphodiesterase 1
80198_at	0.00814	3.14	-2.38381	0.469	MUS81	MUS81 endonuclease homolog (S. cerevisiae)
22928_at	0.00814	-3.14	-2.38373	-0.519	SEPHS2	selenophosphate synthetase 2
11276_at	0.00814	-3.14	-2.38371	-0.401	SYNRG	\synergin, gamma\""
1019_at	0.00816	3.14	-2.3852	0.605	CDK4	cyclin-dependent kinase 4
116225_at	0.00816	3.14	-2.38585	0.502	ZMYND19	\zinc finger, MYND-type containing 19\""
10494_at	0.00817	3.14	-2.38669	0.601	STK25	serine/threonine kinase 25
55589_at	0.00818	-3.13	-2.38812	-0.403	BMP2K	BMP2 inducible kinase
7580_at	0.00819	3.13	-2.38895	0.398	ZNF32	zinc finger protein 32
1475_at	0.0082	3.13	-2.39009	1.5	CSTA	cystatin A (stefin A)
24140_at	0.0082	3.13	-2.39012	0.625	FTSJ1	FtsJ homolog 1 (E. coli)
23508_at	0.0082	3.13	-2.39025	0.389	TTC9	tetratricopeptide repeat domain 9
64762_at	0.00822	-3.13	-2.39156	-0.799	GAREM1	\family with sequence similarity 59, member A\""
252839_at	0.00822	3.13	-2.39247	0.386	TMEM9	transmembrane protein 9
84913_at	0.00825	3.13	-2.39561	0.316	ATOH8	atonal homolog 8 (Drosophila)
100302650_at	0.00826	3.13	-2.39673	0.255	BRE-AS1	uncharacterized LOC100302650
50808_at	0.00827	-3.13	-2.397	-0.718	AK3	adenylate kinase 3
25987_at	0.00827	3.13	-2.39756	0.432	TSKU	tsukushi small leucine rich proteoglycan homolog (Xenopus laevis)
55125_at	0.00829	-3.13	-2.40009	-0.638	CEP192	centrosomal protein 192kDa
81608_at	0.00829	-3.13	-2.39975	-0.616	FIP1L1	FIP1 like 1 (S. cerevisiae)
5205_at	0.0083	-3.13	-2.40052	-0.754	ATP8B1	\ATPase, aminophospholipid transporter, class I, type 8B, member 1\""
728392_at	0.0083	3.13	-2.40075	0.548	LOC728392	uncharacterized LOC728392
9698_at	0.0083	-3.13	-2.40075	-0.565	PUM1	pumilio homolog 1 (Drosophila)
23013_at	0.00831	-3.13	-2.40181	-0.545	SPEN	\spen homolog, transcriptional regulator (Drosophila)\""
253461_at	0.00831	-3.13	-2.40193	-0.442	ZBTB38	zinc finger and BTB domain containing 38
9600_at	0.00833	3.13	-2.40424	0.427	PITPNM1	\phosphatidylinositol transfer protein, membrane-associated 1\""
409_at	0.00834	3.12	-2.40475	0.539	ARRB2	\arrestin, beta 2\""
22906_at	0.00834	-3.12	-2.40541	-0.343	TRAK1	\trafficking protein, kinesin binding 1\""
91355_at	0.00836	3.12	-2.40728	0.344	LRP5L	low density lipoprotein receptor-related protein 5-like
83758_at	0.00836	3.12	-2.40757	0.433	RBP5	\retinol binding protein 5, cellular\""
10006_at	0.00838	-3.12	-2.40978	-0.389	ABI1	abl-interactor 1
100507487_at	0.00839	3.12	-2.41064	0.346	LOC100507487	uncharacterized LOC100507487
8239_at	0.00839	-3.12	-2.41038	-0.48	USP9X	\ubiquitin specific peptidase 9, X-linked\""
27236_at	0.00841	-3.12	-2.41259	-0.609	ARFIP1	ADP-ribosylation factor interacting protein 1
80142_at	0.00841	3.12	-2.41219	0.388	PTGES2	prostaglandin E synthase 2
63928_at	0.00843	-3.12	-2.41486	-1.54	CHP2	calcineurin B homologous protein 2
6423_at	0.00843	3.12	-2.41509	0.339	SFRP2	secreted frizzled-related protein 2
874_at	0.00844	3.12	-2.41534	0.935	CBR3	carbonyl reductase 3
8476_at	0.00844	-3.12	-2.41562	-0.511	CDC42BPA	CDC42 binding protein kinase alpha (DMPK-like)
54923_at	0.00844	3.12	-2.41527	0.341	LIME1	Lck interacting transmembrane adaptor 1
11069_at	0.00845	3.12	-2.41696	0.293	RAPGEF4	Rap guanine nucleotide exchange factor (GEF) 4
283948_at	0.00846	3.12	-2.41785	0.36	NHLRC4	NHL repeat containing 4
23239_at	0.00846	-3.12	-2.41805	-0.512	PHLPP1	PH domain and leucine rich repeat protein phosphatase 1
55344_at	0.00846	3.12	-2.41831	0.408	PLCXD1	\phosphatidylinositol-specific phospholipase C, X domain containing 1\""
78996_at	0.00847	3.12	-2.4194	0.354	C7orf49	chromosome 7 open reading frame 49
55435_at	0.00852	-3.11	-2.42431	-0.821	AP1AR	adaptor-related protein complex 1 associated regulatory protein
1979_at	0.00854	-3.11	-2.42661	-0.63	EIF4EBP2	eukaryotic translation initiation factor 4E binding protein 2
23787_at	0.00854	3.11	-2.42676	0.224	MTCH1	mitochondrial carrier 1
11325_at	0.00856	-3.11	-2.42869	-0.371	DDX42	DEAD (Asp-Glu-Ala-Asp) box polypeptide 42
26057_at	0.0086	-3.11	-2.4331	-0.678	ANKRD17	ankyrin repeat domain 17
26521_at	0.00862	3.11	-2.43452	0.42	TIMM8B	translocase of inner mitochondrial membrane 8 homolog B (yeast)
4124_at	0.00865	-3.11	-2.43754	-1.1	MAN2A1	\mannosidase, alpha, class 2A, member 1\""
100133190_at	0.00867	3.1	-2.43977	0.457	ADIRF-AS1	uncharacterized LOC100133190
85021_at	0.00867	-3.1	-2.44032	-0.304	REPS1	RALBP1 associated Eps domain containing 1
9341_at	0.00867	-3.1	-2.43958	-0.467	VAMP3	vesicle-associated membrane protein 3 (cellubrevin)
26130_at	0.00868	-3.1	-2.44071	-0.536	GAPVD1	GTPase activating protein and VPS9 domains 1
7940_at	0.0087	3.1	-2.44304	1.44	LST1	leukocyte specific transcript 1
23556_at	0.0087	-3.1	-2.4431	-0.483	PIGN	\phosphatidylinositol glycan anchor biosynthesis, class N\""
23549_at	0.00871	3.1	-2.44381	0.346	DNPEP	aspartyl aminopeptidase
54810_at	0.00872	-3.1	-2.44452	-0.872	GIPC2	\GIPC PDZ domain containing family, member 2\""
5693_at	0.00872	3.1	-2.44522	0.432	PSMB5	\proteasome (prosome, macropain) subunit, beta type, 5\""
51200_at	0.00873	3.1	-2.44594	0.301	CPA4	carboxypeptidase A4
7855_at	0.00873	-3.1	-2.44611	-0.852	FZD5	frizzled family receptor 5
51350_at	0.00874	3.1	-2.44679	0.346	KRT76	keratin 76
100505774_at	0.00875	3.1	-2.44846	0.263	LOC100505774	uncharacterized LOC100505774
2494_at	0.00875	-3.1	-2.44815	-0.788	NR5A2	\nuclear receptor subfamily 5, group A, member 2\""
493812_at	0.00876	-3.1	-2.44901	-0.383	HCG11	HLA complex group 11
92170_at	0.00876	3.1	-2.44907	0.427	MTG1	mitochondrial GTPase 1 homolog (S. cerevisiae)
3281_at	0.00877	3.1	-2.45	0.235	HSBP1	heat shock factor binding protein 1
83608_at	0.00878	3.1	-2.45091	0.441	C18orf21	chromosome 18 open reading frame 21
9530_at	0.00882	-3.1	-2.45492	-0.324	BAG4	BCL2-associated athanogene 4
7873_at	0.00882	3.1	-2.45503	0.872	MANF	mesencephalic astrocyte-derived neurotrophic factor
10097_at	0.00885	-3.09	-2.45821	-0.906	ACTR2	ARP2 actin-related protein 2 homolog (yeast)
85378_at	0.00885	3.09	-2.45834	0.484	TUBGCP6	\tubulin, gamma complex associated protein 6\""
55588_at	0.00886	-3.09	-2.45943	-0.777	MED29	mediator complex subunit 29
5495_at	0.00891	-3.09	-2.46434	-0.415	PPM1B	\protein phosphatase, Mg2+/Mn2+ dependent, 1B\""
339230_at	0.00892	3.09	-2.46542	0.437	CCDC137	coiled-coil domain containing 137
955_at	0.00893	3.09	-2.46645	0.402	ENTPD6	ectonucleoside triphosphate diphosphohydrolase 6 (putative)
340061_at	0.00893	3.09	-2.46662	0.639	TMEM173	transmembrane protein 173
7030_at	0.00895	3.09	-2.46783	0.258	TFE3	transcription factor binding to IGHM enhancer 3
29099_at	0.00896	3.09	-2.46897	0.39	COMMD9	COMM domain containing 9
1759_at	0.00897	3.09	-2.47054	0.452	DNM1	dynamin 1
55367_at	0.00898	3.09	-2.47166	0.357	PIDD1	p53-induced death domain protein
51133_at	0.00901	-3.08	-2.47471	-0.839	KCTD3	potassium channel tetramerisation domain containing 3
64708_at	0.00902	3.08	-2.47516	0.366	COPS7B	COP9 constitutive photomorphogenic homolog subunit 7B (Arabidopsis)
23259_at	0.00903	-3.08	-2.47669	-1.01	DDHD2	DDHD domain containing 2
25837_at	0.00903	3.08	-2.47619	0.91	RAB26	\RAB26, member RAS oncogene family\""
340277_at	0.00904	3.08	-2.47692	0.475	FAM221A	chromosome 7 open reading frame 46
338657_at	0.00906	3.08	-2.47945	0.534	CCDC84	coiled-coil domain containing 84
285464_at	0.00906	-3.08	-2.47953	-0.426	CRIPAK	cysteine-rich PAK1 inhibitor
10161_at	0.00907	3.08	-2.48066	0.933	LPAR6	lysophosphatidic acid receptor 6
57822_at	0.00909	3.08	-2.48223	0.302	GRHL3	grainyhead-like 3 (Drosophila)
23557_at	0.00909	3.08	-2.4821	0.37	SNAPIN	SNAP-associated protein
26574_at	0.00912	-3.08	-2.485	-0.19	AATF	apoptosis antagonizing transcription factor
2079_at	0.00912	3.08	-2.48472	0.367	ERH	enhancer of rudimentary homolog (Drosophila)
6856_at	0.00912	-3.08	-2.48563	-0.536	SYPL1	synaptophysin-like 1
25927_at	0.00914	3.08	-2.48685	0.804	CNRIP1	cannabinoid receptor interacting protein 1
113828_at	0.00917	3.07	-2.48987	0.542	FAM83F	\family with sequence similarity 83, member F\""
10273_at	0.00918	3.07	-2.49142	0.352	STUB1	\STIP1 homology and U-box containing protein 1, E3 ubiquitin protein ligase\""
9934_at	0.00921	3.07	-2.49424	1.32	P2RY14	\purinergic receptor P2Y, G-protein coupled, 14\""
4994_at	0.00923	3.07	-2.49583	0.339	OR3A1	\olfactory receptor, family 3, subfamily A, member 1\""
6651_at	0.00923	-3.07	-2.49602	-0.492	SON	SON DNA binding protein
26046_at	0.00924	-3.07	-2.49677	-0.432	LTN1	listerin E3 ubiquitin protein ligase 1
161582_at	0.00925	3.07	-2.49817	0.22	DYX1C1	dyslexia susceptibility 1 candidate 1
2319_at	0.00925	3.07	-2.49815	0.355	FLOT2	flotillin 2
4952_at	0.00926	-3.07	-2.49895	-0.406	OCRL	oculocerebrorenal syndrome of Lowe
3176_at	0.0093	-3.07	-2.50316	-0.362	HNMT	histamine N-methyltransferase
254428_at	0.00931	3.07	-2.50398	0.333	SLC41A1	\solute carrier family 41, member 1\""
54461_at	0.00932	3.07	-2.50494	0.52	FBXW5	F-box and WD repeat domain containing 5
136306_at	0.00934	-3.07	-2.50632	-1.24	SVOPL	SVOP-like
9360_at	0.00936	-3.06	-2.50842	-0.541	PPIG	peptidylprolyl isomerase G (cyclophilin G)
9638_at	0.00938	3.06	-2.51013	0.481	FEZ1	fasciculation and elongation protein zeta 1 (zygin I)
10628_at	0.00938	-3.06	-2.51074	-0.594	TXNIP	thioredoxin interacting protein
79872_at	0.00941	-3.06	-2.51359	-0.496	CBLL1	Cas-Br-M (murine) ecotropic retroviral transforming sequence-like 1
55342_at	0.00941	-3.06	-2.51363	-0.483	STRBP	spermatid perinuclear RNA binding protein
5196_at	0.00942	3.06	-2.5139	1.47	PF4	platelet factor 4
28988_at	0.00943	3.06	-2.51466	0.309	DBNL	drebrin-like
81605_at	0.00943	3.06	-2.51523	0.276	URM1	ubiquitin related modifier 1
283267_at	0.00944	-3.06	-2.516	-0.798	LINC00294	long intergenic non-protein coding RNA 294
90410_at	0.00945	3.06	-2.51697	0.639	IFT20	intraflagellar transport 20 homolog (Chlamydomonas)
51571_at	0.00947	3.06	-2.51883	0.453	FAM49B	\family with sequence similarity 49, member B\""
100505989_at	0.00947	3.06	-2.51897	0.756	LINC01207	uncharacterized LOC100505989
57128_at	0.00947	3.06	-2.51872	0.445	LYRM4	LYR motif containing 4
154043_at	0.00948	-3.06	-2.51968	-0.706	CNKSR3	CNKSR family member 3
1962_at	0.00948	-3.06	-2.51999	-0.985	EHHADH	\enoyl-CoA, hydratase/3-hydroxyacyl CoA dehydrogenase\""
54899_at	0.00948	-3.06	-2.51969	-0.258	PXK	PX domain containing serine/threonine kinase
8266_at	0.00948	3.06	-2.51976	0.307	UBL4A	ubiquitin-like 4A
975_at	0.00952	3.06	-2.52348	0.481	CD81	CD81 molecule
79882_at	0.00954	-3.05	-2.52572	-0.424	ZC3H14	zinc finger CCCH-type containing 14
221143_at	0.00956	3.05	-2.52694	0.296	EEF1AKMT1	N-6 adenine-specific DNA methyltransferase 2 (putative)
85476_at	0.00959	-3.05	-2.53034	-0.947	GFM1	\G elongation factor, mitochondrial 1\""
203069_at	0.0096	3.05	-2.5313	0.363	R3HCC1	R3H domain and coiled-coil containing 1
85012_at	0.00967	3.05	-2.53764	0.372	TCEAL3	transcription elongation factor A (SII)-like 3
25906_at	0.00968	3.05	-2.53863	0.595	ANAPC15	chromosome 11 open reading frame 51
158228_at	0.00969	3.05	-2.53949	0.452	FAM201A	\family with sequence similarity 201, member A\""
344838_at	0.00969	3.05	-2.53979	0.195	PAQR9	progestin and adipoQ receptor family member IX
51299_at	0.0097	3.05	-2.54011	0.369	NRN1	neuritin 1
8187_at	0.00972	3.04	-2.54222	0.353	ZNF239	zinc finger protein 239
92714_at	0.00975	3.04	-2.54542	0.661	ARRDC1	arrestin domain containing 1
150678_at	0.00975	3.04	-2.54467	0.348	COPS9	myeloma overexpressed 2
997_at	0.00979	3.04	-2.54893	0.384	CDC34	cell division cycle 34 homolog (S. cerevisiae)
26064_at	0.00981	-3.04	-2.55071	-0.531	RAI14	retinoic acid induced 14
56910_at	0.00982	-3.04	-2.55113	-0.424	STARD7	StAR-related lipid transfer (START) domain containing 7
3579_at	0.00983	3.04	-2.55195	2.15	CXCR2	chemokine (C-X-C motif) receptor 2
64979_at	0.00984	3.04	-2.55352	0.464	MRPL36	mitochondrial ribosomal protein L36
55181_at	0.00984	-3.04	-2.55283	-0.495	SMG8	\smg-8 homolog, nonsense mediated mRNA decay factor (C. elegans)\""
84844_at	0.00985	3.04	-2.55398	0.618	PHF5A	PHD finger protein 5A
391356_at	0.00986	3.04	-2.55461	0.459	PTRHD1	peptidyl-tRNA hydrolase domain containing 1
55147_at	0.00987	3.04	-2.55585	0.472	RBM23	RNA binding motif protein 23
9776_at	0.00988	3.04	-2.55668	0.299	ATG13	ATG13 autophagy related 13 homolog (S. cerevisiae)
375033_at	0.00989	3.03	-2.55817	0.395	PEAR1	platelet endothelial aggregation receptor 1
9782_at	0.00991	-3.03	-2.55949	-0.437	MATR3	matrin 3
113246_at	0.00992	3.03	-2.56057	0.446	C12orf57	chromosome 12 open reading frame 57
54456_at	0.00993	3.03	-2.56118	0.285	MOV10L1	\Mov10l1, Moloney leukemia virus 10-like 1, homolog (mouse)\""
51013_at	0.00994	3.03	-2.56225	0.33	EXOSC1	exosome component 1
154467_at	0.00995	3.03	-2.56318	0.865	CCDC167	coiled-coil domain containing 167
26275_at	0.00996	-3.03	-2.56418	-0.617	HIBCH	3-hydroxyisobutyryl-CoA hydrolase
26229_at	0.00997	3.03	-2.5649	0.299	B3GAT3	\beta-1,3-glucuronyltransferase 3 (glucuronosyltransferase I)\""
8573_at	0.01	-3.03	-2.56951	-0.651	CASK	calcium/calmodulin-dependent serine protein kinase (MAGUK family)
65992_at	0.01	3.03	-2.56899	0.234	DDRGK1	DDRGK domain containing 1
115817_at	0.01	-3.03	-2.56848	-0.559	DHRS1	dehydrogenase/reductase (SDR family) member 1
9663_at	0.01	-3.03	-2.56923	-0.67	LPIN2	lipin 2
51631_at	0.01	-3.03	-2.56784	-0.509	LUC7L2	LUC7-like 2 (S. cerevisiae)
7936_at	0.01	3.03	-2.57001	0.387	NELFE	RD RNA binding protein
151393_at	0.01	-3.03	-2.57115	-0.592	RMDN2	\family with sequence similarity 82, member A1\""
6324_at	0.01	3.03	-2.56883	0.44	SCN1B	\sodium channel, voltage-gated, type I, beta\""
64743_at	0.01	3.03	-2.57179	0.432	WDR13	WD repeat domain 13
7482_at	0.01	3.03	-2.56812	0.275	WNT2B	\wingless-type MMTV integration site family, member 2B\""
55657_at	0.01	3.03	-2.57049	0.579	ZNF692	zinc finger protein 692
9296_at	0.0101	3.02	-2.57765	0.616	ATP6V1F	\ATPase, H+ transporting, lysosomal 14kDa, V1 subunit F\""
51250_at	0.0101	-3.03	-2.57289	-0.576	C6orf203	chromosome 6 open reading frame 203
8621_at	0.0101	-3.02	-2.57783	-0.354	CDK13	cyclin-dependent kinase 13
92255_at	0.0101	-3.03	-2.57268	-0.344	LMBRD2	LMBR1 domain containing 2
4162_at	0.0101	3.03	-2.57399	0.415	MCAM	melanoma cell adhesion molecule
26188_at	0.0101	3.02	-2.58075	0.333	OR1C1	\olfactory receptor, family 1, subfamily C, member 1\""
339229_at	0.0101	3.02	-2.57495	0.465	OXLD1	chromosome 17 open reading frame 90
6169_at	0.0101	3.02	-2.57802	0.304	RPL38	ribosomal protein L38
53407_at	0.0101	3.03	-2.57351	0.251	STX18	syntaxin 18
124_at	0.0102	-3.02	-2.58392	-0.632	ADH1A	\alcohol dehydrogenase 1A (class I), alpha polypeptide\""
23291_at	0.0102	-3.02	-2.58816	-0.336	FBXW11	F-box and WD repeat domain containing 11
10912_at	0.0102	3.02	-2.5883	0.461	GADD45G	\growth arrest and DNA-damage-inducible, gamma\""
9851_at	0.0102	-3.02	-2.58644	-0.238	KIAA0753	KIAA0753
64976_at	0.0102	3.02	-2.58299	0.431	MRPL40	mitochondrial ribosomal protein L40
4709_at	0.0102	3.02	-2.58099	0.305	NDUFB3	\NADH dehydrogenase (ubiquinone) 1 beta subcomplex, 3, 12kDa\""
9147_at	0.0102	-3.02	-2.58852	-0.699	NEMF	nuclear export mediator factor
56654_at	0.0102	3.02	-2.58492	0.912	NPDC1	\neural proliferation, differentiation and control, 1\""
80209_at	0.0102	-3.02	-2.5859	-0.546	PROSER1	proline and serine rich 1
10069_at	0.0102	3.02	-2.58261	0.342	RWDD2B	RWD domain containing 2B
7019_at	0.0102	-3.02	-2.58362	-0.495	TFAM	\transcription factor A, mitochondrial\""
80124_at	0.0102	-3.02	-2.58162	-0.326	VCPIP1	valosin containing protein (p97)/p47 complex interacting protein 1
80335_at	0.0102	-3.02	-2.58259	-0.307	WDR82	WD repeat domain 82
23294_at	0.0103	-3.01	-2.59241	-0.517	ANKS1A	ankyrin repeat and sterile alpha motif domain containing 1A
9546_at	0.0103	3.01	-2.59413	0.297	APBA3	\amyloid beta (A4) precursor protein-binding, family A, member 3\""
81502_at	0.0103	3.01	-2.59516	0.38	HM13	histocompatibility (minor) 13
3443_at	0.0103	3.01	-2.59821	0.216	IFNA6	\interferon, alpha 6\""
100506730_at	0.0103	-3.01	-2.59524	-0.344	LOC100506730	uncharacterized LOC100506730
118424_at	0.0103	3.01	-2.59323	0.225	UBE2J2	\ubiquitin-conjugating enzyme E2, J2\""
9354_at	0.0103	-3.01	-2.59319	-0.467	UBE4A	ubiquitination factor E4A
7532_at	0.0103	-3.01	-2.59567	-0.458	YWHAG	\tyrosine 3-monooxygenase/tryptophan 5-monooxygenase activation protein, gamma polypeptide\""
9138_at	0.0104	3.01	-2.59962	0.313	ARHGEF1	Rho guanine nucleotide exchange factor (GEF) 1
9274_at	0.0104	3.01	-2.6039	0.362	BCL7C	B-cell CLL/lymphoma 7C
22903_at	0.0104	-3.01	-2.60084	-0.693	BTBD3	BTB (POZ) domain containing 3
2919_at	0.0104	3.01	-2.60659	2.07	CXCL1	\chemokine (C-X-C motif) ligand 1 (melanoma growth stimulating activity, alpha)\""
8816_at	0.0104	-3.01	-2.60207	-0.256	DCAF5	DDB1 and CUL4 associated factor 5
118924_at	0.0104	3.01	-2.60588	0.229	FRA10AC1	\fragile site, folic acid type, rare, fra(10)(q23.3) or fra(10)(q24.2) candidate 1\""
22920_at	0.0104	-3.01	-2.6046	-0.946	KIFAP3	kinesin-associated protein 3
4880_at	0.0104	3.01	-2.60121	0.318	NPPC	natriuretic peptide C
55824_at	0.0104	-3.01	-2.60296	-1.11	PAG1	phosphoprotein associated with glycosphingolipid microdomains 1
5501_at	0.0104	-3.01	-2.60432	-0.333	PPP1CC	\protein phosphatase 1, catalytic subunit, gamma isozyme\""
84262_at	0.0104	3.01	-2.60256	0.484	PSMG3	\proteasome (prosome, macropain) assembly chaperone 3\""
5775_at	0.0104	-3.01	-2.59935	-0.51	PTPN4	\protein tyrosine phosphatase, non-receptor type 4 (megakaryocyte)\""
7204_at	0.0104	-3.01	-2.60257	-0.293	TRIO	triple functional domain (PTPRF interacting)
25820_at	0.0105	-3	-2.60981	-0.392	ARIH1	\ariadne homolog, ubiquitin-conjugating enzyme E2 binding protein, 1 (Drosophila)\""
54014_at	0.0105	-3	-2.61327	-0.361	BRWD1	bromodomain and WD repeat domain containing 1
821_at	0.0105	-3	-2.61087	-0.77	CANX	calnexin
163486_at	0.0105	-3	-2.61188	-0.419	DENND1B	DENN/MADD domain containing 1B
26273_at	0.0105	-3	-2.61167	-0.502	FBXO3	F-box protein 3
11164_at	0.0105	3	-2.61154	0.407	NUDT5	nudix (nucleoside diphosphate linked moiety X)-type motif 5
114876_at	0.0105	-3	-2.6097	-0.771	OSBPL1A	oxysterol binding protein-like 1A
57088_at	0.0105	-3	-2.60873	-0.513	PLSCR4	phospholipid scramblase 4
5768_at	0.0105	3	-2.60894	0.751	QSOX1	quiescin Q6 sulfhydryl oxidase 1
7127_at	0.0105	3	-2.61483	0.405	TNFAIP2	\tumor necrosis factor, alpha-induced protein 2\""
23243_at	0.0106	-3	-2.62304	-0.416	ANKRD28	ankyrin repeat domain 28
1030_at	0.0106	-3	-2.62179	-0.786	CDKN2B	\cyclin-dependent kinase inhibitor 2B (p15, inhibits CDK4)\""
115908_at	0.0106	3	-2.62029	1.8	CTHRC1	collagen triple helix repeat containing 1
1906_at	0.0106	-3	-2.62328	-0.879	EDN1	endothelin 1
3772_at	0.0106	3	-2.62352	0.558	KCNJ15	\potassium inwardly-rectifying channel, subfamily J, member 15\""
10314_at	0.0106	-3	-2.62103	-0.365	LANCL1	LanC lantibiotic synthetase component C-like 1 (bacterial)
23643_at	0.0106	3	-2.61676	2.07	LY96	lymphocyte antigen 96
64005_at	0.0106	3	-2.62152	0.412	MYO1G	myosin IG
51248_at	0.0106	3	-2.61729	0.486	PDZD11	PDZ domain containing 11
93210_at	0.0106	-3	-2.62137	-0.498	PGAP3	post-GPI attachment to proteins 3
5329_at	0.0106	3	-2.62123	0.847	PLAUR	\plasminogen activator, urokinase receptor\""
23012_at	0.0106	-3	-2.61568	-0.433	STK38L	serine/threonine kinase 38 like
84869_at	0.0107	-2.99	-2.63016	-0.483	CBR4	carbonyl reductase 4
374378_at	0.0107	2.99	-2.626	0.263	GALNT18	UDP-N-acetyl-alpha-D-galactosamine:polypeptide N-acetylgalactosaminyltransferase-like 4
5524_at	0.0107	2.99	-2.63002	0.309	PTPA	\protein phosphatase 2A activator, regulatory subunit 4\""
28984_at	0.0107	2.99	-2.62891	1.5	RGCC	chromosome 13 open reading frame 15
23232_at	0.0107	-2.99	-2.63154	-0.386	TBC1D12	\TBC1 domain family, member 12\""
7100_at	0.0107	2.99	-2.62722	0.315	TLR5	toll-like receptor 5
79650_at	0.0107	2.99	-2.63025	0.401	USB1	chromosome 16 open reading frame 57
7559_at	0.0107	-2.99	-2.62944	-0.43	ZNF12	zinc finger protein 12
10939_at	0.0108	-2.99	-2.63662	-0.545	AFG3L2	AFG3 ATPase family gene 3-like 2 (S. cerevisiae)
23196_at	0.0108	-2.99	-2.63513	-0.595	FAM120A	family with sequence similarity 120A
2854_at	0.0108	-2.99	-2.6399	-0.282	GPR32	G protein-coupled receptor 32
83642_at	0.0108	2.99	-2.6344	0.482	SELENOO	selenoprotein O
91252_at	0.0108	2.99	-2.63829	0.376	SLC39A13	\solute carrier family 39 (zinc transporter), member 13\""
9517_at	0.0108	-2.99	-2.63306	-0.682	SPTLC2	\serine palmitoyltransferase, long chain base subunit 2\""
23527_at	0.0109	-2.99	-2.64097	-0.48	ACAP2	\ArfGAP with coiled-coil, ankyrin repeat and PH domains 2\""
84126_at	0.0109	2.98	-2.64308	0.276	ATRIP	ATR interacting protein
53335_at	0.0109	-2.99	-2.6412	-0.594	BCL11A	B-cell CLL/lymphoma 11A (zinc finger protein)
84798_at	0.0109	2.98	-2.64458	0.429	C19orf48	chromosome 19 open reading frame 48
100628315_at	0.0109	2.98	-2.64292	0.64	DNM3OS	DNM3 opposite strand/antisense RNA (non-protein coding)
8332_at	0.0109	2.98	-2.6453	0.288	HIST1H2AL	\histone cluster 1, H2al\""
3097_at	0.0109	-2.98	-2.64819	-0.54	HIVEP2	human immunodeficiency virus type I enhancer binding protein 2
3189_at	0.0109	-2.98	-2.64858	-0.7	HNRNPH3	heterogeneous nuclear ribonucleoprotein H3 (2H9)
4701_at	0.0109	2.98	-2.64254	0.397	NDUFA7	\NADH dehydrogenase (ubiquinone) 1 alpha subcomplex, 7, 14.5kDa\""
5008_at	0.0109	2.98	-2.64705	0.593	OSM	oncostatin M
51131_at	0.0109	2.98	-2.64376	0.525	PHF11	PHD finger protein 11
5741_at	0.0109	2.98	-2.64325	0.238	PTH	parathyroid hormone
121665_at	0.0109	-2.98	-2.64835	-0.375	SPPL3	signal peptide peptidase-like 3
23211_at	0.0109	-2.98	-2.64263	-0.569	ZC3H4	zinc finger CCCH-type containing 4
56938_at	0.011	2.98	-2.65226	0.866	ARNTL2	aryl hydrocarbon receptor nuclear translocator-like 2
170506_at	0.011	-2.98	-2.65413	-0.44	DHX36	DEAH (Asp-Glu-Ala-His) box polypeptide 36
2191_at	0.011	2.98	-2.65193	0.397	FAP	\fibroblast activation protein, alpha\""
26235_at	0.011	-2.98	-2.65331	-0.748	FBXL4	F-box and leucine-rich repeat protein 4
26272_at	0.011	2.98	-2.65175	0.304	FBXO4	F-box protein 4
8290_at	0.011	2.98	-2.65091	0.22	HIST3H3	\histone cluster 3, H3\""
4306_at	0.011	-2.98	-2.65481	-0.72	NR3C2	\nuclear receptor subfamily 3, group C, member 2\""
5204_at	0.011	2.98	-2.65394	0.407	PFDN5	prefoldin subunit 5
58480_at	0.011	-2.98	-2.65293	-0.887	RHOU	\ras homolog gene family, member U\""
8991_at	0.011	-2.98	-2.65643	-1.04	SELENBP1	selenium binding protein 1
84561_at	0.011	2.98	-2.65277	0.502	SLC12A8	\solute carrier family 12 (potassium/chloride transporters), member 8\""
201799_at	0.011	2.98	-2.6564	0.774	TMEM154	transmembrane protein 154
57544_at	0.011	-2.98	-2.65113	-0.638	TXNDC16	thioredoxin domain containing 16
441150_at	0.0111	2.97	-2.66284	0.521	C6orf226	chromosome 6 open reading frame 226
83460_at	0.0111	2.98	-2.65875	0.397	EMC6	transmembrane protein 93
26035_at	0.0111	-2.97	-2.66306	-0.49	GLCE	glucuronic acid epimerase
79083_at	0.0111	2.97	-2.65998	0.737	MLPH	melanophilin
4976_at	0.0111	-2.97	-2.66278	-0.495	OPA1	optic atrophy 1 (autosomal dominant)
64282_at	0.0111	-2.98	-2.6589	-0.693	PAPD5	PAP associated domain containing 5
788_at	0.0111	-2.97	-2.66151	-0.522	SLC25A20	\solute carrier family 25 (carnitine/acylcarnitine translocase), member 20\""
6809_at	0.0111	-2.98	-2.65902	-0.444	STX3	syntaxin 3
37_at	0.0112	2.97	-2.66975	0.523	ACADVL	\acyl-CoA dehydrogenase, very long chain\""
55745_at	0.0112	-2.97	-2.66911	-0.501	AP5M1	\MU-2/AP1M2 domain containing, death-inducing\""
419_at	0.0112	2.97	-2.67111	1.78	ART3	ADP-ribosyltransferase 3
28960_at	0.0112	2.97	-2.67092	0.481	DCPS	\decapping enzyme, scavenger\""
200504_at	0.0112	2.97	-2.67017	0.425	GKN2	gastrokine 2
3192_at	0.0112	-2.97	-2.67238	-0.602	HNRNPU	heterogeneous nuclear ribonucleoprotein U (scaffold attachment factor A)
91464_at	0.0112	-2.97	-2.6721	-0.996	ISX	intestine-specific homeobox
55327_at	0.0112	-2.97	-2.66636	-0.647	LIN7C	lin-7 homolog C (C. elegans)
266812_at	0.0112	2.97	-2.67069	0.386	NAP1L5	nucleosome assembly protein 1-like 5
84513_at	0.0112	2.97	-2.66615	0.6	PLPP5	phosphatidic acid phosphatase type 2 domain containing 1B
201973_at	0.0112	2.97	-2.66674	0.665	PRIMPOL	coiled-coil domain containing 111
196383_at	0.0112	2.97	-2.66539	0.983	RILPL2	Rab interacting lysosomal protein-like 2
6568_at	0.0112	2.97	-2.67048	0.334	SLC17A1	\solute carrier family 17 (sodium phosphate), member 1\""
11059_at	0.0112	-2.97	-2.67213	-0.425	WWP1	WW domain containing E3 ubiquitin protein ligase 1
55109_at	0.0113	-2.97	-2.67482	-0.519	AGGF1	angiogenic factor with G patch and FHA domains 1
23412_at	0.0113	2.97	-2.67471	0.499	COMMD3	COMM domain containing 3
1824_at	0.0113	-2.97	-2.67342	-0.881	DSC2	desmocollin 2
684959_at	0.0113	2.96	-2.68027	0.653	SNORA25	\small nucleolar RNA, H/ACA box 25\""
27010_at	0.0113	2.97	-2.6742	0.913	TPK1	thiamin pyrophosphokinase 1
84146_at	0.0113	-2.97	-2.67622	-0.591	ZNF644	zinc finger protein 644
81573_at	0.0114	-2.96	-2.68364	-0.442	ANKRD13C	ankyrin repeat domain 13C
57175_at	0.0114	2.96	-2.68656	0.324	CORO1B	\coronin, actin binding protein, 1B\""
51780_at	0.0114	-2.96	-2.6862	-0.479	KDM3B	lysine (K)-specific demethylase 3B
23376_at	0.0114	-2.96	-2.6864	-0.632	UFL1	UFM1-specific ligase 1
339324_at	0.0114	-2.96	-2.68851	-0.468	ZNF260	zinc finger protein 260
9181_at	0.0115	2.96	-2.69011	0.236	ARHGEF2	Rho/Rac guanine nucleotide exchange factor (GEF) 2
388650_at	0.0115	2.96	-2.68931	0.573	FAM69A	\family with sequence similarity 69, member A\""
4670_at	0.0115	-2.95	-2.69491	-1.08	HNRNPM	heterogeneous nuclear ribonucleoprotein M
57563_at	0.0115	-2.96	-2.69299	-0.887	KLHL8	kelch-like 8 (Drosophila)
10015_at	0.0115	-2.96	-2.69139	-0.627	PDCD6IP	programmed cell death 6 interacting protein
26073_at	0.0115	2.95	-2.69374	0.372	POLDIP2	\polymerase (DNA-directed), delta interacting protein 2\""
440944_at	0.0115	2.96	-2.68944	0.459	THUMPD3-AS1	uncharacterized LOC440944
9278_at	0.0115	2.95	-2.6962	0.349	ZBTB22	zinc finger and BTB domain containing 22
847_at	0.0116	-2.95	-2.70284	-0.676	CAT	catalase
3669_at	0.0116	2.95	-2.69925	1.04	ISG20	interferon stimulated exonuclease gene 20kDa
51574_at	0.0116	-2.95	-2.70195	-0.492	LARP7	\La ribonucleoprotein domain family, member 7\""
91750_at	0.0116	2.95	-2.70243	0.269	LIN52	lin-52 homolog (C. elegans)
4200_at	0.0116	-2.95	-2.6968	-0.714	ME2	\malic enzyme 2, NAD(+)-dependent, mitochondrial\""
79817_at	0.0116	-2.95	-2.69898	-0.587	MOB3B	MOB kinase activator 3B
64430_at	0.0116	-2.95	-2.69862	-0.388	PCNX4	chromosome 14 open reading frame 135
23642_at	0.0116	2.95	-2.70322	0.695	SNHG1	small nucleolar RNA host gene 1 (non-protein coding)
27072_at	0.0116	-2.95	-2.70345	-0.327	VPS41	vacuolar protein sorting 41 homolog (S. cerevisiae)
9525_at	0.0116	-2.95	-2.69731	-0.389	VPS4B	vacuolar protein sorting 4 homolog B (S. cerevisiae)
5825_at	0.0117	-2.95	-2.70556	-0.635	ABCD3	\ATP-binding cassette, sub-family D (ALD), member 3\""
324_at	0.0117	-2.95	-2.70427	-0.359	APC	adenomatous polyposis coli
221416_at	0.0117	2.95	-2.7079	0.484	C6orf223	chromosome 6 open reading frame 223
57003_at	0.0117	-2.95	-2.70547	-0.851	CCDC47	coiled-coil domain containing 47
2010_at	0.0117	2.95	-2.70773	0.501	EMD	emerin
283987_at	0.0117	2.95	-2.70581	0.281	HID1	chromosome 17 open reading frame 28
9324_at	0.0117	2.95	-2.70552	0.537	HMGN3	high mobility group nucleosomal binding domain 3
100506012_at	0.0117	2.95	-2.70745	0.241	PPP5D1	serine/threonine-protein phosphatase 5-like
389376_at	0.0117	2.94	-2.71113	0.212	SFTA2	surfactant associated 2
83931_at	0.0117	2.95	-2.70833	0.328	STK40	serine/threonine kinase 40
158427_at	0.0117	-2.95	-2.70832	-0.753	TSTD2	thiosulfate sulfurtransferase (rhodanese)-like domain containing 2
80727_at	0.0117	2.95	-2.7098	0.316	TTYH3	tweety homolog 3 (Drosophila)
148327_at	0.0118	2.94	-2.71289	0.505	CREB3L4	cAMP responsive element binding protein 3-like 4
2971_at	0.0118	2.94	-2.71241	0.638	GTF3A	general transcription factor IIIA
3067_at	0.0118	2.94	-2.71205	0.347	HDC	histidine decarboxylase
4688_at	0.0118	2.94	-2.71726	1.1	NCF2	neutrophil cytosolic factor 2
56995_at	0.0118	-2.94	-2.71628	-0.572	TULP4	tubby like protein 4
65986_at	0.0118	-2.94	-2.71255	-0.942	ZBTB10	zinc finger and BTB domain containing 10
38_at	0.0119	-2.94	-2.72132	-0.414	ACAT1	acetyl-CoA acetyltransferase 1
23621_at	0.0119	2.94	-2.72523	0.288	BACE1	beta-site APP-cleaving enzyme 1
149951_at	0.0119	2.94	-2.72679	0.364	COMMD7	COMM domain containing 7
8895_at	0.0119	-2.94	-2.72634	-0.745	CPNE3	copine III
29926_at	0.0119	2.94	-2.72244	0.404	GMPPA	GDP-mannose pyrophosphorylase A
653319_at	0.0119	2.94	-2.72146	0.418	KIAA0895L	KIAA0895-like
64780_at	0.0119	2.94	-2.72631	0.477	MICAL1	\microtubule associated monoxygenase, calponin and LIM domain containing 1\""
4763_at	0.0119	-2.94	-2.72081	-0.256	NF1	neurofibromin 1
5203_at	0.0119	2.94	-2.7242	0.597	PFDN4	prefoldin subunit 4
5295_at	0.0119	-2.94	-2.72522	-0.587	PIK3R1	\phosphoinositide-3-kinase, regulatory subunit 1 (alpha)\""
80230_at	0.0119	-2.94	-2.72625	-0.362	RUFY1	RUN and FYVE domain containing 1
57630_at	0.0119	-2.94	-2.72383	-0.471	SH3RF1	SH3 domain containing ring finger 1
523_at	0.012	-2.93	-2.7299	-0.599	ATP6V1A	\ATPase, H+ transporting, lysosomal 70kDa, V1 subunit A\""
597_at	0.012	2.93	-2.72943	1.54	BCL2A1	BCL2-related protein A1
51226_at	0.012	2.93	-2.72846	0.692	COPZ2	\coatomer protein complex, subunit zeta 2\""
64174_at	0.012	2.93	-2.72725	0.588	DPEP2	dipeptidase 2
8818_at	0.012	2.93	-2.73118	0.419	DPM2	\dolichyl-phosphate mannosyltransferase polypeptide 2, regulatory subunit\""
100506783_at	0.012	2.93	-2.73312	0.401	HOXD-AS2	uncharacterized LOC100506783
3294_at	0.012	-2.93	-2.7286	-1.31	HSD17B2	hydroxysteroid (17-beta) dehydrogenase 2
84892_at	0.012	2.93	-2.72795	0.418	POMGNT2	chromosome 3 open reading frame 39
23262_at	0.012	-2.93	-2.73242	-0.579	PPIP5K2	diphosphoinositol pentakisphosphate kinase 2
5526_at	0.012	2.93	-2.73132	0.572	PPP2R5B	\protein phosphatase 2, regulatory subunit B', beta\""
80758_at	0.012	2.93	-2.73073	0.371	PRR7	proline rich 7 (synaptic)
10111_at	0.012	-2.93	-2.73181	-0.753	RAD50	RAD50 homolog (S. cerevisiae)
51347_at	0.012	-2.93	-2.73243	-0.487	TAOK3	TAO kinase 3
56829_at	0.012	-2.93	-2.73299	-0.405	ZC3HAV1	\zinc finger CCCH-type, antiviral 1\""
8890_at	0.0121	2.93	-2.73677	0.256	EIF2B4	\eukaryotic translation initiation factor 2B, subunit 4 delta, 67kDa\""
2332_at	0.0121	-2.93	-2.73457	-0.381	FMR1	fragile X mental retardation 1
10013_at	0.0121	2.93	-2.73976	0.256	HDAC6	histone deacetylase 6
3845_at	0.0121	-2.93	-2.73714	-0.617	KRAS	v-Ki-ras2 Kirsten rat sarcoma viral oncogene homolog
27258_at	0.0121	2.93	-2.73827	0.345	LSM3	\LSM3 homolog, U6 small nuclear RNA associated (S. cerevisiae)\""
5228_at	0.0121	2.93	-2.7347	0.303	PGF	placental growth factor
735301_at	0.0121	2.93	-2.73571	0.94	SNHG9	small nucleolar RNA host gene 9 (non-protein coding)
11017_at	0.0121	2.93	-2.74001	0.44	SNRNP27	small nuclear ribonucleoprotein 27kDa (U4/U6.U5)
253264_at	0.0121	2.93	-2.73978	0.958	ZNF503-AS1	ZNF503 antisense RNA 1 (non-protein coding)
8289_at	0.0122	-2.92	-2.74774	-0.307	ARID1A	AT rich interactive domain 1A (SWI-like)
647024_at	0.0122	-2.93	-2.74359	-0.514	C6orf132	chromosome 6 open reading frame 132
286053_at	0.0122	2.92	-2.7484	0.294	NSMCE2	\non-SMC element 2, MMS21 homolog (S. cerevisiae)\""
222553_at	0.0122	2.92	-2.74557	0.298	SLC35F1	\solute carrier family 35, member F1\""
4076_at	0.0123	-2.92	-2.75319	-0.367	CAPRIN1	cell cycle associated protein 1
1522_at	0.0123	-2.92	-2.75223	-0.568	CTSZ	cathepsin Z
27333_at	0.0123	-2.92	-2.75601	-1.21	GOLIM4	golgi integral membrane protein 4
7804_at	0.0123	2.92	-2.75404	0.589	LRP8	\low density lipoprotein receptor-related protein 8, apolipoprotein e receptor\""
116541_at	0.0123	2.92	-2.75584	0.307	MRPL54	mitochondrial ribosomal protein L54
51529_at	0.0124	2.92	-2.75641	0.244	ANAPC11	anaphase promoting complex subunit 11
2059_at	0.0124	-2.91	-2.76122	-0.614	EPS8	epidermal growth factor receptor pathway substrate 8
9648_at	0.0124	-2.92	-2.75775	-0.484	GCC2	GRIP and coiled-coil domain containing 2
149986_at	0.0124	-2.92	-2.76066	-0.308	LSM14B	\LSM14B, SCD6 homolog B (S. cerevisiae)\""
4832_at	0.0124	2.92	-2.75764	0.431	NME3	\non-metastatic cells 3, protein expressed in\""
4905_at	0.0124	-2.92	-2.75838	-0.388	NSF	N-ethylmaleimide-sensitive factor
89927_at	0.0125	2.91	-2.76571	0.52	C16orf45	chromosome 16 open reading frame 45
1307_at	0.0125	2.91	-2.76937	0.725	COL16A1	\collagen, type XVI, alpha 1\""
10890_at	0.0125	2.91	-2.76567	0.494	RAB10	\RAB10, member RAS oncogene family\""
93627_at	0.0125	-2.91	-2.76369	-0.361	TBCK	TBC1 domain containing kinase
51272_at	0.0126	2.91	-2.77188	0.222	BET1L	blocked early in transport 1 homolog (S. cerevisiae)-like
1212_at	0.0126	2.91	-2.77669	0.818	CLTB	\clathrin, light chain B\""
100505592_at	0.0126	2.91	-2.77436	0.657	GAPLINC	uncharacterized LOC100505592
51184_at	0.0126	2.91	-2.77444	0.416	GPN3	GPN-loop GTPase 3
8645_at	0.0126	-2.91	-2.77278	-0.796	KCNK5	\potassium channel, subfamily K, member 5\""
80097_at	0.0126	2.91	-2.7711	0.336	MZT2B	mitotic spindle organizing protein 2B
57447_at	0.0126	-2.91	-2.77294	-0.731	NDRG2	NDRG family member 2
9050_at	0.0126	2.91	-2.77241	1.09	PSTPIP2	proline-serine-threonine phosphatase interacting protein 2
6519_at	0.0126	-2.91	-2.77512	-2.17	SLC3A1	\solute carrier family 3 (cystine, dibasic and neutral amino acid transporters, activator of cystine, dibasic and neutral amino acid transport), member 1\""
7162_at	0.0126	2.91	-2.77537	0.416	TPBG	trophoblast glycoprotein
56999_at	0.0127	2.9	-2.77827	0.332	ADAMTS9	\ADAM metallopeptidase with thrombospondin type 1 motif, 9\""
147968_at	0.0127	2.9	-2.77791	0.884	CAPN12	calpain 12
6934_at	0.0127	-2.9	-2.78052	-0.543	TCF7L2	\transcription factor 7-like 2 (T-cell specific, HMG-box)\""
7297_at	0.0127	2.9	-2.78476	0.501	TYK2	tyrosine kinase 2
29855_at	0.0127	-2.9	-2.78425	-0.561	UBN1	ubinuclein 1
84971_at	0.0128	2.9	-2.78529	0.372	ATG4D	ATG4 autophagy related 4 homolog D (S. cerevisiae)
23097_at	0.0128	-2.9	-2.78661	-0.446	CDK19	cyclin-dependent kinase 19
22875_at	0.0128	-2.9	-2.79023	-0.658	ENPP4	ectonucleotide pyrophosphatase/phosphodiesterase 4 (putative)
26270_at	0.0128	2.9	-2.78586	1.13	FBXO6	F-box protein 6
3045_at	0.0128	2.9	-2.79013	0.457	HBD	\hemoglobin, delta\""
9053_at	0.0128	-2.9	-2.78483	-0.589	MAP7	microtubule-associated protein 7
79868_at	0.0129	2.9	-2.79299	0.285	ALG13	asparagine-linked glycosylation 13 homolog (S. cerevisiae)
83607_at	0.0129	-2.9	-2.79378	-0.36	AMMECR1L	AMME chromosomal region gene 1-like
3601_at	0.0129	2.9	-2.79347	0.697	IL15RA	\interleukin 15 receptor, alpha\""
5033_at	0.0129	2.89	-2.79711	0.695	P4HA1	\prolyl 4-hydroxylase, alpha polypeptide I\""
5048_at	0.0129	-2.9	-2.79241	-0.396	PAFAH1B1	\platelet-activating factor acetylhydrolase 1b, regulatory subunit 1 (45kDa)\""
90843_at	0.0129	2.89	-2.79745	0.404	TCEAL8	transcription elongation factor A (SII)-like 8
394_at	0.013	-2.89	-2.80252	-0.527	ARHGAP5	Rho GTPase activating protein 5
10961_at	0.013	-2.89	-2.79892	-0.44	ERP29	endoplasmic reticulum protein 29
644656_at	0.013	2.89	-2.80399	0.362	LOC644656	uncharacterized LOC644656
54872_at	0.013	-2.89	-2.79918	-0.772	PIGG	\phosphatidylinositol glycan anchor biosynthesis, class G\""
6331_at	0.013	2.89	-2.8028	0.308	SCN5A	\sodium channel, voltage-gated, type V, alpha subunit\""
6533_at	0.013	2.89	-2.79902	0.255	SLC6A6	\solute carrier family 6 (neurotransmitter transporter, taurine), member 6\""
7562_at	0.013	-2.89	-2.80206	-0.479	ZNF708	zinc finger protein 708
126_at	0.0131	-2.89	-2.80807	-1.26	ADH1C	\alcohol dehydrogenase 1C (class I), gamma polypeptide\""
56987_at	0.0131	-2.89	-2.80857	-0.473	BBX	bobby sox homolog (Drosophila)
1604_at	0.0131	2.89	-2.8083	1.49	CD55	\CD55 molecule, decay accelerating factor for complement (Cromer blood group)\""
128866_at	0.0131	-2.89	-2.80841	-0.598	CHMP4B	charged multivesicular body protein 4B
152756_at	0.0131	2.89	-2.81159	0.218	FAM218A	chromosome 4 open reading frame 39
2650_at	0.0131	-2.88	-2.81193	-0.656	GCNT1	\glucosaminyl (N-acetyl) transferase 1, core 2\""
5209_at	0.0131	2.89	-2.80958	0.964	PFKFB3	\6-phosphofructo-2-kinase/fructose-2,6-biphosphatase 3\""
6746_at	0.0131	2.89	-2.81116	0.357	SSR2	\signal sequence receptor, beta (translocon-associated protein beta)\""
89870_at	0.0131	2.89	-2.80887	0.626	TRIM15	tripartite motif containing 15
83548_at	0.0132	-2.88	-2.81786	-0.361	COG3	component of oligomeric golgi complex 3
7052_at	0.0132	2.88	-2.81466	0.366	TGM2	\transglutaminase 2 (C polypeptide, protein-glutamine-gamma-glutamyltransferase)\""
128229_at	0.0132	2.88	-2.81622	0.373	TSACC	chromosome 1 open reading frame 182
80000_at	0.0133	2.88	-2.82041	0.422	GREB1L	growth regulation by estrogen in breast cancer-like
23516_at	0.0133	-2.88	-2.82188	-0.342	SLC39A14	\solute carrier family 39 (zinc transporter), member 14\""
144108_at	0.0133	-2.88	-2.82552	-0.608	SPTY2D1	\SPT2, Suppressor of Ty, domain containing 1 (S. cerevisiae)\""
6916_at	0.0133	2.88	-2.82319	0.404	TBXAS1	thromboxane A synthase 1 (platelet)
439_at	0.0134	2.88	-2.82665	0.384	ASNA1	\arsA arsenite transporter, ATP-binding, homolog 1 (bacterial)\""
801_at	0.0134	-2.88	-2.82803	-0.503	CALM1	\calmodulin 1 (phosphorylase kinase, delta)\""
53944_at	0.0134	-2.87	-2.82861	-0.319	CSNK1G1	\casein kinase 1, gamma 1\""
5189_at	0.0134	-2.87	-2.83053	-0.517	PEX1	peroxisomal biogenesis factor 1
5783_at	0.0134	2.87	-2.83197	0.547	PTPN13	\protein tyrosine phosphatase, non-receptor type 13 (APO-1/CD95 (Fas)-associated phosphatase)\""
117852_at	0.0134	2.87	-2.83178	0.343	TRIM78P	\tripartite motif containing 78, pseudogene\""
353322_at	0.0135	2.87	-2.83404	0.85	ANKRD37	ankyrin repeat domain 37
83856_at	0.0135	-2.87	-2.83387	-0.349	FSD1L	fibronectin type III and SPRY domain containing 1-like
688_at	0.0135	-2.87	-2.83311	-0.796	KLF5	Kruppel-like factor 5 (intestinal)
57149_at	0.0135	2.87	-2.83317	0.47	LYRM1	LYR motif containing 1
25819_at	0.0135	2.87	-2.8375	0.331	NOCT	CCR4 carbon catabolite repression 4-like (S. cerevisiae)
8437_at	0.0135	2.87	-2.83565	0.313	RASAL1	RAS protein activator like 1 (GAP1 like)
7031_at	0.0135	2.87	-2.83873	1.51	TFF1	trefoil factor 1
10380_at	0.0136	-2.87	-2.84268	-0.527	BPNT1	\3'(2'), 5'-bisphosphate nucleotidase 1\""
8192_at	0.0136	2.87	-2.84506	0.363	CLPP	\ClpP caseinolytic peptidase, ATP-dependent, proteolytic subunit homolog (E. coli)\""
3096_at	0.0136	-2.87	-2.84213	-0.404	HIVEP1	human immunodeficiency virus type I enhancer binding protein 1
124512_at	0.0136	2.87	-2.83953	0.342	METTL23	methyltransferase like 23
9733_at	0.0136	-2.87	-2.84209	-0.413	SART3	squamous cell carcinoma antigen recognized by T cells 3
10050_at	0.0136	-2.87	-2.84223	-0.786	SLC17A4	\solute carrier family 17 (sodium phosphate), member 4\""
1811_at	0.0136	-2.87	-2.84366	-0.745	SLC26A3	\solute carrier family 26, member 3\""
10610_at	0.0136	2.87	-2.84539	0.631	ST6GALNAC2	\ST6 (alpha-N-acetyl-neuraminyl-2,3-beta-galactosyl-1,3)-N-acetylgalactosaminide alpha-2,6-sialyltransferase 2\""
54880_at	0.0137	-2.86	-2.84578	-0.347	BCOR	BCL6 corepressor
22894_at	0.0137	-2.86	-2.84945	-0.443	DIS3	DIS3 mitotic control homolog (S. cerevisiae)
56940_at	0.0137	2.86	-2.85113	0.488	DUSP22	dual specificity phosphatase 22
3174_at	0.0137	-2.86	-2.84902	-0.824	HNF4G	\hepatocyte nuclear factor 4, gamma\""
113230_at	0.0137	2.86	-2.84851	0.34	MISP3	uncharacterized LOC113230
114825_at	0.0137	-2.86	-2.85109	-0.413	PWWP2A	PWWP domain containing 2A
9364_at	0.0137	2.86	-2.8518	0.236	RAB28	\RAB28, member RAS oncogene family\""
6576_at	0.0137	2.86	-2.84625	0.51	SLC25A1	\solute carrier family 25 (mitochondrial carrier; citrate transporter), member 1\""
79161_at	0.0137	2.86	-2.84696	0.663	TMEM243	chromosome 7 open reading frame 23
353_at	0.0138	2.86	-2.85439	0.402	APRT	adenine phosphoribosyltransferase
574538_at	0.0138	2.86	-2.85366	0.195	LOC574538	uncharacterized LOC574538
4222_at	0.0138	2.86	-2.85623	0.506	MEOX1	mesenchyme homeobox 1
23381_at	0.0138	2.86	-2.85694	0.311	SMG5	\smg-5 homolog, nonsense mediated mRNA decay factor (C. elegans)\""
55326_at	0.0139	-2.85	-2.86404	-0.75	AGPAT5	\1-acylglycerol-3-phosphate O-acyltransferase 5 (lysophosphatidic acid acyltransferase, epsilon)\""
54454_at	0.0139	-2.86	-2.85993	-0.38	ATAD2B	\ATPase family, AAA domain containing 2B\""
552889_at	0.0139	-2.85	-2.86481	-0.348	ATXN7L3B	ataxin 7-like 3B
55698_at	0.0139	2.85	-2.86301	0.269	RADIL	Ras association and DIL domains
10992_at	0.0139	-2.86	-2.8623	-0.409	SF3B2	\splicing factor 3b, subunit 2, 145kDa\""
6690_at	0.0139	2.86	-2.85906	0.722	SPINK1	\serine peptidase inhibitor, Kazal type 1\""
7070_at	0.0139	2.86	-2.86035	0.519	THY1	Thy-1 cell surface antigen
7716_at	0.0139	-2.86	-2.86001	-0.341	VEZF1	vascular endothelial zinc finger 1
51663_at	0.0139	-2.86	-2.86076	-0.703	ZFR	zinc finger RNA binding protein
113146_at	0.014	2.85	-2.86593	0.29	AHNAK2	AHNAK nucleoprotein 2
201176_at	0.014	2.85	-2.8678	0.342	ARHGAP27	Rho GTPase activating protein 27
79140_at	0.014	2.85	-2.8673	0.43	CCDC28B	coiled-coil domain containing 28B
152330_at	0.014	-2.85	-2.8685	-0.39	CNTN4	contactin 4
55788_at	0.014	-2.85	-2.86778	-0.681	LMBRD1	LMBR1 domain containing 1
4040_at	0.014	-2.85	-2.8664	-0.249	LRP6	low density lipoprotein receptor-related protein 6
8569_at	0.014	2.85	-2.87055	0.284	MKNK1	MAP kinase interacting serine/threonine kinase 1
58473_at	0.014	2.85	-2.86987	0.628	PLEKHB1	\pleckstrin homology domain containing, family B (evectins) member 1\""
9701_at	0.014	2.85	-2.87005	0.319	PPP6R2	\protein phosphatase 6, regulatory subunit 2\""
5892_at	0.014	2.85	-2.86635	0.198	RAD51D	RAD51 homolog D (S. cerevisiae)
90525_at	0.014	2.85	-2.86782	0.293	SHF	Src homology 2 domain containing F
64426_at	0.014	-2.85	-2.86947	-0.488	SUDS3	suppressor of defective silencing 3 homolog (S. cerevisiae)
8824_at	0.0141	-2.85	-2.87481	-1.17	CES2	carboxylesterase 2
55816_at	0.0141	2.85	-2.87744	0.278	DOK5	docking protein 5
3383_at	0.0141	2.85	-2.87763	0.449	ICAM1	intercellular adhesion molecule 1
222484_at	0.0141	-2.85	-2.87241	-0.53	LNX2	ligand of numb-protein X 2
78999_at	0.0141	2.85	-2.87577	0.508	LRFN4	leucine rich repeat and fibronectin type III domain containing 4
222236_at	0.0141	-2.85	-2.87182	-0.788	NAPEPLD	N-acyl phosphatidylethanolamine phospholipase D
9240_at	0.0141	2.85	-2.87365	0.568	PNMA1	paraneoplastic antigen MA1
8842_at	0.0141	-2.85	-2.87196	-1.1	PROM1	prominin 1
55197_at	0.0141	-2.85	-2.87536	-0.414	RPRD1A	regulation of nuclear pre-mRNA domain containing 1A
6446_at	0.0141	2.85	-2.87192	0.783	SGK1	serum/glucocorticoid regulated kinase 1
7368_at	0.0141	-2.85	-2.87239	-1.2	UGT8	UDP glycosyltransferase 8
643783_at	0.0141	2.85	-2.87363	0.326	USP46-AS1	uncharacterized LOC643783
10498_at	0.0142	2.84	-2.88345	0.343	CARM1	coactivator-associated arginine methyltransferase 1
1472_at	0.0142	2.84	-2.8823	0.24	CST4	cystatin S
1850_at	0.0142	-2.84	-2.8804	-0.232	DUSP8	dual specificity phosphatase 8
139341_at	0.0142	2.84	-2.88377	0.432	FUNDC1	FUN14 domain containing 1
27069_at	0.0142	-2.84	-2.88023	-0.406	GHITM	growth hormone inducible transmembrane protein
3454_at	0.0142	-2.84	-2.88238	-0.435	IFNAR1	\interferon (alpha, beta and omega) receptor 1\""
10989_at	0.0142	-2.84	-2.88022	-0.666	IMMT	\inner membrane protein, mitochondrial\""
5927_at	0.0142	-2.84	-2.88338	-0.301	KDM5A	lysine (K)-specific demethylase 5A
57498_at	0.0142	-2.85	-2.87795	-0.976	KIDINS220	\kinase D-interacting substrate, 220kDa\""
8260_at	0.0142	2.84	-2.88393	0.423	NAA10	\N(alpha)-acetyltransferase 10, NatA catalytic subunit\""
5933_at	0.0142	2.84	-2.88223	0.166	RBL1	retinoblastoma-like 1 (p107)
11030_at	0.0142	2.84	-2.88343	0.806	RBPMS	RNA binding protein with multiple splicing
27341_at	0.0142	2.85	-2.87887	0.544	RRP7A	ribosomal RNA processing 7 homolog A (S. cerevisiae)
207107_at	0.0142	2.85	-2.87816	0.33	SFTA1P	\surfactant associated 1, pseudogene\""
6764_at	0.0142	2.84	-2.8831	0.489	ST5	suppression of tumorigenicity 5
3185_at	0.0143	-2.84	-2.88595	-0.725	HNRNPF	heterogeneous nuclear ribonucleoprotein F
3430_at	0.0143	2.84	-2.8901	0.421	IFI35	interferon-induced protein 35
64327_at	0.0143	-2.84	-2.89024	-0.357	LMBR1	limb region 1 homolog (mouse)
55320_at	0.0143	-2.84	-2.89016	-0.567	MIS18BP1	MIS18 binding protein 1
29100_at	0.0143	2.84	-2.88732	0.403	TMEM208	transmembrane protein 208
7280_at	0.0143	2.84	-2.88935	0.967	TUBB2A	\tubulin, beta 2A class IIa\""
2232_at	0.0144	2.84	-2.89096	0.575	FDXR	ferredoxin reductase
3726_at	0.0144	2.84	-2.89143	0.568	JUNB	jun B proto-oncogene
56911_at	0.0144	2.84	-2.89476	1.14	MAP3K7CL	chromosome 21 open reading frame 7
5373_at	0.0144	2.84	-2.89185	0.416	PMM2	phosphomannomutase 2
9338_at	0.0144	2.84	-2.89434	0.447	TCEAL1	transcription elongation factor A (SII)-like 1
55187_at	0.0144	-2.84	-2.89526	-0.444	VPS13D	vacuolar protein sorting 13 homolog D (S. cerevisiae)
29098_at	0.0145	2.83	-2.89909	0.297	RANGRF	RAN guanine nucleotide release factor
54822_at	0.0145	-2.83	-2.89894	-0.345	TRPM7	\transient receptor potential cation channel, subfamily M, member 7\""
83478_at	0.0146	2.83	-2.9065	0.208	ARHGAP24	Rho GTPase activating protein 24
1665_at	0.0146	-2.83	-2.90601	-0.572	DHX15	DEAH (Asp-Glu-Ala-His) box polypeptide 15
84173_at	0.0146	2.83	-2.90795	0.305	ELMOD3	ELMO/CED-12 domain containing 3
2984_at	0.0146	-2.83	-2.90516	-0.719	GUCY2C	guanylate cyclase 2C (heat stable enterotoxin receptor)
84458_at	0.0146	-2.83	-2.90264	-0.783	LCOR	ligand dependent nuclear receptor corepressor
51547_at	0.0146	2.83	-2.90768	0.38	SIRT7	sirtuin 7
10735_at	0.0146	-2.83	-2.90295	-0.63	STAG2	stromal antigen 2
91801_at	0.0147	-2.83	-2.91056	-0.246	ALKBH8	\alkB, alkylation repair homolog 8 (E. coli)\""
54205_at	0.0147	-2.83	-2.91105	-0.933	CYCS	\cytochrome c, somatic\""
4074_at	0.0147	-2.83	-2.91284	-0.479	M6PR	mannose-6-phosphate receptor (cation dependent)
280636_at	0.0147	2.83	-2.9121	0.326	SELENOH	chromosome 11 open reading frame 31
51188_at	0.0147	2.82	-2.91359	0.376	SS18L2	synovial sarcoma translocation gene on chromosome 18-like 2
7082_at	0.0147	-2.83	-2.90998	-0.399	TJP1	tight junction protein 1 (zona occludens 1)
81570_at	0.0148	2.82	-2.91564	0.274	CLPB	ClpB caseinolytic peptidase B homolog (E. coli)
3655_at	0.0148	-2.82	-2.91678	-1.1	ITGA6	\integrin, alpha 6\""
9209_at	0.0148	-2.82	-2.91488	-0.402	LRRFIP2	leucine rich repeat (in FLII) interacting protein 2
4973_at	0.0148	2.82	-2.91958	0.211	OLR1	oxidized low density lipoprotein (lectin-like) receptor 1
10039_at	0.0148	2.82	-2.91496	0.375	PARP3	\poly (ADP-ribose) polymerase family, member 3\""
8613_at	0.0148	-2.82	-2.92047	-0.46	PLPP3	phosphatidic acid phosphatase type 2B
9556_at	0.0149	2.82	-2.92238	0.377	C14orf2	chromosome 14 open reading frame 2
29080_at	0.0149	2.82	-2.92207	0.394	CCDC59	coiled-coil domain containing 59
28996_at	0.0149	-2.82	-2.9252	-0.35	HIPK2	homeodomain interacting protein kinase 2
10219_at	0.0149	-2.82	-2.92672	-0.276	KLRG1	\killer cell lectin-like receptor subfamily G, member 1\""
84967_at	0.0149	2.82	-2.92633	0.643	LSM10	\LSM10, U7 small nuclear RNA associated\""
10101_at	0.0149	2.82	-2.92441	0.312	NUBP2	nucleotide binding protein 2
116362_at	0.0149	2.82	-2.92335	0.968	RBP7	\retinol binding protein 7, cellular\""
152006_at	0.0149	-2.82	-2.92169	-0.345	RNF38	ring finger protein 38
80700_at	0.0149	2.82	-2.92463	0.664	UBXN6	UBX domain protein 6
116983_at	0.015	2.81	-2.93134	0.259	ACAP3	\ArfGAP with coiled-coil, ankyrin repeat and PH domains 3\""
55827_at	0.015	-2.81	-2.93	-0.633	DCAF6	DDB1 and CUL4 associated factor 6
649446_at	0.015	2.81	-2.93229	0.552	DLGAP1-AS1	uncharacterized LOC649446
80168_at	0.015	-2.82	-2.92827	-0.843	MOGAT2	monoacylglycerol O-acyltransferase 2
23314_at	0.015	-2.82	-2.92843	-0.966	SATB2	SATB homeobox 2
5552_at	0.015	2.81	-2.93155	1.04	SRGN	serglycin
79624_at	0.0151	-2.81	-2.93727	-0.486	ARMT1	chromosome 6 open reading frame 211
11117_at	0.0151	2.81	-2.93485	0.344	EMILIN1	elastin microfibril interfacer 1
57657_at	0.0151	2.81	-2.9386	0.308	HCN3	hyperpolarization activated cyclic nucleotide-gated potassium channel 3
4053_at	0.0151	2.81	-2.93558	0.438	LTBP2	latent transforming growth factor beta binding protein 2
4224_at	0.0151	-2.81	-2.93804	-1.6	MEP1A	\meprin A, alpha (PABA peptide hydrolase)\""
4625_at	0.0151	2.81	-2.9382	0.322	MYH7	\myosin, heavy chain 7, cardiac muscle, beta\""
27250_at	0.0151	-2.81	-2.93447	-1.16	PDCD4	programmed cell death 4 (neoplastic transformation inhibitor)
5201_at	0.0151	2.81	-2.93586	0.443	PFDN1	prefoldin subunit 1
26135_at	0.0151	-2.81	-2.9357	-0.728	SERBP1	SERPINE1 mRNA binding protein 1
98_at	0.0152	2.81	-2.9405	0.395	ACYP2	\acylphosphatase 2, muscle type\""
8451_at	0.0152	-2.81	-2.94257	-0.506	CUL4A	cullin 4A
57062_at	0.0152	-2.81	-2.94116	-0.39	DDX24	DEAD (Asp-Glu-Ala-Asp) box polypeptide 24
2195_at	0.0152	-2.81	-2.93889	-0.672	FAT1	FAT tumor suppressor homolog 1 (Drosophila)
284348_at	0.0152	2.81	-2.94207	0.348	LYPD5	LY6/PLAUR domain containing 5
10962_at	0.0152	2.81	-2.94364	0.435	MLLT11	\myeloid/lymphoid or mixed-lineage leukemia (trithorax homolog, Drosophila); translocated to, 11\""
10636_at	0.0152	2.81	-2.94303	0.395	RGS14	regulator of G-protein signaling 14
292_at	0.0152	-2.81	-2.94089	-0.395	SLC25A5	\solute carrier family 25 (mitochondrial carrier; adenine nucleotide translocator), member 5\""
54619_at	0.0153	-2.81	-2.94467	-0.498	CCNJ	cyclin J
146225_at	0.0153	2.81	-2.94585	1.08	CMTM2	CKLF-like MARVEL transmembrane domain containing 2
4850_at	0.0153	-2.8	-2.94842	-0.188	CNOT4	\CCR4-NOT transcription complex, subunit 4\""
11160_at	0.0153	-2.81	-2.94591	-0.508	ERLIN2	ER lipid raft associated 2
112802_at	0.0153	2.81	-2.94588	0.291	KRT71	keratin 71
403313_at	0.0153	-2.81	-2.94456	-0.524	PLPP6	phosphatidic acid phosphatase type 2 domain containing 2
5358_at	0.0153	2.8	-2.94978	0.794	PLS3	plastin 3
133619_at	0.0153	-2.8	-2.94849	-0.609	PRRC1	proline-rich coiled-coil 1
57698_at	0.0153	-2.81	-2.94601	-0.481	SHTN1	KIAA1598
23161_at	0.0153	-2.81	-2.94475	-0.505	SNX13	sorting nexin 13
84969_at	0.0153	2.81	-2.94469	0.39	TOX2	TOX high mobility group box family member 2
155066_at	0.0154	2.8	-2.95048	0.596	ATP6V0E2	\ATPase, H+ transporting V0 subunit e2\""
8545_at	0.0154	-2.8	-2.95434	-0.252	CGGBP1	CGG triplet repeat binding protein 1
55352_at	0.0154	2.8	-2.95476	0.44	COPRS	chromosome 17 open reading frame 79
54475_at	0.0154	2.8	-2.95319	0.248	NLE1	notchless homolog 1 (Drosophila)
84812_at	0.0154	2.8	-2.9545	0.459	PLCD4	\phospholipase C, delta 4\""
253143_at	0.0154	-2.8	-2.95407	-0.401	PRR14L	proline rich 14-like
339804_at	0.0155	2.8	-2.96158	0.722	C2orf74	chromosome 2 open reading frame 74
53905_at	0.0155	2.8	-2.95804	0.302	DUOX1	dual oxidase 1
9282_at	0.0155	-2.8	-2.95682	-0.599	MED14	mediator complex subunit 14
11066_at	0.0155	-2.8	-2.95767	-0.553	SNRNP35	small nuclear ribonucleoprotein 35kDa (U11/U12)
84926_at	0.0155	2.8	-2.95947	0.287	SPRYD3	SPRY domain containing 3
81627_at	0.0155	-2.8	-2.95955	-0.46	TRMT1L	TRM1 tRNA methyltransferase 1-like
284013_at	0.0155	2.8	-2.95814	0.328	VMO1	vitelline membrane outer layer 1 homolog (chicken)
10564_at	0.0156	-2.79	-2.96378	-0.471	ARFGEF2	ADP-ribosylation factor guanine nucleotide-exchange factor 2 (brefeldin A-inhibited)
8315_at	0.0156	-2.79	-2.96348	-0.351	BRAP	BRCA1 associated protein
200159_at	0.0156	2.79	-2.96577	0.296	C1orf100	chromosome 1 open reading frame 100
2109_at	0.0156	-2.8	-2.96326	-0.425	ETFB	\electron-transfer-flavoprotein, beta polypeptide\""
3169_at	0.0156	-2.8	-2.96293	-0.599	FOXA1	forkhead box A1
2800_at	0.0156	-2.79	-2.96615	-0.254	GOLGA1	golgin A1
100506840_at	0.0156	2.79	-2.96693	0.171	IQCF4	IQ motif containing F5 pseudogene
339123_at	0.0156	2.79	-2.96404	0.389	JMJD8	jumonji domain containing 8
5831_at	0.0156	2.79	-2.96492	0.482	PYCR1	pyrroline-5-carboxylate reductase 1
90313_at	0.0156	2.79	-2.96497	0.389	TP53I13	tumor protein p53 inducible protein 13
10078_at	0.0156	2.8	-2.96241	0.281	TSSC4	tumor suppressing subtransferable candidate 4
1293_at	0.0157	2.79	-2.97235	1.17	COL6A3	\collagen, type VI, alpha 3\""
30001_at	0.0157	2.79	-2.97132	0.918	ERO1A	ERO1-like (S. cerevisiae)
661_at	0.0157	2.79	-2.96971	0.324	POLR3D	\polymerase (RNA) III (DNA directed) polypeptide D, 44kDa\""
5981_at	0.0157	-2.79	-2.97132	-0.528	RFC1	\replication factor C (activator 1) 1, 145kDa\""
79651_at	0.0157	2.79	-2.97002	0.524	RHBDF2	rhomboid 5 homolog 2 (Drosophila)
23670_at	0.0157	-2.79	-2.9691	-0.503	TMEM2	transmembrane protein 2
9320_at	0.0157	-2.79	-2.97213	-0.392	TRIP12	thyroid hormone receptor interactor 12
26995_at	0.0157	-2.79	-2.97059	-0.46	TRUB2	TruB pseudouridine (psi) synthase homolog 2 (E. coli)
23204_at	0.0158	-2.79	-2.97733	-0.433	ARL6IP1	ADP-ribosylation factor-like 6 interacting protein 1
8853_at	0.0158	-2.79	-2.97836	-0.488	ASAP2	\ArfGAP with SH3 domain, ankyrin repeat and PH domain 2\""
1855_at	0.0158	2.79	-2.97627	0.419	DVL1	\dishevelled, dsh homolog 1 (Drosophila)\""
5423_at	0.0158	2.79	-2.97411	0.445	POLB	\polymerase (DNA directed), beta\""
23043_at	0.0158	-2.79	-2.97804	-0.55	TNIK	TRAF2 and NCK interacting kinase
8455_at	0.0159	-2.78	-2.9818	-0.702	ATRN	attractin
2550_at	0.0159	2.78	-2.98059	0.352	GABBR1	\gamma-aminobutyric acid (GABA) B receptor, 1\""
4256_at	0.0159	2.78	-2.98042	1.05	MGP	matrix Gla protein
5162_at	0.0159	-2.79	-2.98009	-0.418	PDHB	pyruvate dehydrogenase (lipoamide) beta
26147_at	0.0159	2.78	-2.98272	0.543	PHF19	PHD finger protein 19
123_at	0.0159	-2.78	-2.98238	-0.917	PLIN2	perilipin 2
55974_at	0.0159	2.79	-2.97973	0.416	SLC50A1	\solute carrier family 50 (sugar transporter), member 1\""
7014_at	0.0159	-2.78	-2.98341	-0.35	TERF2	telomeric repeat binding factor 2
131601_at	0.0159	2.78	-2.98063	0.522	TPRA1	\transmembrane protein, adipocyte asscociated 1\""
957_at	0.016	-2.78	-2.9863	-0.576	ENTPD5	ectonucleoside triphosphate diphosphohydrolase 5
84734_at	0.016	2.78	-2.9879	0.331	FAM167B	\family with sequence similarity 167, member B\""
23185_at	0.016	-2.78	-2.98477	-0.465	LARP4B	\La ribonucleoprotein domain family, member 4B\""
4343_at	0.016	2.78	-2.98501	0.321	MOV10	\Mov10, Moloney leukemia virus 10, homolog (mouse)\""
202459_at	0.016	2.78	-2.98887	0.283	OSTCP1	oligosaccharyltransferase complex subunit pseudogene 1
10244_at	0.016	2.78	-2.98672	0.337	RABEPK	Rab9 effector protein with kelch motifs
23315_at	0.016	-2.78	-2.98723	-0.385	SLC9A8	\solute carrier family 9 (sodium/hydrogen exchanger), member 8\""
79799_at	0.016	-2.78	-2.98937	-1.96	UGT2A3	\UDP glucuronosyltransferase 2 family, polypeptide A3\""
3104_at	0.016	2.78	-2.98609	0.433	ZBTB48	zinc finger and BTB domain containing 48
143872_at	0.0161	-2.78	-2.99022	-0.359	ARHGAP42	Rho GTPase activating protein 42
146556_at	0.0161	2.78	-2.99117	0.388	C16orf89	chromosome 16 open reading frame 89
83903_at	0.0161	2.78	-2.99321	0.358	GSG2	germ cell associated 2 (haspin)
80271_at	0.0161	2.78	-2.9947	0.367	ITPKC	inositol-trisphosphate 3-kinase C
3858_at	0.0161	2.78	-2.99093	0.352	KRT10	keratin 10
5272_at	0.0161	2.78	-2.99479	0.624	SERPINB9	\serpin peptidase inhibitor, clade B (ovalbumin), member 9\""
5476_at	0.0162	-2.78	-2.9969	-0.699	CTSA	cathepsin A
55862_at	0.0162	-2.77	-2.99887	-0.457	ECHDC1	enoyl CoA hydratase domain containing 1
56413_at	0.0162	-2.77	-2.99923	-0.34	LTB4R2	leukotriene B4 receptor 2
65108_at	0.0162	2.78	-2.99634	0.387	MARCKSL1	MARCKS-like 1
27247_at	0.0162	2.77	-2.99728	0.256	NFU1	NFU1 iron-sulfur cluster scaffold homolog (S. cerevisiae)
5145_at	0.0162	-2.78	-2.99654	-0.855	PDE6A	\phosphodiesterase 6A, cGMP-specific, rod, alpha\""
390940_at	0.0162	2.77	-2.99975	0.419	PINLYP	uncharacterized protein ENSP00000244321
90673_at	0.0162	2.77	-2.9995	0.454	PPP1R3E	\protein phosphatase 1, regulatory subunit 3E\""
60675_at	0.0162	2.77	-2.99889	1.8	PROK2	prokineticin 2
23451_at	0.0162	-2.77	-2.99923	-0.418	SF3B1	\splicing factor 3b, subunit 1, 155kDa\""
85028_at	0.0162	2.77	-2.99918	0.517	SNHG12	small nucleolar RNA host gene 12 (non-protein coding)
27290_at	0.0162	2.78	-2.99683	1.77	SPINK4	\serine peptidase inhibitor, Kazal type 4\""
120224_at	0.0162	-2.77	-2.99792	-0.507	TMEM45B	transmembrane protein 45B
220_at	0.0163	2.77	-3.00635	0.64	ALDH1A3	\aldehyde dehydrogenase 1 family, member A3\""
50506_at	0.0163	2.77	-3.00428	2.16	DUOX2	dual oxidase 2
51343_at	0.0163	2.77	-3.0063	0.194	FZR1	fizzy/cell division cycle 20 related 1 (Drosophila)
10765_at	0.0163	-2.77	-3.00111	-0.391	KDM5B	lysine (K)-specific demethylase 5B
100506071_at	0.0163	2.77	-3.0038	0.207	LOC100506071	uncharacterized LOC100506071
5900_at	0.0163	2.77	-3.00119	0.462	RALGDS	ral guanine nucleotide dissociation stimulator
5929_at	0.0163	-2.77	-3.00479	-0.867	RBBP5	retinoblastoma binding protein 5
10284_at	0.0163	-2.77	-3.00338	-0.418	SAP18	\Sin3A-associated protein, 18kDa\""
163183_at	0.0163	2.77	-3.00589	0.644	SYNE4	chromosome 19 open reading frame 46
64776_at	0.0164	2.77	-3.01001	0.451	C11orf1	chromosome 11 open reading frame 1
84270_at	0.0164	2.77	-3.01146	0.427	CARD19	chromosome 9 open reading frame 89
1265_at	0.0164	2.77	-3.0093	0.352	CNN2	calponin 2
79982_at	0.0164	-2.77	-3.00724	-0.506	DNAJB14	\DnaJ (Hsp40) homolog, subfamily B, member 14\""
2218_at	0.0164	-2.77	-3.01063	-0.595	FKTN	fukutin
9446_at	0.0164	2.77	-3.01054	0.343	GSTO1	glutathione S-transferase omega 1
57708_at	0.0164	-2.77	-3.00965	-0.595	MIER1	mesoderm induction early response 1 homolog (Xenopus laevis)
60559_at	0.0164	2.77	-3.01096	0.551	SPCS3	signal peptidase complex subunit 3 homolog (S. cerevisiae)
6688_at	0.0164	2.77	-3.00792	0.282	SPI1	spleen focus forming virus (SFFV) proviral integration oncogene spi1
9868_at	0.0164	-2.77	-3.01012	-0.546	TOMM70	translocase of outer mitochondrial membrane 70 homolog A (S. cerevisiae)
8805_at	0.0164	-2.77	-3.00848	-0.683	TRIM24	tripartite motif containing 24
7411_at	0.0164	2.77	-3.01016	0.316	VBP1	von Hippel-Lindau binding protein 1
1829_at	0.0165	-2.77	-3.01321	-0.997	DSG2	desmoglein 2
253558_at	0.0165	-2.76	-3.01481	-0.756	LCLAT1	lysocardiolipin acyltransferase 1
57661_at	0.0165	-2.76	-3.01526	-0.364	PHRF1	PHD and ring finger domains 1
54941_at	0.0165	-2.77	-3.01334	-0.791	RNF125	ring finger protein 125
28972_at	0.0165	2.76	-3.01679	0.249	SPCS1	signal peptidase complex subunit 1 homolog (S. cerevisiae)
160418_at	0.0165	-2.77	-3.01294	-0.369	TMTC3	transmembrane and tetratricopeptide repeat containing 3
11334_at	0.0165	2.76	-3.01487	0.206	TUSC2	tumor suppressor candidate 2
55031_at	0.0165	-2.76	-3.0151	-0.453	USP47	ubiquitin specific peptidase 47
119504_at	0.0166	2.76	-3.01797	0.194	ANAPC16	anaphase promoting complex subunit 16
339201_at	0.0166	2.76	-3.02192	0.202	ASB16-AS1	chromosome 17 open reading frame 65
64422_at	0.0166	2.76	-3.01859	0.22	ATG3	ATG3 autophagy related 3 homolog (S. cerevisiae)
9583_at	0.0166	-2.76	-3.02174	-0.231	ENTPD4	ectonucleoside triphosphate diphosphohydrolase 4
100506668_at	0.0166	2.76	-3.01738	0.523	NRAV	uncharacterized LOC100506668
23207_at	0.0166	2.76	-3.01958	0.298	PLEKHM2	\pleckstrin homology domain containing, family M (with RUN domain) member 2\""
5921_at	0.0166	-2.76	-3.01902	-0.373	RASA1	RAS p21 protein activator (GTPase activating protein) 1
54210_at	0.0166	2.76	-3.0224	0.522	TREM1	triggering receptor expressed on myeloid cells 1
23650_at	0.0166	2.76	-3.01823	0.52	TRIM29	tripartite motif containing 29
23032_at	0.0166	-2.76	-3.0183	-0.269	USP33	ubiquitin specific peptidase 33
54973_at	0.0167	2.76	-3.02499	0.237	CPSF3L	cleavage and polyadenylation specific factor 3-like
100506421_at	0.0167	2.76	-3.02332	0.317	LINC01158	uncharacterized LOC100506421
4752_at	0.0167	-2.76	-3.02741	-0.384	NEK3	NIMA (never in mitosis gene a)-related kinase 3
5754_at	0.0167	2.76	-3.02764	0.385	PTK7	PTK7 protein tyrosine kinase 7
945_at	0.0168	2.75	-3.03185	0.502	CD33	CD33 molecule
50856_at	0.0168	2.75	-3.03092	0.728	CLEC4A	\C-type lectin domain family 4, member A\""
79574_at	0.0168	2.75	-3.03092	0.517	EPS8L3	EPS8-like 3
3190_at	0.0168	-2.75	-3.03298	-0.476	HNRNPK	heterogeneous nuclear ribonucleoprotein K
85477_at	0.0168	-2.75	-3.03142	-1.1	SCIN	scinderin
28978_at	0.0168	2.76	-3.03008	0.444	TMEM14A	transmembrane protein 14A
81844_at	0.0168	-2.75	-3.03248	-0.679	TRIM56	tripartite motif containing 56
140459_at	0.0169	2.75	-3.03515	0.241	ASB6	ankyrin repeat and SOCS box containing 6
3646_at	0.0169	-2.75	-3.03534	-0.47	EIF3E	\eukaryotic translation initiation factor 3, subunit E\""
29899_at	0.0169	-2.75	-3.03745	-0.679	GPSM2	G-protein signaling modulator 2
3145_at	0.0169	2.75	-3.03624	0.543	HMBS	hydroxymethylbilane synthase
57409_at	0.0169	2.75	-3.03644	0.378	MIF4GD	MIF4G domain containing
57139_at	0.0169	2.75	-3.0372	0.372	RGL3	ral guanine nucleotide dissociation stimulator-like 3
6251_at	0.0169	-2.75	-3.0335	-0.34	RSU1	Ras suppressor protein 1
50999_at	0.0169	-2.75	-3.03668	-0.236	TMED5	transmembrane emp24 protein transport domain containing 5
403341_at	0.0169	-2.75	-3.03396	-0.325	ZBTB34	zinc finger and BTB domain containing 34
23266_at	0.017	2.75	-3.04079	0.828	ADGRL2	latrophilin 2
25909_at	0.017	-2.75	-3.04301	-0.468	AHCTF1	AT hook containing transcription factor 1
817_at	0.017	-2.75	-3.04143	-0.598	CAMK2D	calcium/calmodulin-dependent protein kinase II delta
55693_at	0.017	2.75	-3.04056	0.176	KDM4D	lysine (K)-specific demethylase 4D
4005_at	0.017	2.75	-3.04099	0.691	LMO2	LIM domain only 2 (rhombotin-like 1)
4642_at	0.017	-2.75	-3.0427	-0.746	MYO1D	myosin ID
7385_at	0.017	-2.75	-3.04	-0.494	UQCRC2	ubiquinol-cytochrome c reductase core protein II
730236_at	0.0171	2.75	-3.04608	0.302	LOC730236	uncharacterized LOC730236
256987_at	0.0171	-2.74	-3.04876	-0.818	SERINC5	serine incorporator 5
80764_at	0.0171	2.75	-3.04704	0.356	THAP7	THAP domain containing 7
114327_at	0.0172	2.74	-3.05102	0.409	EFHC1	EF-hand domain (C-terminal) containing 1
4048_at	0.0172	-2.74	-3.05266	-0.445	LTA4H	leukotriene A4 hydrolase
51701_at	0.0172	-2.74	-3.04987	-0.415	NLK	nemo-like kinase
80279_at	0.0173	2.74	-3.05704	0.458	CDK5RAP3	CDK5 regulatory subunit associated protein 3
63922_at	0.0173	2.74	-3.05594	0.456	CHTF18	\CTF18, chromosome transmission fidelity factor 18 homolog (S. cerevisiae)\""
9337_at	0.0173	-2.74	-3.05501	-0.397	CNOT8	\CCR4-NOT transcription complex, subunit 8\""
1793_at	0.0173	-2.74	-3.05771	-0.475	DOCK1	dedicator of cytokinesis 1
4610_at	0.0173	2.74	-3.05778	0.254	MYCL	\v-myc myelocytomatosis viral oncogene homolog 1, lung carcinoma derived (avian)\""
9904_at	0.0173	2.74	-3.05542	0.33	RBM19	RNA binding motif protein 19
6799_at	0.0173	-2.74	-3.05472	-1.07	SULT1A2	\sulfotransferase family, cytosolic, 1A, phenol-preferring, member 2\""
51009_at	0.0174	2.74	-3.06249	0.389	DERL2	\Der1-like domain family, member 2\""
149371_at	0.0174	-2.74	-3.05959	-0.578	EXOC8	exocyst complex component 8
134553_at	0.0175	-2.73	-3.06658	-0.349	C5orf24	chromosome 5 open reading frame 24
9646_at	0.0175	-2.73	-3.06735	-0.544	CTR9	\Ctr9, Paf1/RNA polymerase II complex component, homolog (S. cerevisiae)\""
4627_at	0.0175	-2.73	-3.06805	-0.637	MYH9	\myosin, heavy chain 9, non-muscle\""
54477_at	0.0175	-2.73	-3.06582	-0.354	PLEKHA5	\pleckstrin homology domain containing, family A member 5\""
65084_at	0.0175	-2.73	-3.06648	-0.608	TMEM135	transmembrane protein 135
57583_at	0.0175	-2.73	-3.06784	-0.857	TMEM181	transmembrane protein 181
79094_at	0.0176	2.73	-3.07122	0.535	CHAC1	\ChaC, cation transport regulator homolog 1 (E. coli)\""
23197_at	0.0176	-2.73	-3.07093	-0.323	FAF2	Fas associated factor family member 2
3482_at	0.0176	-2.73	-3.07386	-0.694	IGF2R	insulin-like growth factor 2 receptor
8505_at	0.0176	-2.73	-3.06994	-0.34	PARG	poly (ADP-ribose) glycohydrolase
55254_at	0.0176	2.73	-3.07425	0.334	TMEM39A	transmembrane protein 39A
9724_at	0.0176	-2.73	-3.07314	-0.582	UTP14C	\UTP14, U3 small nucleolar ribonucleoprotein, homolog C (yeast)\""
10669_at	0.0177	2.73	-3.07522	0.612	CGREF1	cell growth regulator with EF-hand domain 1
9266_at	0.0177	2.73	-3.07498	0.266	CYTH2	cytohesin 2
10128_at	0.0177	-2.73	-3.07776	-0.806	LRPPRC	leucine-rich PPR-motif containing
399967_at	0.0177	2.73	-3.07489	0.219	PATE2	prostate and testis expressed 2
414235_at	0.0177	-2.73	-3.07789	-0.304	PRR26	chromosome 10 open reading frame 108
283596_at	0.0177	2.73	-3.07541	0.517	SNHG10	small nucleolar RNA host gene 10 (non-protein coding)
7465_at	0.0177	-2.73	-3.07545	-0.573	WEE1	WEE1 homolog (S. pombe)
254170_at	0.0178	-2.72	-3.08377	-0.224	FBXO33	F-box protein 33
64210_at	0.0178	2.73	-3.08076	0.285	MMS19	MMS19 nucleotide excision repair homolog (S. cerevisiae)
4828_at	0.0178	2.72	-3.0843	0.324	NMB	neuromedin B
8501_at	0.0178	2.72	-3.08337	0.296	SLC43A1	\solute carrier family 43, member 1\""
434_at	0.0179	2.72	-3.08851	0.266	ASIP	agouti signaling protein
506_at	0.0179	-2.72	-3.08615	-0.373	ATP5B	\ATP synthase, H+ transporting, mitochondrial F1 complex, beta polypeptide\""
10435_at	0.0179	2.72	-3.08513	0.366	CDC42EP2	CDC42 effector protein (Rho GTPase binding) 2
9662_at	0.0179	2.72	-3.08575	0.326	CEP135	centrosomal protein 135kDa
23389_at	0.0179	-2.72	-3.08779	-0.388	MED13L	mediator complex subunit 13-like
4282_at	0.0179	2.72	-3.086	0.512	MIF	macrophage migration inhibitory factor (glycosylation-inhibiting factor)
55183_at	0.0179	-2.72	-3.08867	-0.284	RIF1	RAP1 interacting factor homolog (yeast)
6017_at	0.0179	2.72	-3.08647	0.328	RLBP1	retinaldehyde binding protein 1
65125_at	0.0179	-2.72	-3.08864	-0.283	WNK1	WNK lysine deficient protein kinase 1
26053_at	0.018	-2.72	-3.09147	-0.432	AUTS2	autism susceptibility candidate 2
729991_at	0.018	2.72	-3.09299	0.374	BORCS8	MEF2B neighbor
162083_at	0.018	2.72	-3.09093	0.278	C16orf82	chromosome 16 open reading frame 82
407975_at	0.018	2.72	-3.09184	0.387	MIR17HG	miR-17-92 cluster host gene (non-protein coding)
4534_at	0.018	-2.72	-3.09434	-0.972	MTM1	myotubularin 1
11264_at	0.018	-2.72	-3.09203	-0.231	PXMP4	\peroxisomal membrane protein 4, 24kDa\""
7260_at	0.018	2.72	-3.09378	0.347	TSSC1	tumor suppressing subtransferable candidate 1
7429_at	0.018	-2.72	-3.09016	-0.752	VIL1	villin 1
8165_at	0.0181	-2.72	-3.09486	-0.454	AKAP1	A kinase (PRKA) anchor protein 1
372_at	0.0181	-2.72	-3.09587	-0.505	ARCN1	archain 1
1024_at	0.0181	-2.71	-3.0981	-0.733	CDK8	cyclin-dependent kinase 8
1942_at	0.0181	-2.72	-3.09668	-0.778	EFNA1	ephrin-A1
84080_at	0.0181	2.72	-3.09641	0.422	ENKD1	chromosome 16 open reading frame 48
4246_at	0.0181	2.72	-3.09546	0.953	SCGB2A1	\secretoglobin, family 2A, member 1\""
100093630_at	0.0181	2.72	-3.09574	0.383	SNHG8	small nucleolar RNA host gene 8 (non-protein coding)
7056_at	0.0181	2.72	-3.0945	0.358	THBD	thrombomodulin
56889_at	0.0181	-2.72	-3.09519	-0.487	TM9SF3	transmembrane 9 superfamily member 3
10430_at	0.0181	2.72	-3.09529	0.379	TMEM147	transmembrane protein 147
147179_at	0.0181	-2.71	-3.098	-0.492	WIPF2	\WAS/WASL interacting protein family, member 2\""
8642_at	0.0182	2.71	-3.10151	0.265	DCHS1	dachsous 1 (Drosophila)
25962_at	0.0182	-2.71	-3.10257	-0.274	KIAA1429	KIAA1429
23154_at	0.0182	2.71	-3.10408	0.253	NCDN	neurochondrin
8204_at	0.0182	-2.71	-3.1009	-0.853	NRIP1	nuclear receptor interacting protein 1
64795_at	0.0182	-2.71	-3.1038	-0.356	RMND5A	required for meiotic nuclear division 5 homolog A (S. cerevisiae)
90701_at	0.0182	2.71	-3.10046	0.507	SEC11C	SEC11 homolog C (S. cerevisiae)
57458_at	0.0182	-2.71	-3.10169	-1.06	TMCC3	transmembrane and coiled-coil domain family 3
126792_at	0.0183	2.71	-3.10782	0.288	B3GALT6	\UDP-Gal:betaGal beta 1,3-galactosyltransferase polypeptide 6\""
55166_at	0.0183	2.71	-3.1049	0.599	CENPQ	centromere protein Q
283489_at	0.0183	-2.71	-3.10622	-0.495	CHAMP1	chromosome alignment maintaining phosphoprotein 1
11221_at	0.0183	2.71	-3.10492	0.473	DUSP10	dual specificity phosphatase 10
8547_at	0.0183	2.71	-3.10519	0.821	FCN3	ficolin (collagen/fibrinogen domain containing) 3 (Hakata antigen)
9456_at	0.0183	2.71	-3.1044	0.405	HOMER1	homer homolog 1 (Drosophila)
55149_at	0.0183	-2.71	-3.10762	-0.436	MTPAP	mitochondrial poly(A) polymerase
5877_at	0.0183	2.71	-3.10507	0.308	RABIF	RAB interacting factor
55064_at	0.0183	2.71	-3.1072	0.297	SPATA6L	chromosome 9 open reading frame 68
26099_at	0.0183	2.71	-3.10789	0.285	SZRD1	chromosome 1 open reading frame 144
54480_at	0.0184	2.71	-3.11287	0.291	CHPF2	chondroitin polymerizing factor 2
3290_at	0.0184	2.71	-3.10918	0.445	HSD11B1	hydroxysteroid (11-beta) dehydrogenase 1
55699_at	0.0184	-2.71	-3.10917	-0.777	IARS2	\isoleucyl-tRNA synthetase 2, mitochondrial\""
54534_at	0.0184	2.71	-3.10975	0.445	MRPL50	mitochondrial ribosomal protein L50
57556_at	0.0184	-2.71	-3.11297	-0.364	SEMA6A	\sema domain, transmembrane domain (TM), and cytoplasmic domain, (semaphorin) 6A\""
113278_at	0.0184	-2.71	-3.11165	-0.56	SLC52A3	chromosome 20 open reading frame 54
84727_at	0.0184	2.71	-3.10982	0.462	SPSB2	splA/ryanodine receptor domain and SOCS box containing 2
9519_at	0.0184	2.71	-3.10912	0.325	TBPL1	TBP-like 1
56906_at	0.0184	2.71	-3.11259	0.373	THAP10	THAP domain containing 10
137695_at	0.0184	-2.71	-3.11082	-0.482	TMEM68	transmembrane protein 68
89891_at	0.0184	2.71	-3.11284	0.424	WDR34	WD repeat domain 34
91746_at	0.0184	-2.71	-3.11052	-0.246	YTHDC1	YTH domain containing 1
23780_at	0.0185	2.7	-3.11478	0.312	APOL2	\apolipoprotein L, 2\""
81851_at	0.0185	2.71	-3.11431	0.204	KRTAP1-1	keratin associated protein 1-1
123169_at	0.0185	-2.7	-3.11827	-0.926	LEO1	\Leo1, Paf1/RNA polymerase II complex component, homolog (S. cerevisiae)\""
92597_at	0.0185	-2.7	-3.11653	-0.656	MOB1B	MOB kinase activator 1B
647979_at	0.0185	-2.7	-3.11516	-0.351	NORAD	uncharacterized LOC647979
5151_at	0.0185	-2.7	-3.11444	-0.607	PDE8A	phosphodiesterase 8A
10248_at	0.0185	2.7	-3.11475	0.312	POP7	\processing of precursor 7, ribonuclease P/MRP subunit (S. cerevisiae)\""
57758_at	0.0185	-2.71	-3.11434	-0.97	SCUBE2	\signal peptide, CUB domain, EGF-like 2\""
55089_at	0.0185	-2.7	-3.11629	-1.02	SLC38A4	\solute carrier family 38, member 4\""
23743_at	0.0186	2.7	-3.1219	0.214	BHMT2	betaine--homocysteine S-methyltransferase 2
57530_at	0.0186	-2.7	-3.11999	-0.642	CGN	cingulin
4214_at	0.0186	-2.7	-3.11961	-0.286	MAP3K1	mitogen-activated protein kinase kinase kinase 1
5626_at	0.0186	2.7	-3.12168	0.323	PROP1	PROP paired-like homeobox 1
25803_at	0.0186	2.7	-3.12048	0.57	SPDEF	SAM pointed domain containing ets transcription factor
55840_at	0.0187	2.7	-3.12785	1.02	EAF2	ELL associated factor 2
3043_at	0.0187	2.7	-3.12488	1.98	HBB	\hemoglobin, beta\""
28986_at	0.0187	2.7	-3.12583	0.555	MAGEH1	\melanoma antigen family H, 1\""
9064_at	0.0187	2.7	-3.12399	0.263	MAP3K6	mitogen-activated protein kinase kinase kinase 6
9749_at	0.0187	-2.7	-3.12644	-0.612	PHACTR2	phosphatase and actin regulator 2
57619_at	0.0187	-2.7	-3.12747	-0.752	SHROOM3	shroom family member 3
55761_at	0.0187	-2.7	-3.12617	-0.488	TTC17	tetratricopeptide repeat domain 17
22802_at	0.0188	-2.7	-3.12859	-0.683	CLCA4	chloride channel accessory 4
79632_at	0.0188	2.7	-3.12849	0.416	FAM184A	\family with sequence similarity 184, member A\""
6936_at	0.0188	2.69	-3.13184	0.223	GCFC2	GC-rich sequence DNA-binding factor 2
2752_at	0.0188	2.69	-3.13285	0.458	GLUL	glutamate-ammonia ligase
729173_at	0.0188	2.7	-3.1308	0.333	LOC729173	uncharacterized LOC729173
57506_at	0.0188	-2.7	-3.13006	-0.616	MAVS	mitochondrial antiviral signaling protein
283209_at	0.0188	2.7	-3.13056	0.298	PGM2L1	phosphoglucomutase 2-like 1
5814_at	0.0188	-2.7	-3.12822	-0.427	PURB	purine-rich element binding protein B
3983_at	0.0189	-2.69	-3.13723	-0.436	ABLIM1	actin binding LIM protein 1
80099_at	0.0189	2.69	-3.13655	0.308	C7orf69	chromosome 7 open reading frame 69
9412_at	0.0189	2.69	-3.1367	0.323	MED21	mediator complex subunit 21
57532_at	0.0189	-2.69	-3.13551	-0.423	NUFIP2	nuclear fragile X mental retardation protein interacting protein 2
5432_at	0.0189	2.69	-3.13439	0.244	POLR2C	\polymerase (RNA) II (DNA directed) polypeptide C, 33kDa\""
55660_at	0.0189	-2.69	-3.13594	-0.314	PRPF40A	PRP40 pre-mRNA processing factor 40 homolog A (S. cerevisiae)
163590_at	0.0189	-2.69	-3.1348	-0.346	TOR1AIP2	torsin A interacting protein 2
84619_at	0.0189	2.69	-3.13303	0.335	ZGPAT	\zinc finger, CCCH-type with G patch domain\""
1347_at	0.019	2.69	-3.14052	0.272	COX7A2	cytochrome c oxidase subunit VIIa polypeptide 2 (liver)
1525_at	0.019	-2.69	-3.13791	-0.659	CXADR	coxsackie virus and adenovirus receptor
100126791_at	0.019	2.69	-3.13819	0.268	EGOT	eosinophil granule ontogeny transcript (non-protein coding)
124540_at	0.019	2.69	-3.13876	0.315	MSI2	musashi homolog 2 (Drosophila)
5261_at	0.019	2.69	-3.14059	0.19	PHKG2	\phosphorylase kinase, gamma 2 (testis)\""
149041_at	0.019	-2.69	-3.13834	-0.37	RC3H1	ring finger and CCCH-type domains 1
3177_at	0.019	2.69	-3.14128	0.357	SLC29A2	\solute carrier family 29 (nucleoside transporters), member 2\""
7508_at	0.019	-2.69	-3.13941	-0.378	XPC	\xeroderma pigmentosum, complementation group C\""
340481_at	0.019	-2.69	-3.13969	-0.536	ZDHHC21	\zinc finger, DHHC-type containing 21\""
23414_at	0.019	2.69	-3.14202	0.341	ZFPM2	\zinc finger protein, multitype 2\""
9912_at	0.0191	-2.69	-3.14602	-1.14	ARHGAP44	Rho GTPase activating protein 44
10236_at	0.0191	-2.69	-3.14634	-0.536	HNRNPR	heterogeneous nuclear ribonucleoprotein R
80336_at	0.0191	2.69	-3.14498	0.635	PABPC1L	\poly(A) binding protein, cytoplasmic 1-like\""
81579_at	0.0191	-2.69	-3.14517	-0.388	PLA2G12A	\phospholipase A2, group XIIA\""
58517_at	0.0191	-2.69	-3.14548	-0.457	RBM25	RNA binding motif protein 25
7705_at	0.0191	-2.69	-3.14539	-0.568	ZNF146	zinc finger protein 146
102_at	0.0192	-2.68	-3.14906	-0.928	ADAM10	ADAM metallopeptidase domain 10
23002_at	0.0192	-2.68	-3.14926	-0.68	DAAM1	dishevelled associated activator of morphogenesis 1
2571_at	0.0192	2.68	-3.15046	0.221	GAD1	\glutamate decarboxylase 1 (brain, 67kDa)\""
80162_at	0.0192	2.68	-3.15133	0.508	PGGHG	\ATH1, acid trehalase-like 1 (yeast)\""
120379_at	0.0192	2.69	-3.1474	0.185	PIH1D2	PIH1 domain containing 2
222865_at	0.0192	2.69	-3.14785	0.261	TMEM130	transmembrane protein 130
90592_at	0.0192	-2.68	-3.14932	-0.44	ZNF700	zinc finger protein 700
51126_at	0.0193	2.68	-3.15239	0.246	NAA20	\N(alpha)-acetyltransferase 20, NatB catalytic subunit\""
57486_at	0.0193	-2.68	-3.15553	-0.343	NLN	neurolysin (metallopeptidase M3 family)
114971_at	0.0193	2.68	-3.15417	0.358	PTPMT1	\protein tyrosine phosphatase, mitochondrial 1\""
55544_at	0.0193	2.68	-3.15443	0.591	RBM38	RNA binding motif protein 38
145853_at	0.0194	2.68	-3.15664	0.347	C15orf61	chromosome 15 open reading frame 61
100133985_at	0.0194	2.68	-3.15852	0.269	LOC100133985	uncharacterized LOC100133985
4436_at	0.0194	-2.68	-3.1598	-1.17	MSH2	\mutS homolog 2, colon cancer, nonpolyposis type 1 (E. coli)\""
81876_at	0.0194	2.68	-3.1562	0.339	RAB1B	\RAB1B, member RAS oncogene family\""
2767_at	0.0195	-2.68	-3.16425	-0.579	GNA11	\guanine nucleotide binding protein (G protein), alpha 11 (Gq class)\""
3665_at	0.0195	2.68	-3.16098	0.607	IRF7	interferon regulatory factor 7
142678_at	0.0195	2.68	-3.16291	0.413	MIB2	mindbomb homolog 2 (Drosophila)
5468_at	0.0195	-2.68	-3.16344	-0.961	PPARG	peroxisome proliferator-activated receptor gamma
51750_at	0.0195	2.68	-3.16182	0.491	RTEL1	regulator of telomere elongation helicase 1
6536_at	0.0195	2.68	-3.16083	0.389	SLC6A9	\solute carrier family 6 (neurotransmitter transporter, glycine), member 9\""
81615_at	0.0195	2.68	-3.16398	0.578	TMEM163	transmembrane protein 163
25880_at	0.0195	-2.68	-3.16168	-0.302	TMEM186	transmembrane protein 186
8703_at	0.0196	2.67	-3.16557	0.228	B4GALT3	\UDP-Gal:betaGlcNAc beta 1,4- galactosyltransferase, polypeptide 3\""
22898_at	0.0196	2.67	-3.16593	0.361	DENND3	DENN/MADD domain containing 3
5687_at	0.0196	2.67	-3.16722	0.453	PSMA6	\proteasome (prosome, macropain) subunit, alpha type, 6\""
7032_at	0.0196	2.67	-3.1695	1.78	TFF2	trefoil factor 2
340348_at	0.0196	2.67	-3.16551	0.474	TSPAN33	tetraspanin 33
219539_at	0.0196	2.67	-3.16626	0.259	YPEL4	yippee-like 4 (Drosophila)
1717_at	0.0197	2.67	-3.17007	0.402	DHCR7	7-dehydrocholesterol reductase
3630_at	0.0197	2.67	-3.17257	0.362	INS	insulin
5094_at	0.0197	-2.67	-3.17289	-0.397	PCBP2	poly(rC) binding protein 2
81858_at	0.0197	2.67	-3.17077	0.365	SHARPIN	SHANK-associated RH domain interactor
8835_at	0.0197	-2.67	-3.17057	-0.62	SOCS2	suppressor of cytokine signaling 2
9804_at	0.0197	-2.67	-3.17196	-0.839	TOMM20	translocase of outer mitochondrial membrane 20 homolog (yeast)
51042_at	0.0197	2.67	-3.17254	0.526	ZNF593	zinc finger protein 593
55454_at	0.0198	2.67	-3.17661	0.285	CSGALNACT2	chondroitin sulfate N-acetylgalactosaminyltransferase 2
5028_at	0.0198	-2.67	-3.17779	-0.429	P2RY1	\purinergic receptor P2Y, G-protein coupled, 1\""
79679_at	0.0198	2.67	-3.17692	0.33	VTCN1	V-set domain containing T cell activation inhibitor 1
9802_at	0.0199	-2.66	-3.18308	-0.285	DAZAP2	DAZ associated protein 2
6453_at	0.0199	-2.66	-3.18243	-0.343	ITSN1	intersectin 1 (SH3 domain protein)
84305_at	0.0199	2.67	-3.17898	0.371	PYM1	within bgcn homolog (Drosophila)
51639_at	0.0199	2.66	-3.18171	0.258	SF3B6	\splicing factor 3B, 14 kDa subunit\""
10725_at	0.02	-2.66	-3.18574	-0.299	NFAT5	\nuclear factor of activated T-cells 5, tonicity-responsive\""
64407_at	0.02	2.66	-3.18441	1.22	RGS18	regulator of G-protein signaling 18
9262_at	0.02	-2.66	-3.18712	-0.493	STK17B	serine/threonine kinase 17b
51710_at	0.02	-2.66	-3.18679	-0.474	ZNF44	zinc finger protein 44
116349_at	0.0201	2.66	-3.19024	0.311	EXOC3-AS1	chromosome 5 open reading frame 55
10581_at	0.0201	2.66	-3.19064	0.976	IFITM2	interferon induced transmembrane protein 2 (1-8D)
2014_at	0.0202	2.66	-3.19365	0.543	EMP3	epithelial membrane protein 3
28989_at	0.0202	2.66	-3.1961	0.27	NTMT1	methyltransferase like 11A
5276_at	0.0202	2.66	-3.19583	0.275	SERPINI2	\serpin peptidase inhibitor, clade I (pancpin), member 2\""
219333_at	0.0202	-2.66	-3.19541	-0.204	USP12	ubiquitin specific peptidase 12
8875_at	0.0202	2.66	-3.19385	0.939	VNN2	vanin 2
10311_at	0.0203	-2.66	-3.19684	-0.389	DSCR3	Down syndrome critical region gene 3
79843_at	0.0203	2.66	-3.19735	0.272	FAM124B	family with sequence similarity 124B
84188_at	0.0203	-2.65	-3.19955	-0.633	FAR1	fatty acyl CoA reductase 1
3605_at	0.0203	2.65	-3.19859	0.233	IL17A	interleukin 17A
4707_at	0.0203	2.65	-3.19905	0.381	NDUFB1	\NADH dehydrogenase (ubiquinone) 1 beta subcomplex, 1, 7kDa\""
132160_at	0.0203	2.66	-3.19726	0.516	PPM1M	\protein phosphatase, Mg2+/Mn2+ dependent, 1M\""
58476_at	0.0203	-2.65	-3.20042	-0.867	TP53INP2	tumor protein p53 inducible nuclear protein 2
54467_at	0.0204	-2.65	-3.20404	-0.349	ANKIB1	ankyrin repeat and IBR domain containing 1
80127_at	0.0204	2.65	-3.20498	0.681	BBOF1	chromosome 14 open reading frame 45
657_at	0.0204	-2.65	-3.20267	-0.546	BMPR1A	\bone morphogenetic protein receptor, type IA\""
2058_at	0.0204	-2.65	-3.20504	-0.621	EPRS	glutamyl-prolyl-tRNA synthetase
3303_at	0.0204	-2.65	-3.20325	-0.703	HSPA1A	heat shock 70kDa protein 1A
204962_at	0.0204	-2.65	-3.20449	-0.795	SLC44A5	\solute carrier family 44, member 5\""
56935_at	0.0204	2.65	-3.20105	0.517	SMCO4	chromosome 11 open reading frame 75
57050_at	0.0204	-2.65	-3.20417	-0.651	UTP3	\UTP3, small subunit (SSU) processome component, homolog (S. cerevisiae)\""
284695_at	0.0204	-2.65	-3.20374	-0.491	ZNF326	zinc finger protein 326
301_at	0.0205	2.65	-3.20589	1.87	ANXA1	annexin A1
24147_at	0.0205	2.65	-3.20622	0.307	FJX1	four jointed box 1 (Drosophila)
25802_at	0.0205	2.65	-3.20753	0.289	LMOD1	leiomodin 1 (smooth muscle)
60672_at	0.0205	2.65	-3.20893	0.332	MIIP	migration and invasion inhibitory protein
4882_at	0.0205	2.65	-3.20915	0.289	NPR2	natriuretic peptide receptor B/guanylate cyclase B (atrionatriuretic peptide receptor B)
11235_at	0.0205	2.65	-3.20823	0.303	PDCD10	programmed cell death 10
80055_at	0.0205	-2.65	-3.20943	-0.383	PGAP1	post-GPI attachment to proteins 1
338811_at	0.0206	2.65	-3.21108	0.259	FAM19A2	\family with sequence similarity 19 (chemokine (C-C motif)-like), member A2\""
4824_at	0.0206	2.65	-3.21295	0.23	NKX3-1	NK3 homeobox 1
5350_at	0.0206	2.65	-3.21167	0.486	PLN	phospholamban
9881_at	0.0206	-2.65	-3.21255	-0.46	TRANK1	tetratricopeptide repeat and ankyrin repeat containing 1
51534_at	0.0206	-2.65	-3.21023	-0.349	VTA1	Vps20-associated 1 homolog (S. cerevisiae)
11244_at	0.0206	-2.65	-3.2099	-0.386	ZHX1	zinc fingers and homeoboxes 1
5119_at	0.0207	2.64	-3.2149	0.386	CHMP1A	charged multivesicular body protein 1A
30008_at	0.0207	2.65	-3.21398	0.598	EFEMP2	EGF containing fibulin-like extracellular matrix protein 2
55159_at	0.0207	-2.65	-3.21399	-0.403	RFWD3	ring finger and WD repeat domain 3
255488_at	0.0207	2.65	-3.21441	0.395	RNF144B	ring finger protein 144B
4070_at	0.0207	2.64	-3.21562	0.506	TACSTD2	tumor-associated calcium signal transducer 2
51545_at	0.0207	2.64	-3.21685	0.404	ZNF581	zinc finger protein 581
498_at	0.0208	-2.64	-3.22001	-0.598	ATP5A1	\ATP synthase, H+ transporting, mitochondrial F1 complex, alpha subunit 1, cardiac muscle\""
51244_at	0.0208	-2.64	-3.21911	-0.206	CCDC174	chromosome 3 open reading frame 19
729440_at	0.0208	2.64	-3.22152	0.187	CCDC61	coiled-coil domain containing 61
80267_at	0.0208	-2.64	-3.21847	-0.83	EDEM3	\ER degradation enhancer, mannosidase alpha-like 3\""
60678_at	0.0208	2.64	-3.21993	0.362	EEFSEC	\eukaryotic elongation factor, selenocysteine-tRNA-specific\""
492311_at	0.0208	-2.64	-3.21817	-0.362	IGIP	IgA-inducing protein homolog (Bos taurus)
90990_at	0.0208	2.64	-3.22137	0.47	KIFC2	kinesin family member C2
3920_at	0.0208	-2.64	-3.22089	-0.456	LAMP2	lysosomal-associated membrane protein 2
5586_at	0.0208	-2.64	-3.22153	-0.474	PKN2	protein kinase N2
9390_at	0.0208	2.64	-3.22013	0.287	SLC22A13	\solute carrier family 22 (organic anion transporter), member 13\""
6296_at	0.0209	-2.64	-3.22334	-0.903	ACSM3	acyl-CoA synthetase medium-chain family member 3
81575_at	0.0209	2.64	-3.22341	0.641	APOLD1	apolipoprotein L domain containing 1
2665_at	0.0209	-2.64	-3.22595	-0.398	GDI2	GDP dissociation inhibitor 2
2804_at	0.0209	-2.64	-3.22424	-0.444	GOLGB1	golgin B1
134728_at	0.0209	2.64	-3.22585	0.488	IRAK1BP1	interleukin-1 receptor-associated kinase 1 binding protein 1
55144_at	0.0209	-2.64	-3.22608	-0.452	LRRC8D	\leucine rich repeat containing 8 family, member D\""
6299_at	0.0209	2.64	-3.22452	0.312	SALL1	sal-like 1 (Drosophila)
10253_at	0.0209	2.64	-3.22414	0.503	SPRY2	sprouty homolog 2 (Drosophila)
7125_at	0.0209	-2.64	-3.22527	-0.335	TNNC2	troponin C type 2 (fast)
80305_at	0.0209	2.64	-3.22319	0.303	TRABD	TraB domain containing
79658_at	0.021	2.64	-3.22969	0.341	ARHGAP10	Rho GTPase activating protein 10
54953_at	0.021	-2.64	-3.22855	-0.391	C1orf27	chromosome 1 open reading frame 27
253128_at	0.021	2.64	-3.22733	0.164	LINC00612	chromosome 12 open reading frame 33
149420_at	0.021	-2.64	-3.22937	-0.501	PDIK1L	PDLIM1 interacting kinase 1 like
6429_at	0.021	-2.64	-3.2267	-0.404	SRSF4	serine/arginine-rich splicing factor 4
196883_at	0.0211	2.63	-3.23481	0.491	ADCY4	adenylate cyclase 4
118429_at	0.0211	-2.63	-3.23306	-0.282	ANTXR2	anthrax toxin receptor 2
29894_at	0.0211	2.63	-3.2338	0.313	CPSF1	\cleavage and polyadenylation specific factor 1, 160kDa\""
54940_at	0.0211	-2.63	-3.23177	-0.33	OCIAD1	OCIA domain containing 1
6643_at	0.0211	-2.63	-3.2312	-0.59	SNX2	sorting nexin 2
8801_at	0.0211	-2.63	-3.2318	-0.463	SUCLG2	\succinate-CoA ligase, GDP-forming, beta subunit\""
55148_at	0.0211	-2.63	-3.23298	-0.531	UBR7	ubiquitin protein ligase E3 component n-recognin 7 (putative)
51441_at	0.0211	-2.64	-3.23099	-0.679	YTHDF2	\YTH domain family, member 2\""
9184_at	0.0212	-2.63	-3.23617	-0.348	BUB3	budding uninhibited by benzimidazoles 3 homolog (yeast)
6351_at	0.0212	2.63	-3.23783	1.09	CCL4	chemokine (C-C motif) ligand 4
1410_at	0.0212	2.63	-3.23684	0.269	CRYAB	\crystallin, alpha B\""
84522_at	0.0212	2.63	-3.2388	0.3	JAGN1	jagunal homolog 1 (Drosophila)
55193_at	0.0212	-2.63	-3.23671	-0.366	PBRM1	polybromo 1
65979_at	0.0212	-2.63	-3.23765	-0.629	PHACTR4	phosphatase and actin regulator 4
5252_at	0.0212	2.63	-3.23558	0.385	PHF1	PHD finger protein 1
85358_at	0.0212	2.63	-3.2376	0.366	SHANK3	SH3 and multiple ankyrin repeat domains 3
9375_at	0.0212	-2.63	-3.2359	-0.599	TM9SF2	transmembrane 9 superfamily member 2
339965_at	0.0213	2.63	-3.24154	0.189	CCDC158	coiled-coil domain containing 158
134147_at	0.0213	-2.63	-3.23931	-0.53	CMBL	carboxymethylenebutenolidase homolog (Pseudomonas)
84085_at	0.0213	-2.63	-3.24277	-0.361	FBXO30	F-box protein 30
27252_at	0.0213	-2.63	-3.23957	-0.33	KLHL20	kelch-like 20 (Drosophila)
28670_at	0.0213	2.63	-3.24171	0.233	TRAV13-2	T cell receptor alpha variable 13-2
7318_at	0.0213	2.63	-3.24119	0.473	UBA7	ubiquitin-like modifier activating enzyme 7
127933_at	0.0213	-2.63	-3.23916	-0.469	UHMK1	U2AF homology motif (UHM) kinase 1
968_at	0.0214	2.63	-3.24381	0.836	CD68	CD68 molecule
64581_at	0.0214	2.63	-3.24656	0.641	CLEC7A	\C-type lectin domain family 7, member A\""
1891_at	0.0214	-2.63	-3.24391	-0.462	ECH1	\enoyl CoA hydratase 1, peroxisomal\""
3779_at	0.0214	2.63	-3.24695	0.305	KCNMB1	\potassium large conductance calcium-activated channel, subfamily M, beta member 1\""
51177_at	0.0214	2.63	-3.24371	0.738	PLEKHO1	\pleckstrin homology domain containing, family O member 1\""
51455_at	0.0214	-2.63	-3.24554	-0.314	REV1	REV1 homolog (S. cerevisiae)
60684_at	0.0214	-2.63	-3.24612	-0.627	TRAPPC11	trafficking protein particle complex 11
27309_at	0.0214	-2.63	-3.24356	-0.336	ZNF330	zinc finger protein 330
29109_at	0.0215	2.62	-3.24822	0.444	FHOD1	formin homology 2 domain containing 1
3930_at	0.0215	-2.62	-3.24958	-0.578	LBR	lamin B receptor
348262_at	0.0215	2.62	-3.2487	0.444	MCRIP1	\family with sequence similarity 195, member B\""
10529_at	0.0215	2.62	-3.25084	0.329	NEBL	nebulette
5443_at	0.0215	2.63	-3.2478	0.259	POMC	proopiomelanocortin
64320_at	0.0215	2.62	-3.25139	0.191	RNF25	ring finger protein 25
8882_at	0.0215	2.62	-3.24957	0.419	ZPR1	zinc finger protein 259
10321_at	0.0216	2.62	-3.25208	0.264	CRISP3	cysteine-rich secretory protein 3
85440_at	0.0216	-2.62	-3.25327	-0.442	DOCK7	dedicator of cytokinesis 7
10656_at	0.0216	2.62	-3.25414	0.433	KHDRBS3	\KH domain containing, RNA binding, signal transduction associated 3\""
85465_at	0.0216	-2.62	-3.25374	-0.753	SELENOI	ethanolaminephosphotransferase 1 (CDP-ethanolamine-specific)
8636_at	0.0216	2.62	-3.25281	0.318	SSNA1	Sjogren syndrome nuclear autoantigen 1
8854_at	0.0217	2.62	-3.25786	0.387	ALDH1A2	\aldehyde dehydrogenase 1 family, member A2\""
55907_at	0.0217	-2.62	-3.25611	-0.893	CMAS	cytidine monophosphate N-acetylneuraminic acid synthetase
22849_at	0.0217	-2.62	-3.25623	-0.513	CPEB3	cytoplasmic polyadenylation element binding protein 3
53917_at	0.0217	2.62	-3.25774	0.781	RAB24	\RAB24, member RAS oncogene family\""
113829_at	0.0217	2.62	-3.25671	0.261	SLC35A4	\solute carrier family 35, member A4\""
81030_at	0.0217	2.62	-3.25863	0.63	ZBP1	Z-DNA binding protein 1
26122_at	0.0218	-2.62	-3.26104	-0.379	EPC2	enhancer of polycomb homolog 2 (Drosophila)
[truncated: 1,422 more rows]

## Sheet: GSE111761
ID	P.Value	logFC	GENE_SYMBOL	GENE_NAME
A_23_P386478	4.14e-07	6.08575	TNIP3	TNFAIP3 interacting protein 3
A_23_P115064	1.29e-06	5.61652	CRABP2	cellular retinoic acid binding protein 2
A_33_P3300297	1.37e-06	3.47239	FAM126A	family with sequence similarity 126, member A
A_23_P212968	1.73e-06	-7.32489	UGT2B11	UDP glucuronosyltransferase 2 family, polypeptide B11
A_23_P15876	1.88e-06	4.42396	ALPK2	alpha-kinase 2
A_33_P3385121	1.93e-06	5.05241	LOC100129322	uncharacterized LOC100129322
A_23_P7342	5.1e-06	-6.12671	UGT2B10	UDP glucuronosyltransferase 2 family, polypeptide B10
A_24_P342312	5.2e-06	3.44312	ODZ4	odz, odd Oz/ten-m homolog 4 (Drosophila)
A_33_P3325978	5.25e-06	2.91628	TRIB2	tribbles homolog 2 (Drosophila)
A_23_P204885	6.82e-06	-5.43609	PCDH20	protocadherin 20
A_32_P473302	7.31e-06	-4.52962	FLJ35024	uncharacterized LOC401491
A_23_P200579	7.34e-06	-4.66595	CELA3B	chymotrypsin-like elastase family, member 3B
A_23_P19987	8.02e-06	3.55975	IGF2BP3	insulin-like growth factor 2 mRNA binding protein 3
A_23_P501722	8.11e-06	3.69335	TSPAN32	tetraspanin 32
A_33_P3303857	9.32e-06	3.6691	SLAMF6	SLAM family member 6
A_33_P3226099	9.68e-06	-4.55459	OTOP2	otopetrin 2
A_33_P3339625	9.79e-06	3.63425	IL17C	interleukin 17C
A_33_P3319126	9.86e-06	3.10399	CR1L	complement component (3b/4b) receptor 1-like
A_24_P59667	1.01e-05	2.76634	JAK3	Janus kinase 3
A_24_P202632	1.14e-05	-4.29362	KLK15	kallikrein-related peptidase 15
A_23_P100240	1.29e-05	-3.93452	CDH16	cadherin 16, KSP-cadherin
A_33_P3300253	1.39e-05	-3.91263	PTPN20B	protein tyrosine phosphatase, non-receptor type 20B
A_23_P256821	1.4e-05	4.13103	CR1	complement component (3b/4b) receptor 1 (Knops blood group)
A_33_P3332362	1.55e-05	2.61762	POU2F2	POU class 2 homeobox 2
A_23_P102000	1.57e-05	2.96365	CXCR4	chemokine (C-X-C motif) receptor 4
A_23_P58407	1.66e-05	-8.01017	UGT2B15	UDP glucuronosyltransferase 2 family, polypeptide B15
A_32_P101031	1.77e-05	3.16529	LYPD1	LY6/PLAUR domain containing 1
A_33_P3398251	1.79e-05	2.83946	FOXP3	forkhead box P3
A_33_P3260659	1.99e-05	2.98886	OR2T1	olfactory receptor, family 2, subfamily T, member 1
A_33_P3243449	2.26e-05	4.06709	CD70	CD70 molecule
A_23_P427014	2.36e-05	-4.47594	CLDN8	claudin 8
A_23_P201211	2.51e-05	4.02668	FCRL5	Fc receptor-like 5
A_33_P3238785	2.59e-05	3.13717	FMR1-AS1	FMR1 antisense RNA 1 (non-protein coding)
A_33_P3241786	2.6e-05	2.62886	ADD2	adducin 2 (beta)
A_33_P3347201	2.63e-05	-5.11553	VSTM2A	V-set and transmembrane domain containing 2A
A_33_P3400273	2.65e-05	5.36129	SELL	selectin L
A_23_P3911	2.79e-05	2.86594	PLXDC1	plexin domain containing 1
A_24_P941359	2.83e-05	4.27484	FAM65B	family with sequence similarity 65, member B
A_33_P3323803	2.85e-05	2.45799	PDE4DIP	phosphodiesterase 4D interacting protein
A_23_P80491	2.96e-05	-4.29007	RBP2	retinol binding protein 2, cellular
A_33_P3396139	3.31e-05	4.5565	CTLA4	cytotoxic T-lymphocyte-associated protein 4
A_23_P167017	3.32e-05	2.25323	POPDC2	popeye domain containing 2
A_32_P86578	3.34e-05	-5.64588	LOC389023	uncharacterized LOC389023
A_23_P137139	3.35e-05	2.57074	BTK	Bruton agammaglobulinemia tyrosine kinase
A_24_P935881	3.61e-05	-2.12055	SERF1B	small EDRK-rich factor 1B (centromeric)
A_33_P3295786	3.81e-05	2.98868	FAM159A	family with sequence similarity 159, member A
A_32_P214284	3.91e-05	-2.36514	LOC100129516	uncharacterized LOC100129516
A_23_P69012	4.2e-05	2.81038	CCR8	chemokine (C-C motif) receptor 8
A_33_P3213962	4.35e-05	2.46771	OR13A1	olfactory receptor, family 13, subfamily A, member 1
A_33_P3281273	4.39e-05	3.48957	S1PR4	sphingosine-1-phosphate receptor 4
A_32_P133840	4.45e-05	3.03875	TMCC2	transmembrane and coiled-coil domain family 2
A_23_P315364	4.47e-05	4.44522	CXCL2	chemokine (C-X-C motif) ligand 2
A_23_P371865	4.7e-05	2.32445	CDYL2	chromodomain protein, Y-like 2
A_24_P329353	4.7e-05	2.51357	ORAI2	ORAI calcium release-activated calcium modulator 2
A_32_P44394	4.72e-05	3.59583	AIM2	absent in melanoma 2
A_33_P3326992	4.75e-05	2.31602	PDE4DIP	phosphodiesterase 4D interacting protein
A_24_P396753	4.76e-05	2.74883	TRIB2	tribbles homolog 2 (Drosophila)
A_23_P91095	4.85e-05	3.03757	CD28	CD28 molecule
A_33_P3363245	4.96e-05	3.14436	NXPH4	neurexophilin 4
A_24_P227927	4.99e-05	3.49156	IL21R	interleukin 21 receptor
A_24_P257416	4.99e-05	5.15591	CXCL2	chemokine (C-X-C motif) ligand 2
A_24_P497318	5.11e-05	2.01863	LOC100129973	uncharacterized LOC100129973
A_23_P106389	5.14e-05	2.46924	SEMA7A	semaphorin 7A, GPI membrane anchor (John Milton Hagen blood group)
A_23_P36888	5.14e-05	3.22424	FAM113B	family with sequence similarity 113, member B
A_23_P64058	5.18e-05	3.53526	RASGRP2	RAS guanyl releasing protein 2 (calcium and DAG-regulated)
A_23_P47034	5.25e-05	2.13025	HHEX	hematopoietically expressed homeobox
A_23_P122439	5.28e-05	2.19561	BTN2A2	butyrophilin, subfamily 2, member A2
A_23_P113793	5.31e-05	6.05699	ZBED2	zinc finger, BED-type containing 2
A_24_P408603	5.36e-05	2.47345	RAB39B	RAB39B, member RAS oncogene family
A_23_P300150	5.41e-05	2.13437	NFATC1	nuclear factor of activated T-cells, cytoplasmic, calcineurin-dependent 1
A_33_P3341616	5.41e-05	2.17113	GVINP1	GTPase, very large interferon inducible pseudogene 1
A_33_P3259253	5.5e-05	2.26376	CD28	CD28 molecule
A_33_P3209962	5.6e-05	3.66885	RASGRP2	RAS guanyl releasing protein 2 (calcium and DAG-regulated)
A_33_P3351290	5.86e-05	3.08406	MZB1	marginal zone B and B1 cell-specific protein
A_33_P3316544	5.95e-05	3.5903	PARP15	poly (ADP-ribose) polymerase family, member 15
A_33_P3335506	6e-05	3.63004	FCRL5	Fc receptor-like 5
A_32_P157391	6.11e-05	2.92169	FOLH1B	folate hydrolase 1B
A_23_P361940	6.17e-05	2.17591	CD84	CD84 molecule
A_24_P350200	6.25e-05	-2.16083	COX3	cytochrome c oxidase III
A_23_P55270	6.41e-05	5.52309	CCL18	chemokine (C-C motif) ligand 18 (pulmonary and activation-regulated)
A_33_P3416712	6.89e-05	2.85279	LOC400958	uncharacterized LOC400958
A_33_P3334630	6.99e-05	-2.66873	PLP1	proteolipid protein 1
A_33_P3276207	7.03e-05	2.74017	FAM55C	family with sequence similarity 55, member C
A_33_P3380807	7.15e-05	2.5159	TLR9	toll-like receptor 9
A_33_P3305571	7.68e-05	3.70192	TNFRSF6B	tumor necrosis factor receptor superfamily, member 6b, decoy
A_33_P3272090	7.72e-05	2.03072	PDE4DIP	phosphodiesterase 4D interacting protein
A_33_P3284129	7.85e-05	2.93898	LYPD1	LY6/PLAUR domain containing 1
A_24_P187970	7.89e-05	-3.79292	PADI2	peptidyl arginine deiminase, type II
A_33_P3222630	7.9e-05	2.54857	FBXO43	F-box protein 43
A_24_P183150	7.9e-05	4.44882	CXCL3	chemokine (C-X-C motif) ligand 3
A_32_P40596	7.94e-05	3.16355	KCNA2	potassium voltage-gated channel, shaker-related subfamily, member 2
A_24_P17719	8.08e-05	2.84521	KLHL5	kelch-like 5 (Drosophila)
A_33_P3358735	8.11e-05	-3.60273	PCSK5	proprotein convertase subtilisin/kexin type 5
A_23_P258483	8.29e-05	2.66405	ANKRD55	ankyrin repeat domain 55
A_23_P502142	8.36e-05	2.4092	FYN	FYN oncogene related to SRC, FGR, YES
A_24_P216421	8.39e-05	2.03952	DTNB	dystrobrevin, beta
A_33_P3330264	8.49e-05	5.75896	CXCL1	chemokine (C-X-C motif) ligand 1 (melanoma growth stimulating activity, alpha)
A_23_P83683	8.56e-05	2.65501	MORC1	MORC family CW-type zinc finger 1
A_23_P401084	8.59e-05	-2.838	ZNF575	zinc finger protein 575
A_24_P159635	8.91e-05	2.22699	LIMD2	LIM domain containing 2
A_23_P135669	9.2e-05	2.55047	SLCO5A1	solute carrier organic anion transporter family, member 5A1
A_24_P328504	9.45e-05	2.51923	SP140	SP140 nuclear body protein
A_33_P3364811	9.64e-05	2.68629	PTPRC	protein tyrosine phosphatase, receptor type, C
A_23_P136405	9.67e-05	2.9753	PDCD1	programmed cell death 1
A_33_P3274462	9.71e-05	-3.53712	LOC643714	uncharacterized LOC643714
A_23_P101342	9.82e-05	-3.13041	ATG4D	ATG4 autophagy related 4 homolog D (S. cerevisiae)
A_33_P3273719	9.85e-05	2.06014	ELOVL5	ELOVL fatty acid elongase 5
A_23_P121564	9.89e-05	2.82401	GUCY1B3	guanylate cyclase 1, soluble, beta 3
A_33_P3364268	9.92e-05	2.04206	LBH	limb bud and heart development homolog (mouse)
A_33_P3213892	9.98e-05	2.22031	PRDM15	PR domain containing 15
A_33_P3219939	0.000101	2.10701	CUBN	cubilin (intrinsic factor-cobalamin receptor)
A_23_P405129	0.000101	3.25747	LTBP2	latent transforming growth factor beta binding protein 2
A_23_P80974	0.000103	5.23407	TDO2	tryptophan 2,3-dioxygenase
A_33_P3332414	0.000105	-4.10841	ABCB1	ATP-binding cassette, sub-family B (MDR/TAP), member 1
A_33_P3233219	0.000106	4.08076	NPBWR1	neuropeptides B/W receptor 1
A_24_P340128	0.000107	2.76131	P2RY8	purinergic receptor P2Y, G-protein coupled, 8
A_23_P257815	0.000108	2.65514	CD180	CD180 molecule
A_32_P94667	0.000109	2.2521	PDE4DIP	phosphodiesterase 4D interacting protein
A_23_P95930	0.00011	-2.06865	HMGA2	high mobility group AT-hook 2
A_24_P214598	0.000111	2.34022	PPM1K	protein phosphatase, Mg2+/Mn2+ dependent, 1K
A_23_P331479	0.000111	2.45423	PPP1R18	protein phosphatase 1, regulatory subunit 18
A_23_P44112	0.000112	2.36805	LAT	linker for activation of T cells
A_33_P3509233	0.000112	2.55965	LOC285286	uncharacterized LOC285286
A_23_P57036	0.000114	2.70058	CD40	CD40 molecule, TNF receptor superfamily member 5
A_33_P3268555	0.000114	2.81421	SP140	SP140 nuclear body protein
A_33_P3364821	0.000115	3.04491	PTPRC	protein tyrosine phosphatase, receptor type, C
A_32_P453321	0.000115	3.41586	C1orf228	chromosome 1 open reading frame 228
A_24_P321581	0.000116	-4.74069	SLC38A4	solute carrier family 38, member 4
A_23_P337753	0.000116	2.43702	SP140L	SP140 nuclear body protein-like
A_23_P330616	0.000117	2.44093	WIPF1	WAS/WASL interacting protein family, member 1
A_23_P343398	0.000118	3.30353	CCR7	chemokine (C-C motif) receptor 7
A_23_P434398	0.000119	2.5698	TXLNB	taxilin beta
A_33_P3283619	0.00012	2.81595	SH2D1A	SH2 domain containing 1A
A_23_P500614	0.00012	3.73294	TNFRSF8	tumor necrosis factor receptor superfamily, member 8
A_32_P86763	0.000121	2.32126	TGM2	transglutaminase 2 (C polypeptide, protein-glutamine-gamma-glutamyltransferase)
A_33_P3232458	0.000122	2.3205	CLIP4	CAP-GLY domain containing linker protein family, member 4
A_33_P3261720	0.000122	4.61918	LOC151009	uncharacterized LOC151009
A_33_P3218975	0.000123	2.1933	ENTPD1	ectonucleoside triphosphate diphosphohydrolase 1
A_23_P7144	0.000123	5.86052	CXCL1	chemokine (C-X-C motif) ligand 1 (melanoma growth stimulating activity, alpha)
A_23_P347610	0.000124	-2.08671	HAVCR1	hepatitis A virus cellular receptor 1
A_33_P3421275	0.000124	2.12573	NKX6-3	NK6 homeobox 3
A_24_P158089	0.000126	3.5385	SERPINE1	serpin peptidase inhibitor, clade E (nexin, plasminogen activator inhibitor type 1), member 1
A_23_P218646	0.000126	3.99109	TNFRSF6B	tumor necrosis factor receptor superfamily, member 6b, decoy
A_23_P92334	0.000128	2.58194	TMEM156	transmembrane protein 156
A_23_P70670	0.000128	2.85758	CD83	CD83 molecule
A_33_P3359900	0.00013	2.41747	EMB	embigin
A_33_P3390793	0.000131	-3.77373	TRIM36	tripartite motif containing 36
A_23_P142974	0.000132	2.70159	ARHGAP25	Rho GTPase activating protein 25
A_33_P3336587	0.000132	3.6112	LOC283710	uncharacterized LOC283710
A_24_P11506	0.000132	4.39629	KYNU	kynureninase
A_33_P3356306	0.000133	6.87607	LYG2	lysozyme G-like 2
A_24_P29733	0.000136	2.42049	CDK14	cyclin-dependent kinase 14
A_23_P30736	0.000136	2.98164	HLA-DOB	major histocompatibility complex, class II, DO beta
A_23_P43369	0.000137	2.46505	SIT1	signaling threshold regulating transmembrane adaptor 1
A_23_P348524	0.000137	4.30037	C20orf201	chromosome 20 open reading frame 201
A_33_P3259393	0.000138	3.713	HAPLN3	hyaluronan and proteoglycan link protein 3
A_33_P3325231	0.000138	6.362	LOC728684	uncharacterized LOC728684
A_33_P3342305	0.000139	-3.63922	ABCA8	ATP-binding cassette, sub-family A (ABC1), member 8
A_32_P3476	0.000139	-2.74904	RPRML	reprimo-like
A_33_P3309526	0.000139	3.11407	PTPRC	protein tyrosine phosphatase, receptor type, C
A_33_P3251562	0.000141	2.8306	RSPO1	R-spondin 1
A_33_P3209960	0.000141	3.48022	RASGRP2	RAS guanyl releasing protein 2 (calcium and DAG-regulated)
A_23_P131024	0.000141	4.64824	ZBTB32	zinc finger and BTB domain containing 32
A_33_P3420545	0.000142	-3.71922	KCNV1	potassium channel, subfamily V, member 1
A_33_P3209254	0.000143	2.17189	RPS16P5	ribosomal protein S16 pseudogene 5
A_23_P212655	0.000143	2.51938	KLHL6	kelch-like 6 (Drosophila)
A_32_P30271	0.000144	2.64203	ARRDC5	arrestin domain containing 5
A_23_P402751	0.000145	-2.0904	COX2	cytochrome c oxidase subunit II
A_33_P3319880	0.000146	2.09386	EVC2	Ellis van Creveld syndrome 2
A_33_P3234138	0.000146	2.66638	FAM172BP	family with sequence similarity 172, member B pseudogene
A_23_P159709	0.000147	2.31711	FOXP3	forkhead box P3
A_33_P3209651	0.000147	2.82548	WDFY4	WDFY family member 4
A_23_P167250	0.000147	4.13386	IL21	interleukin 21
A_23_P376060	0.000148	2.79624	IKZF3	IKAROS family zinc finger 3 (Aiolos)
A_32_P234184	0.000149	-2.76653	HES5	hairy and enhancer of split 5 (Drosophila)
A_23_P76460	0.000149	2.01725	MYF6	myogenic factor 6 (herculin)
A_23_P336198	0.000149	2.36823	GLCCI1	glucocorticoid induced transcript 1
A_33_P3266863	0.00015	-2.44147	TMEM53	transmembrane protein 53
A_33_P3262416	0.00015	-2.07234	ATPBD4	ATP binding domain 4
A_23_P419714	0.000153	2.2691	BTBD11	BTB (POZ) domain containing 11
A_33_P3314031	0.000153	2.77569	TMEM154	transmembrane protein 154
A_33_P3354569	0.000155	-2.16958	GPD2	glycerol-3-phosphate dehydrogenase 2 (mitochondrial)
A_33_P3259153	0.000158	-3.01384	PLAC2	placenta-specific 2 (non-protein coding)
A_23_P323563	0.000158	2.43396	PLEKHG2	pleckstrin homology domain containing, family G (with RhoGef domain) member 2
A_23_P76078	0.000158	4.31591	IL23A	interleukin 23, alpha subunit p19
A_33_P3223631	0.000158	5.34383	LOC100288292	putative uncharacterized protein FLJ44672-like
A_33_P3424364	0.000161	2.64826	CCDC152	coiled-coil domain containing 152
A_24_P95723	0.000161	3.36949	KIAA0125	KIAA0125
A_23_P360804	0.000162	2.43048	CPNE5	copine V
A_23_P74547	0.000162	2.70499	CD53	CD53 molecule
A_33_P3364582	0.000164	4.30783	TNXB	tenascin XB
A_33_P3266739	0.000164	4.80235	FLJ41200	uncharacterized LOC401492
A_24_P97825	0.000165	2.07862	CCDC69	coiled-coil domain containing 69
A_33_P3314341	0.000166	-2.16687	KIAA1958	KIAA1958
A_32_P30905	0.000168	2.56214	WDFY4	WDFY family member 4
A_33_P3221111	0.000169	6.45531	PGA3	pepsinogen 3, group I (pepsinogen A)
A_33_P3299560	0.00017	-2.41693	LEKR1	leucine, glutamate and lysine rich 1
A_33_P3245439	0.00017	2.80327	CD40	CD40 molecule, TNF receptor superfamily member 5
A_23_P413760	0.00017	2.81505	P2RX5	purinergic receptor P2X, ligand-gated ion channel, 5
A_24_P363896	0.00017	4.70711	COL27A1	collagen, type XXVII, alpha 1
A_23_P82523	0.000173	-3.17752	ABCB1	ATP-binding cassette, sub-family B (MDR/TAP), member 1
A_24_P189997	0.000174	-3.18533	PCSK6	proprotein convertase subtilisin/kexin type 6
A_33_P3243554	0.000174	2.61673	2019-09-06	septin 6
A_23_P201778	0.000174	2.78392	PTPN7	protein tyrosine phosphatase, non-receptor type 7
A_33_P3328559	0.000175	2.44596	TBC1D10C	TBC1 domain family, member 10C
A_23_P54340	0.000175	2.81661	MEGF11	multiple EGF-like-domains 11
A_23_P94921	0.000176	-2.54452	SLC20A2	solute carrier family 20 (phosphate transporter), member 2
A_23_P218770	0.000176	2.74712	RAC2	ras-related C3 botulinum toxin substrate 2 (rho family, small GTP binding protein Rac2)
A_24_P218814	0.000177	-2.70231	RDH5	retinol dehydrogenase 5 (11-cis/9-cis)
A_33_P3278571	0.000178	-2.02875	MAGIX	MAGI family member, X-linked
A_23_P45999	0.000178	2.96956	FBXO2	F-box protein 2
A_24_P829183	0.000179	2.54227	FLJ32255	uncharacterized LOC643977
A_24_P272451	0.000179	3.41143	C17orf87	chromosome 17 open reading frame 87
A_24_P388528	0.000182	2.20596	ST6GAL1	ST6 beta-galactosamide alpha-2,6-sialyltranferase 1
A_33_P3327762	0.000185	2.08695	DOCK8	dedicator of cytokinesis 8
A_24_P85243	0.000185	6.00896	FAM153A	family with sequence similarity 153, member A
A_23_P438	0.000186	3.54036	LAX1	lymphocyte transmembrane adaptor 1
A_23_P76774	0.000186	3.80449	GSC	goosecoid homeobox
A_33_P3390778	0.000187	2.51345	TRIM46	tripartite motif containing 46
A_23_P53193	0.000189	-2.24952	SYTL2	synaptotagmin-like 2
A_23_P329870	0.000192	2.09689	RHBDF2	rhomboid 5 homolog 2 (Drosophila)
A_23_P58132	0.000194	3.565	RHOH	ras homolog gene family, member H
A_33_P3342056	0.000198	2.87019	TIGIT	T cell immunoreceptor with Ig and ITIM domains
A_23_P256526	0.000199	5.66057	ZNF80	zinc finger protein 80
A_33_P3375527	0.000201	-2.43755	MIER3	mesoderm induction early response 1, family member 3
A_33_P3396635	0.000201	4.60068	SSX3	synovial sarcoma, X breakpoint 3
A_23_P203173	0.000202	2.33538	IL10RA	interleukin 10 receptor, alpha
A_23_P156683	0.000203	2.53852	LTA	lymphotoxin alpha (TNF superfamily, member 1)
A_23_P259621	0.000203	2.59921	LAT2	linker for activation of T cells family, member 2
A_33_P3435493	0.000207	-4.05992	LOC400768	uncharacterized LOC400768
A_33_P3334828	0.000207	2.15993	INSL3	insulin-like 3 (Leydig cell)
A_33_P3335522	0.000207	2.69428	FCRL5	Fc receptor-like 5
A_33_P3416822	0.000208	2.58451	HSF5	heat shock transcription factor family member 5
A_23_P85441	0.00021	-2.62961	IGSF9	immunoglobulin superfamily, member 9
A_24_P77082	0.00021	3.22881	KMO	kynurenine 3-monooxygenase (kynurenine 3-hydroxylase)
A_23_P216812	0.000211	-3.85228	CDKN2B	cyclin-dependent kinase inhibitor 2B (p15, inhibits CDK4)
A_23_P22614	0.000213	2.17867	2019-09-06	septin 6
A_23_P70448	0.000214	3.56128	HIST1H1A	histone cluster 1, H1a
A_23_P127288	0.000216	3.99932	IL2RA	interleukin 2 receptor, alpha
A_24_P258846	0.000219	2.1551	NFATC1	nuclear factor of activated T-cells, cytoplasmic, calcineurin-dependent 1
A_23_P13548	0.000219	4.89593	CHRDL2	chordin-like 2
A_24_P89891	0.000221	3.32872	TRAF1	TNF receptor-associated factor 1
A_23_P27107	0.000222	-3.87829	TM4SF5	transmembrane 4 L six family member 5
A_23_P145935	0.000222	2.05643	EPHB6	EPH receptor B6
A_23_P420196	0.000222	3.75114	SOCS1	suppressor of cytokine signaling 1
A_33_P3347528	0.000222	5.89625	RP11-165H20.1	CHIA-like pseudogene
A_23_P16252	0.000223	-4.68128	KLK1	kallikrein 1
A_33_P3423230	0.000223	-3.17778	PCDH19	protocadherin 19
A_33_P3300635	0.000224	-2.16656	PFKFB2	6-phosphofructo-2-kinase/fructose-2,6-biphosphatase 2
A_23_P89550	0.000224	2.36263	NLRP1	NLR family, pyrin domain containing 1
A_33_P3342126	0.000225	2.48962	PRDM8	PR domain containing 8
A_33_P3315303	0.000225	4.07951	KRT73	keratin 73
A_33_P3285580	0.000226	-2.66609	GLYCTK	glycerate kinase
A_23_P376591	0.000227	-2.39146	CLYBL	citrate lyase beta like
A_24_P379104	0.000229	3.1333	PIM2	pim-2 oncogene
A_24_P214858	0.000232	5.61428	TREML2	triggering receptor expressed on myeloid cells-like 2
A_33_P3416331	0.000234	-2.01115	SLC10A5	solute carrier family 10 (sodium/bile acid cotransporter family), member 5
A_24_P228717	0.000235	2.34018	RAC2	ras-related C3 botulinum toxin substrate 2 (rho family, small GTP binding protein Rac2)
A_23_P69699	0.000237	-3.56372	NPY1R	neuropeptide Y receptor Y1
A_23_P159125	0.000237	-2.38646	SLC16A5	solute carrier family 16, member 5 (monocarboxylic acid transporter 6)
A_33_P3298990	0.000238	2.2096	CD5	CD5 molecule
A_24_P13831	0.000239	3.53088	SNX20	sorting nexin 20
A_32_P52018	0.000241	3.14622	PHACTR1	phosphatase and actin regulator 1
A_32_P75581	0.000244	2.97532	BHLHE22	basic helix-loop-helix family, member e22
A_23_P36187	0.000247	-3.02807	SYT8	synaptotagmin VIII
A_33_P3231739	0.000247	4.01879	ELOVL2	ELOVL fatty acid elongase 2
A_24_P649282	0.000251	-4.0025	LUZP2	leucine zipper protein 2
A_24_P46093	0.000253	2.5215	SLC6A6	solute carrier family 6 (neurotransmitter transporter, taurine), member 6
A_23_P107735	0.000253	2.96996	CD79A	CD79a molecule, immunoglobulin-associated alpha
A_33_P3344406	0.000255	3.05886	MEF2B	myocyte enhancer factor 2B
A_33_P3344405	0.000256	3.21946	MEF2B	myocyte enhancer factor 2B
A_33_P3227904	0.000257	-2.70208	SLC25A34	solute carrier family 25, member 34
A_23_P128974	0.000258	3.81937	BATF	basic leucine zipper transcription factor, ATF-like
A_33_P3299898	0.000258	4.02695	CTSL1P2	cathepsin L1 pseudogene 2
A_23_P78092	0.000259	2.1504	EVI2A	ecotropic viral integration site 2A
A_24_P943566	0.000262	3.73325	PHACTR1	phosphatase and actin regulator 1
A_33_P3217958	0.000263	2.00844	FCHSD2	FCH and double SH3 domains 2
A_23_P212126	0.000263	2.36837	COLQ	collagen-like tail subunit (single strand of homotrimer) of asymmetric acetylcholinesterase
A_23_P129916	0.000264	-2.19411	DHRS7C	dehydrogenase/reductase (SDR family) member 7C
A_23_P166087	0.000266	2.57668	RASSF2	Ras association (RalGDS/AF-6) domain family member 2
A_33_P3218980	0.000267	2.81552	ENTPD1	ectonucleoside triphosphate diphosphohydrolase 1
A_24_P237270	0.000268	2.88637	ADORA2A	adenosine A2a receptor
A_23_P112026	0.000268	5.20062	IDO1	indoleamine 2,3-dioxygenase 1
A_33_P3232945	0.000269	-3.40016	F2RL1	coagulation factor II (thrombin) receptor-like 1
A_23_P331670	0.000272	-2.47896	PYGB	phosphorylase, glycogen; brain
A_23_P81898	0.000272	3.42555	UBD	ubiquitin D
A_33_P3243153	0.000273	-2.2933	GFPT1	glutamine--fructose-6-phosphate transaminase 1
A_24_P548866	0.000276	-3.09631	HIGD1A	HIG1 hypoxia inducible domain family, member 1A
A_33_P3363804	0.000276	-2.14739	NCAM1	neural cell adhesion molecule 1
A_33_P3307735	0.000276	-2.0268	OPHN1	oligophrenin 1
A_33_P3223056	0.000276	2.22715	ADAMTS10	ADAM metallopeptidase with thrombospondin type 1 motif, 10
A_24_P139604	0.000276	2.91869	PYHIN1	pyrin and HIN domain family, member 1
A_24_P912366	0.000277	-2.36849	FAM160A1	family with sequence similarity 160, member A1
A_33_P3414389	0.000278	2.70904	SH2B2	SH2B adaptor protein 2
A_33_P3378659	0.000278	4.6246	TARP	TCR gamma alternate reading frame protein
A_33_P3270360	0.000281	4.37392	OR1S1	olfactory receptor, family 1, subfamily S, member 1
A_23_P301925	0.000282	-2.01005	COX1	cytochrome c oxidase subunit I
A_24_P187614	0.000283	2.57465	LOC100129648	uncharacterized LOC100129648
A_24_P336584	0.000285	2.83087	RASSF5	Ras association (RalGDS/AF-6) domain family member 5
A_24_P935986	0.000285	3.12908	BCAT1	branched chain amino-acid transaminase 1, cytosolic
A_33_P3227320	0.000286	-2.36033	MIER3	mesoderm induction early response 1, family member 3
A_23_P78608	0.000286	2.30968	DENND1C	DENN/MADD domain containing 1C
A_23_P67847	0.000286	3.64197	GALNT14	UDP-N-acetyl-alpha-D-galactosamine:polypeptide N-acetylgalactosaminyltransferase 14 (GalNAc-T14)
A_32_P180315	0.000287	2.29618	C9orf174	chromosome 9 open reading frame 174
A_33_P3303309	0.000287	5.98057	LOC150622	uncharacterized LOC150622
A_23_P86283	0.000291	2.01289	LAPTM5	lysosomal protein transmembrane 5
A_33_P3228612	0.000291	3.09224	CACNA1E	calcium channel, voltage-dependent, R type, alpha 1E subunit
A_33_P3375528	0.000293	-2.3352	MIER3	mesoderm induction early response 1, family member 3
A_23_P11968	0.000296	-8.31763	GUCA2A	guanylate cyclase activator 2A (guanylin)
A_33_P3299279	0.0003	2.44404	C5orf39	chromosome 5 open reading frame 39
A_33_P3235213	0.000303	3.01601	TIGIT	T cell immunoreceptor with Ig and ITIM domains
A_23_P160751	0.000304	2.73933	FCRL2	Fc receptor-like 2
A_23_P250413	0.000305	2.81381	PARVG	parvin, gamma
A_23_P63032	0.00031	-5.61561	GUCA2B	guanylate cyclase activator 2B (uroguanylin)
A_24_P684186	0.00031	2.15915	EMB	embigin
A_33_P3248137	0.000314	4.82867	OLFML2A	olfactomedin-like 2A
A_23_P121898	0.000315	2.39586	PARP8	poly (ADP-ribose) polymerase family, member 8
A_33_P3276282	0.000316	-2.51506	PTPRF	protein tyrosine phosphatase, receptor type, F
A_33_P3411075	0.000316	2.36206	FSCN1	fascin homolog 1, actin-bundling protein (Strongylocentrotus purpuratus)
A_32_P181077	0.000316	2.44023	DOCK8	dedicator of cytokinesis 8
A_24_P248240	0.000317	2.16777	SYT11	synaptotagmin XI
A_23_P383422	0.000317	2.26219	NFKBID	nuclear factor of kappa light polypeptide gene enhancer in B-cells inhibitor, delta
A_24_P944253	0.000317	2.42123	KLHL6	kelch-like 6 (Drosophila)
A_23_P167328	0.000318	3.55525	CD38	CD38 molecule
A_32_P930685	0.000319	2.03691	ZNF876P	zinc finger protein 876, pseudogene
A_23_P139919	0.000319	3.1665	CHST11	carbohydrate (chondroitin 4) sulfotransferase 11
A_23_P353888	0.00032	2.71283	DOCK8	dedicator of cytokinesis 8
A_23_P91764	0.000322	3.18508	TNFRSF13C	tumor necrosis factor receptor superfamily, member 13C
A_23_P403443	0.000325	-2.00598	B4GALNT3	beta-1,4-N-acetyl-galactosaminyl transferase 3
A_24_P205045	0.000327	3.91867	ERC2	ELKS/RAB6-interacting/CAST family member 2
A_32_P174083	0.000328	-2.02497	CYCS	cytochrome c, somatic
A_32_P36694	0.000329	2.11092	JAZF1	JAZF zinc finger 1
A_24_P342511	0.000329	4.856	STMN1	stathmin 1
A_24_P172481	0.00033	2.81228	TRIM22	tripartite motif containing 22
A_23_P143334	0.000332	-2.04596	MACROD2	MACRO domain containing 2
A_32_P309662	0.00034	-2.58483	TAS2R39	taste receptor, type 2, member 39
A_23_P51936	0.00034	2.89491	TNFRSF9	tumor necrosis factor receptor superfamily, member 9
A_23_P320578	0.00034	3.26262	RGS16	regulator of G-protein signaling 16
A_23_P59718	0.000341	-2.2918	SRI	sorcin
A_33_P3283616	0.000341	3.88673	SH2D1A	SH2 domain containing 1A
A_24_P911288	0.000342	4.51895	HPX-2	homeobox HPX-2
A_33_P3227443	0.000343	2.35663	C16orf54	chromosome 16 open reading frame 54
A_24_P275828	0.000345	-2.00875	PGAP3	post-GPI attachment to proteins 3
A_23_P302672	0.000345	2.11345	DDIT4L	DNA-damage-inducible transcript 4-like
A_23_P154962	0.000345	2.34954	RIMBP3	RIMS binding protein 3
A_23_P210482	0.000345	2.6419	ADA	adenosine deaminase
A_33_P3274049	0.000345	3.47429	ACOXL	acyl-CoA oxidase-like
A_23_P48495	0.000347	2.52326	TCL1B	T-cell leukemia/lymphoma 1B
A_23_P34744	0.000347	3.48762	CTSK	cathepsin K
A_33_P3345354	0.000347	4.06484	RRNAD1	ribosomal RNA adenine dimethylase domain containing 1
A_24_P926960	0.000348	3.03332	MEGF6	multiple EGF-like-domains 6
A_23_P416894	0.00035	2.23665	PION	pigeon homolog (Drosophila)
A_23_P139123	0.00035	2.31442	SERPING1	serpin peptidase inhibitor, clade G (C1 inhibitor), member 1
A_33_P3393821	0.000353	2.07285	C1R	complement component 1, r subcomponent
A_23_P11800	0.000355	-3.20669	CAMK2N1	calcium/calmodulin-dependent protein kinase II inhibitor 1
A_33_P3296766	0.000355	3.41247	VSIG7	V-set and immunoglobulin domain containing 7
A_23_P126167	0.000356	3.48395	KCNN3	potassium intermediate/small conductance calcium-activated channel, subfamily N, member 3
A_33_P3386995	0.000359	2.94367	TXNDC11	thioredoxin domain containing 11
A_23_P140190	0.00036	2.63345	KIAA0125	KIAA0125
A_33_P3323722	0.000361	2.19018	ARL4C	ADP-ribosylation factor-like 4C
A_23_P256561	0.000361	3.03238	TLR6	toll-like receptor 6
A_24_P82749	0.000363	3.24248	CD37	CD37 molecule
A_33_P3214720	0.000364	2.02961	ZC3H12A	zinc finger CCCH-type containing 12A
A_23_P371215	0.000364	3.72094	ICOS	inducible T-cell co-stimulator
A_33_P3332135	0.000365	3.42762	PHOSPHO1	phosphatase, orphan 1
A_24_P335202	0.000365	4.63782	CHRDL2	chordin-like 2
A_23_P137665	0.000365	6.71311	CHI3L1	chitinase 3-like 1 (cartilage glycoprotein-39)
A_23_P126939	0.000366	2.43596	RAB7L1	RAB7, member RAS oncogene family-like 1
A_33_P3369058	0.00037	3.80991	LRRK2	leucine-rich repeat kinase 2
A_23_P125423	0.000372	2.31048	C1R	complement component 1, r subcomponent
A_33_P3395008	0.000372	3.44278	ACOXL	acyl-CoA oxidase-like
A_33_P3214948	0.000373	2.37488	SPOCK2	sparc/osteonectin, cwcv and kazal-like domains proteoglycan (testican) 2
A_32_P59302	0.000373	2.66342	HIVEP3	human immunodeficiency virus type I enhancer binding protein 3
A_33_P3214035	0.000373	2.94313	ADORA2A	adenosine A2a receptor
A_24_P163405	0.000373	3.43742	TRIM27	tripartite motif containing 27
A_33_P3323607	0.000374	3.89145	CCDC129	coiled-coil domain containing 129
A_23_P121527	0.000376	2.54844	KLHL5	kelch-like 5 (Drosophila)
A_23_P315451	0.000376	2.72032	KIRREL2	kin of IRRE like 2 (Drosophila)
A_33_P3264895	0.000381	2.28348	RHEBL1	Ras homolog enriched in brain like 1
A_23_P80048	0.000381	3.18051	FER1L4	fer-1-like 4 (C. elegans) pseudogene
A_23_P161439	0.000382	-3.33541	C10orf116	chromosome 10 open reading frame 116
A_23_P65918	0.000383	-3.86161	ITPKA	inositol-trisphosphate 3-kinase A
A_33_P3395581	0.000383	4.65927	TRIM53P	tripartite motif containing 53, pseudogene
A_33_P3347193	0.000384	-2.11731	VSTM2A	V-set and transmembrane domain containing 2A
A_33_P3404435	0.000385	2.66863	RNF170	ring finger protein 170
A_33_P3263387	0.000386	3.81414	TTLL4	tubulin tyrosine ligase-like family, member 4
A_23_P79069	0.000389	2.50558	RASAL3	RAS protein activator like 3
A_23_P143713	0.000391	2.73999	APOBEC3G	apolipoprotein B mRNA editing enzyme, catalytic polypeptide-like 3G
A_23_P149368	0.000391	4.12997	FCRL1	Fc receptor-like 1
A_23_P376488	0.000392	3.33162	TNF	tumor necrosis factor
A_24_P171268	0.000393	2.76997	RASSF5	Ras association (RalGDS/AF-6) domain family member 5
A_23_P38244	0.000394	-3.77771	APOH	apolipoprotein H (beta-2-glycoprotein I)
A_24_P294832	0.000394	-2.06316	PTP4A1	protein tyrosine phosphatase type IVA, member 1
A_23_P210330	0.000396	-2.36456	LGALSL	lectin, galactoside-binding-like
A_33_P3482534	0.000396	2.27015	LOC613266	uncharacterized LOC613266
A_24_P406006	0.000397	2.07051	LPCAT1	lysophosphatidylcholine acyltransferase 1
A_23_P217755	0.000398	-2.24801	SHROOM2	shroom family member 2
A_23_P106675	0.000399	2.41937	PLCG2	phospholipase C, gamma 2 (phosphatidylinositol-specific)
A_33_P3289204	0.0004	3.54448	AAK1	AP2 associated kinase 1
A_33_P3272442	0.000402	2.35866	LOC100129195	uncharacterized LOC100129195
A_24_P71244	0.000402	2.92153	PIK3CD	phosphoinositide-3-kinase, catalytic, delta polypeptide
A_33_P3295056	0.000406	2.80957	PTPRCAP	protein tyrosine phosphatase, receptor type, C-associated protein
A_33_P3408152	0.000407	2.48751	NEFH	neurofilament, heavy polypeptide
A_23_P217845	0.000408	3.06979	RGS16	regulator of G-protein signaling 16
A_33_P3350553	0.000409	4.14167	UXT	ubiquitously-expressed transcript
A_23_P368718	0.000411	-2.18784	SPRYD7	SPRY domain containing 7
A_24_P74559	0.000412	3.01133	CYTH4	cytohesin 4
A_33_P3248265	0.000415	2.93107	LTB	lymphotoxin beta (TNF superfamily, member 3)
A_33_P3359368	0.000419	-2.61356	DHRS4L1	dehydrogenase/reductase (SDR family) member 4 like 1
A_23_P303833	0.000419	-2.06717	SCN4B	sodium channel, voltage-gated, type IV, beta
A_23_P38959	0.000419	2.08095	VAV1	vav 1 guanine nucleotide exchange factor
A_33_P3344991	0.000419	4.77458	TBC1D3	TBC1 domain family, member 3
A_33_P3277514	0.000424	2.30997	BTK	Bruton agammaglobulinemia tyrosine kinase
A_33_P3394404	0.000424	3.04655	TSPAN32	tetraspanin 32
A_24_P151	0.000425	2.15665	KCNAB2	potassium voltage-gated channel, shaker-related subfamily, beta member 2
A_23_P50815	0.000428	3.37035	TTYH1	tweety homolog 1 (Drosophila)
A_23_P72989	0.000429	2.23783	CCR4	chemokine (C-C motif) receptor 4
A_23_P48997	0.000429	2.25026	PSTPIP1	proline-serine-threonine phosphatase interacting protein 1
A_23_P431971	0.000429	2.47516	CRTAC1	cartilage acidic protein 1
A_33_P3480395	0.00043	-3.00825	FLJ30901	uncharacterized protein FLJ30901
A_33_P3366987	0.000431	-2.26856	GPR125	G protein-coupled receptor 125
A_33_P3409467	0.000431	2.88589	GCGR	glucagon receptor
A_24_P940166	0.000433	-2.30555	PAPSS2	3'-phosphoadenosine 5'-phosphosulfate synthase 2
A_23_P120227	0.000434	2.04098	LBH	limb bud and heart development homolog (mouse)
A_24_P4170	0.000436	-2.95644	CPA6	carboxypeptidase A6
A_24_P417460	0.000436	2.45698	SFMBT2	Scm-like with four mbt domains 2
A_23_P433785	0.000436	3.60826	P2RX5	purinergic receptor P2X, ligand-gated ion channel, 5
A_23_P35045	0.000439	2.53707	ARHGAP30	Rho GTPase activating protein 30
A_24_P119609	0.000441	-2.63365	MYO1D	myosin ID
A_23_P208866	0.000442	2.62809	GMFG	glia maturation factor, gamma
A_24_P45451	0.000442	3.40342	SLAMF6	SLAM family member 6
A_33_P3225512	0.000444	2.32881	OAS2	2'-5'-oligoadenylate synthetase 2, 69/71kDa
A_33_P3286157	0.000447	2.92187	TNFRSF4	tumor necrosis factor receptor superfamily, member 4
A_23_P216340	0.000448	2.90168	SLA	Src-like-adaptor
A_23_P97141	0.000448	2.94228	RGS1	regulator of G-protein signaling 1
A_23_P64661	0.00045	3.22119	ARHGAP9	Rho GTPase activating protein 9
A_33_P3212394	0.000457	2.77761	FRG2C	FSHD region gene 2 family, member C
A_24_P153840	0.000458	2.52786	FGD3	FYVE, RhoGEF and PH domain containing 3
A_24_P156388	0.000461	-2.19532	TTC38	tetratricopeptide repeat domain 38
A_23_P53467	0.000462	2.51602	IKBIP	IKBKB interacting protein
A_33_P3391418	0.000462	4.7346	TMEM40	transmembrane protein 40
A_23_P81770	0.000468	-2.13259	PTP4A1	protein tyrosine phosphatase type IVA, member 1
A_24_P134850	0.00047	-3.77833	PLEKHH1	pleckstrin homology domain containing, family H (with MyTH4 domain) member 1
A_33_P3383994	0.00047	2.71686	TRIM67	tripartite motif containing 67
A_23_P382488	0.000471	4.09972	LRRC16B	leucine rich repeat containing 16B
A_23_P142289	0.000472	-2.70999	GNA11	guanine nucleotide binding protein (G protein), alpha 11 (Gq class)
A_32_P209960	0.000473	2.62984	CIITA	class II, major histocompatibility complex, transactivator
A_24_P73599	0.000475	2.02536	IL16	interleukin 16
A_33_P3304170	0.000477	2.01004	PIK3CG	phosphoinositide-3-kinase, catalytic, gamma polypeptide
A_32_P46594	0.000479	-3.63927	LOC145837	uncharacterized LOC145837
A_23_P137046	0.000479	4.95761	NYX	nyctalopin
A_23_P346093	0.000486	2.31589	TMC8	transmembrane channel-like 8
A_23_P148584	0.000487	2.20472	DOCK11	dedicator of cytokinesis 11
A_32_P65589	0.000488	4.69287	LOC100130811	ig heavy chain V-I region V35-like
A_33_P3407895	0.000491	2.05734	RINL	Ras and Rab interactor-like
A_33_P3350393	0.000492	-3.12916	CES2	carboxylesterase 2
A_33_P3270451	0.000493	2.39874	TXNDC5	thioredoxin domain containing 5 (endoplasmic reticulum)
A_33_P3404052	0.000499	2.03443	TNFAIP8	tumor necrosis factor, alpha-induced protein 8
A_24_P237443	0.0005	2.44821	SASH3	SAM and SH3 domain containing 3
A_23_P79251	0.000501	2.14157	EHD3	EH-domain containing 3
A_33_P3294177	0.000501	2.62324	LOC100131043	uncharacterized LOC100131043
A_23_P8582	0.000505	3.11256	FAM126A	family with sequence similarity 126, member A
A_33_P3354374	0.000507	-3.70031	LOC100507410	uncharacterized LOC100507410
A_33_P3367196	0.000508	-3.13975	CNTNAP2	contactin associated protein-like 2
A_23_P10232	0.000508	4.13653	BANK1	B-cell scaffold protein with ankyrin repeats 1
A_33_P3361337	0.00051	-2.95629	TMEM184A	transmembrane protein 184A
A_23_P160025	0.000511	2.26378	IFI16	interferon, gamma-inducible protein 16
A_23_P216108	0.000512	2.10425	ANK1	ankyrin 1, erythrocytic
A_23_P323761	0.000512	2.49249	TRAF3IP3	TRAF3 interacting protein 3
A_33_P3251751	0.000513	-3.49153	CMBL	carboxymethylenebutenolidase homolog (Pseudomonas)
A_23_P111402	0.000513	2.31142	RSPO3	R-spondin 3
A_33_P3230436	0.000513	2.94691	ZNF714	zinc finger protein 714
A_33_P3325843	0.000513	4.59182	FLJ40039	uncharacterized LOC647662
A_23_P79572	0.000513	5.2407	MGC16025	uncharacterized LOC85009
A_32_P33114	0.000514	-3.86307	KLB	klotho beta
A_23_P115246	0.000515	3.11566	FCN3	ficolin (collagen/fibrinogen domain containing) 3 (Hakata antigen)
A_23_P253321	0.000515	3.28538	PNOC	prepronociceptin
A_23_P41114	0.000516	2.56105	CSTA	cystatin A (stefin A)
A_33_P3376551	0.000516	3.22899	PTGFR	prostaglandin F receptor (FP)
A_33_P3685216	0.000517	2.24774	A1BG	alpha-1-B glycoprotein
A_23_P103775	0.000517	2.29714	LRRC8C	leucine rich repeat containing 8 family, member C
A_23_P107336	0.000523	3.89885	ACAP1	ArfGAP with coiled-coil, ankyrin repeat and PH domains 1
A_33_P3212109	0.000525	-3.78699	DCDC2	doublecortin domain containing 2
A_23_P50081	0.000526	-2.18682	IMPA2	inositol(myo)-1(or 4)-monophosphatase 2
A_23_P431939	0.000527	2.24182	MR1	major histocompatibility complex, class I-related
A_33_P3249081	0.000528	-2.23893	FSTL4	follistatin-like 4
A_23_P25566	0.000528	2.66265	GPR183	G protein-coupled receptor 183
A_32_P179138	0.00053	2.57357	GUCY1A3	guanylate cyclase 1, soluble, alpha 3
A_24_P11436	0.00053	4.02224	TTC22	tetratricopeptide repeat domain 22
A_23_P85800	0.000535	2.48767	CD52	CD52 molecule
A_23_P39550	0.000535	2.93813	TMEM163	transmembrane protein 163
A_32_P132589	0.000538	2.31183	ZYG11A	zyg-11 homolog A (C. elegans)
A_23_P417921	0.000539	2.08031	DNAJC5G	DnaJ (Hsp40) homolog, subfamily C, member 5 gamma
A_23_P41365	0.000539	6.07504	SMR3A	submaxillary gland androgen regulated protein 3A
A_33_P3382303	0.000543	2.32686	FMNL1	formin-like 1
A_32_P219520	0.000544	2.0185	TNFAIP8	tumor necrosis factor, alpha-induced protein 8
A_33_P3864411	0.000548	3.72652	ACTR3BP5	ARP3 actin-related protein 3 homolog B (yeast) pseudogene 5
A_23_P56746	0.000549	6.59205	FAP	fibroblast activation protein, alpha
A_23_P339588	0.000551	5.16671	TAGAP	T-cell activation RhoGTPase activating protein
A_33_P3376546	0.000552	3.39389	PTGFR	prostaglandin F receptor (FP)
A_24_P230563	0.000552	3.92401	IL2RA	interleukin 2 receptor, alpha
A_23_P112162	0.000554	-2.18278	DGAT1	diacylglycerol O-acyltransferase 1
A_23_P120845	0.000554	2.23639	XBP1	X-box binding protein 1
A_33_P3213169	0.000556	3.43552	ITGAX	integrin, alpha X (complement component 3 receptor 4 subunit)
A_33_P3357609	0.000557	3.54179	ZBP1	Z-DNA binding protein 1
A_32_P121085	0.000561	3.64619	DOK3	docking protein 3
A_33_P3399268	0.000562	4.19201	IL15RA	interleukin 15 receptor, alpha
A_33_P3632866	0.000567	7.24149	C9orf96	chromosome 9 open reading frame 96
A_33_P3263417	0.000571	2.59085	FLJ43663	uncharacterized LOC378805
A_23_P389102	0.000572	-2.67603	MYO1D	myosin ID
A_33_P3382746	0.000573	2.14085	LCK	lymphocyte-specific protein tyrosine kinase
A_33_P3236734	0.000579	3.02198	CLEC17A	C-type lectin domain family 17, member A
A_23_P202773	0.000579	3.89422	C11orf20	chromosome 11 open reading frame 20
A_24_P114255	0.000582	-2.38662	MBOAT2	membrane bound O-acyltransferase domain containing 2
A_23_P413923	0.000583	-2.52529	DMRTA1	DMRT-like family A1
A_24_P70002	0.000588	2.03067	LATS2	LATS, large tumor suppressor, homolog 2 (Drosophila)
A_33_P3724157	0.000588	2.53947	DERL3	Der1-like domain family, member 3
A_23_P210109	0.000589	3.65331	CYP26B1	cytochrome P450, family 26, subfamily B, polypeptide 1
A_33_P3267296	0.000594	2.54413	FKBP11	FK506 binding protein 11, 19 kDa
A_33_P3310784	0.000597	2.11433	TM6SF1	transmembrane 6 superfamily member 1
A_24_P64653	0.000598	-4.58339	METTL7B	methyltransferase like 7B
A_23_P309739	0.0006	2.42087	ESR1	estrogen receptor 1
A_33_P3376828	0.000601	2.06382	CMTM7	CKLF-like MARVEL transmembrane domain containing 7
A_33_P3267989	0.000601	2.92635	CLNK	cytokine-dependent hematopoietic cell linker
A_33_P3216448	0.000603	3.55422	COL11A2	collagen, type XI, alpha 2
A_23_P137697	0.000604	3.12642	SELP	selectin P (granule membrane protein 140kDa, antigen CD62)
A_33_P3373403	0.000606	2.17373	PLEKHO1	pleckstrin homology domain containing, family O member 1
A_23_P321223	0.000606	3.51339	PMCH	pro-melanin-concentrating hormone
A_33_P3415923	0.000607	2.051	FMNL3	formin-like 3
A_33_P3276615	0.000607	2.4722	APOL4	apolipoprotein L, 4
A_33_P3879161	0.000612	2.36697	PIK3AP1	phosphoinositide-3-kinase adaptor protein 1
A_23_P103511	0.000614	-3.36532	C1orf226	chromosome 1 open reading frame 226
A_33_P3422133	0.000614	-2.51566	ADAP1	ArfGAP with dual PH domains 1
A_23_P128808	0.000616	2.73668	GPR132	G protein-coupled receptor 132
A_23_P13294	0.000616	4.28646	OR1S2	olfactory receptor, family 1, subfamily S, member 2
A_33_P3268403	0.000617	2.17892	TRAF3IP3	TRAF3 interacting protein 3
A_23_P361584	0.000619	2.74804	TMEM154	transmembrane protein 154
A_33_P3745146	0.000623	2.52573	CADM1	cell adhesion molecule 1
A_23_P213385	0.000624	3.41262	BASP1	brain abundant, membrane attached signal protein 1
A_24_P115932	0.000625	-2.98435	PTGDR2	prostaglandin D2 receptor 2
A_33_P3350094	0.000626	3.08414	PATL2	protein associated with topoisomerase II homolog 2 (yeast)
A_33_P3398912	0.000628	2.88969	SLC2A6	solute carrier family 2 (facilitated glucose transporter), member 6
A_23_P51231	0.000636	2.43193	RUNX3	runt-related transcription factor 3
A_23_P85269	0.000638	3.25177	TTN	titin
A_33_P3760937	0.000639	3.3106	LOC497256	uncharacterized LOC497256
A_32_P143000	0.00064	-4.15796	FAM189A1	family with sequence similarity 189, member A1
A_33_P3262452	0.00064	-2.36497	PEX26	peroxisomal biogenesis factor 26
A_33_P3323760	0.000642	2.04042	LOC153684	uncharacterized LOC153684
A_23_P320553	0.000647	-2.87541	PPFIA3	protein tyrosine phosphatase, receptor type, f polypeptide (PTPRF), interacting protein (liprin), alpha 3
A_23_P156687	0.000648	3.11998	CFB	complement factor B
A_24_P411121	0.000649	2.10631	TNFRSF18	tumor necrosis factor receptor superfamily, member 18
A_23_P416747	0.000651	2.20617	CD3E	CD3e molecule, epsilon (CD3-TCR complex)
A_23_P201747	0.000655	-3.49929	PADI2	peptidyl arginine deiminase, type II
A_23_P115726	0.000656	-5.39032	SLC16A9	solute carrier family 16, member 9 (monocarboxylic acid transporter 9)
A_23_P359043	0.000656	2.136	AKAP2	A kinase (PRKA) anchor protein 2
A_33_P3359223	0.000657	2.99516	C9orf173	chromosome 9 open reading frame 173
A_23_P5853	0.000658	-2.92742	SAG	S-antigen; retina and pineal gland (arrestin)
A_23_P388900	0.000658	2.18421	SLC22A15	solute carrier family 22, member 15
A_33_P3311621	0.000658	3.86825	LOC338739	uncharacterized LOC338739
A_33_P3266255	0.000661	3.12413	CSGALNACT2	chondroitin sulfate N-acetylgalactosaminyltransferase 2
A_23_P82990	0.000663	-2.06255	OGN	osteoglycin
A_24_P347880	0.000667	3.91983	ALOXE3	arachidonate lipoxygenase 3
A_33_P3367392	0.000672	2.19891	FAM167B	family with sequence similarity 167, member B
A_33_P3302586	0.000674	-2.50956	GPR153	G protein-coupled receptor 153
A_23_P166929	0.000674	3.5494	SERPINI1	serpin peptidase inhibitor, clade I (neuroserpin), member 1
A_24_P406601	0.000679	2.59054	OLFM1	olfactomedin 1
A_32_P56624	0.000682	5.43355	FAM92B	family with sequence similarity 92, member B
A_23_P63825	0.000685	-2.05842	GOT1	glutamic-oxaloacetic transaminase 1, soluble (aspartate aminotransferase 1)
A_23_P117580	0.000686	-3.38474	ENTPD5	ectonucleoside triphosphate diphosphohydrolase 5
A_24_P189533	0.000686	-2.68419	ENDOD1	endonuclease domain containing 1
A_23_P76538	0.000686	2.0725	TESC	tescalcin
A_24_P169234	0.000686	2.43332	ZAP70	zeta-chain (TCR) associated protein kinase 70kDa
A_23_P47148	0.000686	3.85988	NOX4	NADPH oxidase 4
A_23_P204847	0.000688	2.73816	LCP1	lymphocyte cytosolic protein 1 (L-plastin)
A_23_P90130	0.00069	2.20491	NAPSA	napsin A aspartic peptidase
A_33_P3368560	0.00069	3.33056	AHSA2	AHA1, activator of heat shock 90kDa protein ATPase homolog 2 (yeast)
A_23_P66694	0.000691	2.41805	EVI2B	ecotropic viral integration site 2B
A_24_P319113	0.000695	3.23593	P2RX7	purinergic receptor P2X, ligand-gated ion channel, 7
A_24_P280846	0.000697	-5.51517	GOLT1A	golgi transport 1A
A_23_P99747	0.000699	-2.03498	CDKL1	cyclin-dependent kinase-like 1 (CDC2-related kinase)
A_23_P59807	0.000699	5.35191	WNT2	wingless-type MMTV integration site family member 2
A_33_P3396607	0.000704	-2.88034	UGDH	UDP-glucose 6-dehydrogenase
A_23_P62227	0.000705	2.0855	CXorf21	chromosome X open reading frame 21
A_23_P57856	0.000708	3.25225	BCL6	B-cell CLL/lymphoma 6
A_23_P391711	0.000709	-4.58514	FABP2	fatty acid binding protein 2, intestinal
A_32_P68097	0.00071	-4.6017	FAM135B	family with sequence similarity 135, member B
A_33_P3393766	0.000717	2.51859	C17orf96	chromosome 17 open reading frame 96
A_23_P94319	0.000718	-3.1786	KBTBD11	kelch repeat and BTB (POZ) domain containing 11
A_23_P353125	0.000719	-3.26338	FSIP1	fibrous sheath interacting protein 1
A_23_P61707	0.00072	-2.67073	HPSE2	heparanase 2
A_23_P150903	0.000727	-2.57003	FAR2	fatty acyl CoA reductase 2
A_23_P34126	0.000727	3.39842	BGN	biglycan
A_23_P408249	0.00073	-7.20177	PCK1	phosphoenolpyruvate carboxykinase 1 (soluble)
A_33_P3417150	0.000731	-2.72031	P2RY1	purinergic receptor P2Y, G-protein coupled, 1
A_24_P10137	0.000732	2.45951	C13orf15	chromosome 13 open reading frame 15
A_32_P78681	0.000733	-2.21675	GLP2R	glucagon-like peptide 2 receptor
A_23_P259141	0.000733	3.35749	ZBP1	Z-DNA binding protein 1
A_23_P128574	0.000737	2.3865	ENOX1	ecto-NOX disulfide-thiol exchanger 1
A_23_P318284	0.000738	-2.44389	GPD1L	glycerol-3-phosphate dehydrogenase 1-like
A_33_P3300975	0.000738	2.82341	HOXC4	homeobox C4
A_23_P104464	0.000739	2.67286	ALOX5	arachidonate 5-lipoxygenase
A_33_P3259042	0.000741	-2.08284	MYOCD	myocardin
A_33_P3229156	0.000743	2.36347	SLC17A9	solute carrier family 17, member 9
A_33_P3227079	0.000748	2.45751	PPAPDC3	phosphatidic acid phosphatase type 2 domain containing 3
A_33_P3231414	0.000749	2.93367	LILRB1	leukocyte immunoglobulin-like receptor, subfamily B (with TM and ITIM domains), member 1
A_33_P3291732	0.000753	2.00012	FAM125A	family with sequence similarity 125, member A
A_32_P191262	0.000754	-2.27604	ACR	acrosin
A_33_P3244808	0.000756	-4.34303	BEST4	bestrophin 4
A_24_P319647	0.000758	2.36949	FCRL2	Fc receptor-like 2
A_24_P257971	0.000759	-2.16949	SLC27A4	solute carrier family 27 (fatty acid transporter), member 4
A_23_P207911	0.00076	2.2096	TRPV2	transient receptor potential cation channel, subfamily V, member 2
A_33_P3307495	0.00076	5.42726	STRA6	stimulated by retinoic acid gene 6 homolog (mouse)
A_24_P854492	0.000761	3.49871	MIAT	myocardial infarction associated transcript (non-protein coding)
A_23_P163402	0.000762	-2.45283	CYP1A1	cytochrome P450, family 1, subfamily A, polypeptide 1
A_23_P214300	0.000763	-2.81895	GSTA2	glutathione S-transferase alpha 2
A_23_P116942	0.000763	3.28118	LAG3	lymphocyte-activation gene 3
A_23_P351757	0.000766	-4.58343	PLCD3	phospholipase C, delta 3
A_33_P3421571	0.000768	3.30201	RAPH1	Ras association (RalGDS/AF-6) and pleckstrin homology domains 1
A_33_P3381183	0.000773	2.32972	EGFEM1P	EGF-like and EMI domain containing 1, pseudogene
A_32_P184394	0.000775	2.3554	TFEC	transcription factor EC
A_23_P346376	0.000776	2.33934	P2RY10	purinergic receptor P2Y, G-protein coupled, 10
A_33_P3348782	0.000777	-2.25371	CYP2S1	cytochrome P450, family 2, subfamily S, polypeptide 1
A_23_P208768	0.000778	4.5553	FCAR	Fc fragment of IgA, receptor for
A_23_P12392	0.000779	2.38165	PTPRC	protein tyrosine phosphatase, receptor type, C
A_33_P3332252	0.000781	-5.94723	TUBAL3	tubulin, alpha-like 3
A_23_P423331	0.000784	2.8792	NTNG2	netrin G2
A_23_P334328	0.00079	-3.50783	LAMB4	laminin, beta 4
A_23_P256542	0.00079	-2.31992	FAM162A	family with sequence similarity 162, member A
A_33_P3272823	0.000791	3.01585	MAG	myelin associated glycoprotein
A_23_P25396	0.000792	-5.56537	NR1H4	nuclear receptor subfamily 1, group H, member 4
A_33_P3315906	0.000793	3.95693	PTP4A3	protein tyrosine phosphatase type IVA, member 3
A_23_P22129	0.000795	2.99735	HAP1	huntingtin-associated protein 1
A_23_P138125	0.000796	2.25423	FAIM3	Fas apoptotic inhibitory molecule 3
A_23_P314250	0.000798	2.23536	FAM78A	family with sequence similarity 78, member A
A_23_P98910	0.000802	2.13014	LRMP	lymphoid-restricted membrane protein
A_23_P206806	0.000804	2.22487	ITGAL	integrin, alpha L (antigen CD11A (p180), lymphocyte function-associated antigen 1; alpha polypeptide)
A_32_P149060	0.000808	-2.62112	C21orf71	chromosome 21 open reading frame 71
A_33_P3313835	0.000809	-3.71313	PP14571	uncharacterized LOC100130449
A_33_P3253747	0.000811	-2.80257	CYP1A2	cytochrome P450, family 1, subfamily A, polypeptide 2
A_23_P436284	0.000813	-4.77935	OSTBETA	organic solute transporter beta
A_33_P3289536	0.000813	3.24057	SNX10	sorting nexin 10
A_33_P3352827	0.000815	3.12973	SLAMF1	signaling lymphocytic activation molecule family member 1
A_23_P3312	0.000815	3.49765	ISLR	immunoglobulin superfamily containing leucine-rich repeat
A_23_P106761	0.000816	2.5223	CORO1A	coronin, actin binding protein, 1A
A_33_P3263890	0.000817	4.97673	PRRX1	paired related homeobox 1
A_23_P314805	0.00082	-2.32047	TMEM56	transmembrane protein 56
A_33_P3337540	0.00082	2.24779	IFNAR2	interferon (alpha, beta and omega) receptor 2
A_32_P181638	0.00082	2.40827	BVES	blood vessel epicardial substance
A_23_P167818	0.00082	2.71209	FAM184A	family with sequence similarity 184, member A
A_32_P110390	0.000825	-2.03923	TMEM171	transmembrane protein 171
A_33_P3272921	0.00083	2.17017	ARID3A	AT rich interactive domain 3A (BRIGHT-like)
A_23_P8981	0.000833	4.20469	STAR	steroidogenic acute regulatory protein
A_24_P184445	0.000835	2.38791	MMP19	matrix metallopeptidase 19
A_23_P210900	0.000836	-2.70236	ACSS2	acyl-CoA synthetase short-chain family member 2
A_24_P228875	0.000836	2.12097	ARHGEF6	Rac/Cdc42 guanine nucleotide exchange factor (GEF) 6
A_33_P3333282	0.000845	2.23482	FGF11	fibroblast growth factor 11
A_33_P3365760	0.000845	2.63707	STAP1	signal transducing adaptor family member 1
A_33_P3346267	0.000848	-7.18006	TMIGD1	transmembrane and immunoglobulin domain containing 1
A_32_P107029	0.000848	2.26647	NAPSA	napsin A aspartic peptidase
A_32_P29954	0.000848	4.23951	ADARB2-AS1	ADARB2 antisense RNA 1 (non-protein coding)
A_33_P3330209	0.000849	3.45456	AUTS2	autism susceptibility candidate 2
A_24_P190168	0.00085	-2.23571	TMEM97	transmembrane protein 97
A_24_P98109	0.000853	3.12889	SNX10	sorting nexin 10
A_33_P3360540	0.000854	-2.3074	AGPAT2	1-acylglycerol-3-phosphate O-acyltransferase 2 (lysophosphatidic acid acyltransferase, beta)
A_33_P3339100	0.000854	2.4854	SELP	selectin P (granule membrane protein 140kDa, antigen CD62)
A_33_P3421118	0.000864	-2.70805	IL20RA	interleukin 20 receptor, alpha
A_24_P200162	0.000865	-2.12845	HIGD1A	HIG1 hypoxia inducible domain family, member 1A
A_23_P381714	0.000867	-2.01034	CA13	carbonic anhydrase XIII
A_23_P126836	0.000867	2.18403	TNFSF4	tumor necrosis factor (ligand) superfamily, member 4
A_23_P168916	0.000869	-8.4315	CA1	carbonic anhydrase I
A_32_P206479	0.00087	2.51316	ZNF831	zinc finger protein 831
A_33_P3344504	0.000871	2.28859	APBA2	amyloid beta (A4) precursor protein-binding, family A, member 2
A_23_P112774	0.000873	4.0416	PTP4A3	protein tyrosine phosphatase type IVA, member 3
A_23_P25121	0.000878	2.44654	FKBP11	FK506 binding protein 11, 19 kDa
A_33_P3401556	0.000879	3.66266	CTLA4	cytotoxic T-lymphocyte-associated protein 4
A_23_P387471	0.00088	2.0176	MICB	MHC class I polypeptide-related sequence B
A_33_P3290709	0.00088	6.89178	EGFL6	EGF-like-domain, multiple 6
A_33_P3591972	0.000887	-2.06977	GLYCTK	glycerate kinase
A_23_P90626	0.000888	2.87115	CYTIP	cytohesin 1 interacting protein
A_23_P26325	0.000892	3.90973	CCL17	chemokine (C-C motif) ligand 17
A_33_P3240717	0.000894	-3.34638	CDKN2B-AS	CDKN2B antisense RNA (non-protein coding)
A_33_P3368776	0.000902	-6.91948	TMIGD1	transmembrane and immunoglobulin domain containing 1
A_23_P312920	0.000902	2.90366	POU2AF1	POU class 2 associating factor 1
A_24_P48177	0.000903	2.05978	ST3GAL2	ST3 beta-galactoside alpha-2,3-sialyltransferase 2
A_23_P101655	0.000904	-2.071	ACTN4	actinin, alpha 4
A_33_P3382648	0.000904	3.65084	RBMY1B	RNA binding motif protein, Y-linked, family 1, member B
A_33_P3229702	0.000905	-2.39424	WFIKKN1	WAP, follistatin/kazal, immunoglobulin, kunitz and netrin domain containing 1
A_23_P2492	0.000905	2.0335	C1S	complement component 1, s subcomponent
A_23_P403335	0.000909	-4.03296	EXPH5	exophilin 5
A_23_P84596	0.000909	3.0247	MZB1	marginal zone B and B1 cell-specific protein
A_33_P3290403	0.000911	-2.46247	IMPA2	inositol(myo)-1(or 4)-monophosphatase 2
A_33_P3241646	0.000911	-2.02386	PANK3	pantothenate kinase 3
A_33_P3279124	0.000913	2.19117	FAM21C	family with sequence similarity 21, member C
A_23_P110569	0.000918	-2.88915	TRIM36	tripartite motif containing 36
A_33_P3215288	0.000918	2.85986	LOC284757	uncharacterized LOC284757
A_33_P3238290	0.00092	3.61508	FAM65C	family with sequence similarity 65, member C
A_33_P3285271	0.000922	2.52873	FMO6P	flavin containing monooxygenase 6 pseudogene
A_23_P29773	0.000922	3.01332	LAMP3	lysosomal-associated membrane protein 3
A_23_P99163	0.000924	2.32474	DRAM1	DNA-damage regulated autophagy modulator 1
A_33_P3239282	0.000924	2.32961	KCNA2	potassium voltage-gated channel, shaker-related subfamily, member 2
A_33_P3328921	0.000925	2.65247	C14orf165	chromosome 14 open reading frame 165
A_23_P27005	0.000927	-4.05728	DHRS11	dehydrogenase/reductase (SDR family) member 11
A_23_P97402	0.000927	3.64049	CAMK1G	calcium/calmodulin-dependent protein kinase IG
A_33_P3299285	0.000928	2.6198	FCRLB	Fc receptor-like B
A_23_P22660	0.000931	2.17693	CYSLTR1	cysteinyl leukotriene receptor 1
A_23_P157027	0.000934	-3.4452	VSTM2A	V-set and transmembrane domain containing 2A
A_23_P113572	0.000938	4.44491	CD19	CD19 molecule
A_23_P212830	0.000939	-2.65785	FGFR3	fibroblast growth factor receptor 3
A_24_P286114	0.000941	4.05046	SLC1A3	solute carrier family 1 (glial high affinity glutamate transporter), member 3
A_23_P350574	0.000942	2.72463	FCRLB	Fc receptor-like B
A_33_P3342528	0.000944	-3.28663	P2RY1	purinergic receptor P2Y, G-protein coupled, 1
A_33_P3375541	0.000945	2.4488	CD3D	CD3d molecule, delta (CD3-TCR complex)
A_23_P71037	0.000946	7.5631	IL6	interleukin 6 (interferon, beta 2)
A_32_P153388	0.000947	-2.42771	GULP1	GULP, engulfment adaptor PTB domain containing 1
A_33_P3285277	0.000948	-2.21494	CACNB2	calcium channel, voltage-dependent, beta 2 subunit
A_23_P112982	0.00095	-2.18233	SVOP	SV2 related protein homolog (rat)
A_23_P417974	0.000956	-2.80175	AQP11	aquaporin 11
A_33_P3280845	0.000959	2.94006	THY1	Thy-1 cell surface antigen
A_24_P23625	0.000963	2.77501	HS3ST3B1	heparan sulfate (glucosamine) 3-O-sulfotransferase 3B1
A_23_P865	0.000965	-2.63401	FRRS1	ferric-chelate reductase 1
A_33_P3354464	0.000966	2.77835	LOXL1	lysyl oxidase-like 1
A_33_P3253144	0.000968	2.92576	DOK3	docking protein 3
A_23_P29005	0.000971	3.36024	SAMSN1	SAM domain, SH3 domain and nuclear localization signals 1
A_33_P3211260	0.000974	2.34533	DBNL	drebrin-like
A_33_P3322769	0.000974	3.39367	OR51G2	olfactory receptor, family 51, subfamily G, member 2
A_24_P317762	0.000978	2.25779	LY6E	lymphocyte antigen 6 complex, locus E
A_23_P43164	0.000979	2.2948	SULF1	sulfatase 1
A_33_P3411328	0.000981	3.04941	LOC730227	uncharacterized LOC730227
A_23_P14072	0.000985	-2.59449	KRT8	keratin 8
A_23_P258164	0.000986	3.49508	CORT	cortistatin
A_33_P3236020	0.000989	4.29031	TIMD4	T-cell immunoglobulin and mucin domain containing 4
A_24_P363278	0.00099	3.34583	MAK	male germ cell-associated kinase
A_23_P118536	0.000994	2.28675	SLFN12	schlafen family member 12
A_33_P3306413	0.000998	-2.42062	INCA1	inhibitor of CDK, cyclin A1 interacting protein 1
A_23_P219117	0.001	-2.77513	EPB49	erythrocyte membrane protein band 4.9 (dematin)
A_23_P157914	0.001	-2.72073	MAMDC2	MAM domain containing 2
A_32_P525524	0.001	2.23746	ITPRIPL1	inositol 1,4,5-trisphosphate receptor interacting protein-like 1
A_33_P3396244	0.001	2.95819	NPY2R	neuropeptide Y receptor Y2
A_23_P101374	0.00101	-2.00036	CYP2S1	cytochrome P450, family 2, subfamily S, polypeptide 1
A_23_P160720	0.00101	2.8062	BATF3	basic leucine zipper transcription factor, ATF-like 3
A_33_P3366903	0.00102	2.78007	CHST6	carbohydrate (N-acetylglucosamine 6-O) sulfotransferase 6
A_23_P64879	0.00102	3.11879	KCNJ8	potassium inwardly-rectifying channel, subfamily J, member 8
A_24_P117410	0.00102	3.15975	KLHDC7B	kelch domain containing 7B
A_33_P3387170	0.00102	3.17835	LOC100129196	uncharacterized LOC100129196
A_23_P6535	0.00102	3.26186	KLHDC7B	kelch domain containing 7B
A_23_P11070	0.00103	2.28602	GPR174	G protein-coupled receptor 174
A_33_P3842556	0.00103	2.76871	IKZF1	IKAROS family zinc finger 1 (Ikaros)
A_24_P232365	0.00103	2.94837	APBB1IP	amyloid beta (A4) precursor protein-binding, family B, member 1 interacting protein
A_33_P3269109	0.00103	3.12692	GUCY1A3	guanylate cyclase 1, soluble, alpha 3
A_23_P207201	0.00103	3.78383	CD79B	CD79b molecule, immunoglobulin-associated beta
A_24_P942493	0.00104	-4.10742	WSCD1	WSC domain containing 1
A_32_P800799	0.00104	-3.56022	KCNG3	potassium voltage-gated channel, subfamily G, member 3
A_23_P359214	0.00104	-3.1778	LOC643650	uncharacterized LOC643650
A_24_P252043	0.00104	-2.05772	PTP4A1	protein tyrosine phosphatase type IVA, member 1
A_23_P115919	0.00104	-2.0183	PHYH	phytanoyl-CoA 2-hydroxylase
A_23_P70688	0.00104	2.09398	LY86	lymphocyte antigen 86
A_33_P3436646	0.00104	2.14897	LOC151657	uncharacterized LOC151657
A_23_P259090	0.00105	-2.43279	NUDT12	nudix (nucleoside diphosphate linked moiety X)-type motif 12
A_23_P21057	0.00105	2.47728	2019-09-01	septin 1
A_23_P204087	0.00105	2.48359	OAS2	2'-5'-oligoadenylate synthetase 2, 69/71kDa
A_33_P3348714	0.00106	-3.88065	FGF9	fibroblast growth factor 9 (glia-activating factor)
A_23_P315933	0.00106	-2.91249	ABHD11	abhydrolase domain containing 11
A_33_P3397995	0.00106	2.02092	IPCEF1	interaction protein for cytohesin exchange factors 1
A_33_P3413987	0.00106	2.17367	SERPING1	serpin peptidase inhibitor, clade G (C1 inhibitor), member 1
A_23_P5018	0.00107	-2.55259	LOC80054	uncharacterized LOC80054
A_23_P300826	0.00107	-2.28308	C6orf136	chromosome 6 open reading frame 136
A_23_P94591	0.00108	-2.3485	TMEM141	transmembrane protein 141
A_24_P30923	0.00108	2.01445	SNN	stannin
A_23_P132027	0.00108	2.71953	SPAG4	sperm associated antigen 4
A_23_P103932	0.00108	3.58864	FGR	Gardner-Rasheed feline sarcoma viral (v-fgr) oncogene homolog
A_24_P918907	0.00109	2.54375	LOC154761	uncharacterized LOC154761
A_23_P350617	0.0011	-3.87585	KLB	klotho beta
A_23_P124122	0.0011	-2.78313	PXMP2	peroxisomal membrane protein 2, 22kDa
A_24_P185709	0.0011	-2.14355	EPB41L1	erythrocyte membrane protein band 4.1-like 1
A_24_P257336	0.0011	2.22073	POPDC2	popeye domain containing 2
A_23_P149892	0.0011	2.3398	CSGALNACT2	chondroitin sulfate N-acetylgalactosaminyltransferase 2
A_33_P3361457	0.0011	2.43769	IFNAR2	interferon (alpha, beta and omega) receptor 2
A_24_P345209	0.0011	2.55079	DYRK3	dual-specificity tyrosine-(Y)-phosphorylation regulated kinase 3
A_33_P3267799	0.0011	3.42259	LILRB4	leukocyte immunoglobulin-like receptor, subfamily B (with TM and ITIM domains), member 4
A_23_P349406	0.00111	-4.7986	RIMKLA	ribosomal modification protein rimK-like family member A
A_33_P3417695	0.00111	2.20299	ODF3B	outer dense fiber of sperm tails 3B
A_23_P37560	0.00112	-2.95238	PEX11A	peroxisomal biogenesis factor 11 alpha
A_23_P338325	0.00112	2.10391	ELK3	ELK3, ETS-domain protein (SRF accessory protein 2)
A_23_P58251	0.00112	4.39616	CPZ	carboxypeptidase Z
A_32_P164246	0.00113	2.19971	FOXQ1	forkhead box Q1
A_33_P3354975	0.00113	3.6831	MTMR9LP	myotubularin related protein 9-like, pseudogene
A_33_P3253960	0.00114	-2.24244	DHRS11	dehydrogenase/reductase (SDR family) member 11
A_23_P61149	0.00114	2.05391	INPP5D	inositol polyphosphate-5-phosphatase, 145kDa
A_23_P255444	0.00114	2.56158	DAPP1	dual adaptor of phosphotyrosine and 3-phosphoinositides
A_23_P21560	0.00114	3.31996	FAM49A	family with sequence similarity 49, member A
A_33_P3275600	0.00114	4.24903	PLA2G4E	phospholipase A2, group IVE
A_32_P209624	0.00115	-2.732	MKRN7P	makorin ring finger protein 7, pseudogene
A_33_P3413989	0.00115	2.39672	SERPING1	serpin peptidase inhibitor, clade G (C1 inhibitor), member 1
A_23_P22134	0.00116	2.62644	BNC1	basonuclin 1
A_33_P3333960	0.00117	2.00379	LINC00426	long intergenic non-protein coding RNA 426
A_33_P3409513	0.00117	2.03835	MAPK11	mitogen-activated protein kinase 11
A_23_P311875	0.00117	2.13428	CD6	CD6 molecule
A_23_P421423	0.00117	2.80843	TNFAIP2	tumor necrosis factor, alpha-induced protein 2
A_24_P332081	0.00117	4.00457	JAKMIP3	Janus kinase and microtubule interacting protein 3
A_23_P110212	0.00117	4.36939	ACSL1	acyl-CoA synthetase long-chain family member 1
A_23_P95851	0.00118	-6.32206	TUBAL3	tubulin, alpha-like 3
A_33_P3211956	0.00118	2.48851	RGS19	regulator of G-protein signaling 19
A_23_P31725	0.00118	3.60367	BLK	B lymphoid tyrosine kinase
A_23_P104741	0.00118	3.62688	KIRREL3	kin of IRRE like 3 (Drosophila)
A_24_P252462	0.00119	-2.69607	TTPA	tocopherol (alpha) transfer protein
A_33_P3261803	0.00119	-2.40224	FAAH	fatty acid amide hydrolase
A_23_P170534	0.00119	2.91339	FUT7	fucosyltransferase 7 (alpha (1,3) fucosyltransferase)
A_23_P122724	0.00119	5.5059	VNN2	vanin 2
A_23_P351667	0.0012	2.17571	ADAM23	ADAM metallopeptidase domain 23
A_23_P55504	0.0012	2.93752	OR3A2	olfactory receptor, family 3, subfamily A, member 2
A_33_P3319785	0.0012	3.50237	COL22A1	collagen, type XXII, alpha 1
A_33_P3382100	0.0012	6.29032	IGFN1	immunoglobulin-like and fibronectin type III domain containing 1
A_33_P3236813	0.00121	2.1033	GPR19	G protein-coupled receptor 19
A_33_P3212799	0.00121	2.30831	C22orf34	chromosome 22 open reading frame 34
A_33_P3282614	0.00121	2.87474	C9orf173	chromosome 9 open reading frame 173
A_24_P1054	0.00122	-4.51836	TONSL	tonsoku-like, DNA repair protein
A_33_P3358606	0.00122	-3.43754	FSIP2	fibrous sheath interacting protein 2
A_33_P3313245	0.00122	-2.39608	AMACR	alpha-methylacyl-CoA racemase
A_33_P3221748	0.00122	2.46895	RUNX3	runt-related transcription factor 3
A_23_P29684	0.00123	-3.27446	VILL	villin-like
A_23_P50508	0.00123	2.213	PLA2G4C	phospholipase A2, group IVC (cytosolic, calcium-independent)
A_23_P48088	0.00123	2.34755	CD27	CD27 molecule
A_23_P143016	0.00123	2.41088	ARID5A	AT rich interactive domain 5A (MRF1-like)
A_33_P3220612	0.00123	3.10951	FAM89B	family with sequence similarity 89, member B
A_24_P406132	0.00124	-2.18463	MAPK13	mitogen-activated protein kinase 13
A_24_P206343	0.00124	2.77644	MYO1G	myosin IG
A_23_P252062	0.00125	-4.30321	PPARG	peroxisome proliferator-activated receptor gamma
A_33_P3266429	0.00125	-3.72614	SAMD13	sterile alpha motif domain containing 13
A_33_P3407469	0.00125	-2.73342	MYH7B	myosin, heavy chain 7B, cardiac muscle, beta
A_33_P3212630	0.00125	3.88368	FAM90A10	family with sequence similarity 90, member A10
A_33_P3315698	0.00126	-4.00036	ABHD12B	abhydrolase domain containing 12B
A_24_P293114	0.00126	2.751	SPTBN4	spectrin, beta, non-erythrocytic 4
A_33_P3325723	0.00126	3.72734	CHN1	chimerin (chimaerin) 1
A_33_P3418798	0.00127	2.27308	C4orf44	chromosome 4 open reading frame 44
A_23_P363313	0.00127	3.46586	SLC16A11	solute carrier family 16, member 11 (monocarboxylic acid transporter 11)
A_33_P3256725	0.00128	-2.2055	PIP5K1B	phosphatidylinositol-4-phosphate 5-kinase, type I, beta
A_33_P3348719	0.00128	-2.18338	FGF9	fibroblast growth factor 9 (glia-activating factor)
A_24_P71468	0.00128	2.04395	QPCT	glutaminyl-peptide cyclotransferase
A_33_P3482249	0.00128	2.05192	C8orf66	chromosome 8 open reading frame 66
A_23_P124642	0.00128	2.3801	RASGRP1	RAS guanyl releasing protein 1 (calcium and DAG-regulated)
A_24_P265832	0.00128	3.2402	SUCNR1	succinate receptor 1
A_23_P160438	0.00128	3.86543	MYOG	myogenin (myogenic factor 4)
A_23_P253791	0.00128	4.50573	CAMP	cathelicidin antimicrobial peptide
A_23_P217228	0.00129	2.05867	TRO	trophinin
A_23_P14673	0.00129	2.72914	IGDCC4	immunoglobulin superfamily, DCC subclass, member 4
A_33_P3663974	0.0013	-3.5304	THRB	thyroid hormone receptor, beta
A_23_P5460	0.0013	-2.21245	FEV	FEV (ETS oncogene family)
A_24_P60441	0.0013	2.26144	EVC	Ellis van Creveld syndrome
A_24_P115967	0.00131	-2.12015	DAGLA	diacylglycerol lipase, alpha
A_33_P3421351	0.00131	2.32952	TRAF3IP3	TRAF3 interacting protein 3
A_23_P200728	0.00131	5.41952	FCGR3A	Fc fragment of IgG, low affinity IIIa, receptor (CD16a)
A_33_P3215843	0.00133	-4.84428	KLK3	kallikrein-related peptidase 3
A_24_P88850	0.00133	2.23757	MRAS	muscle RAS oncogene homolog
A_33_P3339376	0.00133	2.40158	WIPF1	WAS/WASL interacting protein family, member 1
A_23_P26522	0.00134	-7.78478	AQP8	aquaporin 8
A_33_P3296497	0.00134	-2.80316	PTPRK	protein tyrosine phosphatase, receptor type, K
A_23_P5002	0.00134	2.27349	MAP4K1	mitogen-activated protein kinase kinase kinase kinase 1
A_23_P99063	0.00134	2.8358	LUM	lumican
A_23_P78353	0.00135	-4.48971	MEP1B	meprin A, beta
A_23_P2041	0.00135	-2.67911	MICALCL	MICAL C-terminal like
A_33_P3636590	0.00135	-2.48394	SUCLG2	succinate-CoA ligase, GDP-forming, beta subunit
A_24_P416997	0.00135	2.12658	APOL3	apolipoprotein L, 3
A_33_P3221293	0.00135	3.01551	DFNA5	deafness, autosomal dominant 5
A_23_P23947	0.00135	3.06974	MAP3K8	mitogen-activated protein kinase kinase kinase 8
A_23_P132845	0.00136	-4.21579	CLCN2	chloride channel 2
A_33_P3227400	0.00136	2.15788	COL4A4	collagen, type IV, alpha 4
A_24_P359067	0.00136	2.24479	LOC100130357	uncharacterized LOC100130357
A_33_P3369854	0.00136	3.18595	DNAJB13	DnaJ (Hsp40) homolog, subfamily B, member 13
A_23_P153529	0.00137	-2.89764	TRPM4	transient receptor potential cation channel, subfamily M, member 4
A_23_P28761	0.00137	-2.74581	HNF4A	hepatocyte nuclear factor 4, alpha
A_23_P312863	0.00138	-2.28636	TUBB4B	tubulin, beta 4B class IVb
A_23_P27035	0.00138	-2.1151	TMEM98	transmembrane protein 98
A_33_P3377994	0.00138	2.41323	WNK4	WNK lysine deficient protein kinase 4
A_33_P3291619	0.00138	3.39035	LOC399715	uncharacterized LOC399715
A_23_P8913	0.00139	-5.56986	CA2	carbonic anhydrase II
A_33_P3350726	0.00139	-4.08202	PPARG	peroxisome proliferator-activated receptor gamma
A_23_P30495	0.00139	-2.16727	HMGCR	3-hydroxy-3-methylglutaryl-CoA reductase
A_23_P145711	0.0014	-2.52942	C7orf10	chromosome 7 open reading frame 10
A_33_P3384835	0.0014	2.15362	LOC100505719	uncharacterized LOC100505719
A_33_P3270311	0.0014	2.67351	HECW2	HECT, C2 and WW domain containing E3 ubiquitin protein ligase 2
A_32_P108156	0.0014	2.96789	MIR155HG	MIR155 host gene (non-protein coding)
A_23_P151267	0.00141	-2.04596	LIMA1	LIM domain and actin binding 1
A_23_P62901	0.00141	2.31735	BTG2	BTG family, member 2
A_33_P3402526	0.00141	2.71242	CSGALNACT2	chondroitin sulfate N-acetylgalactosaminyltransferase 2
A_23_P7412	0.00142	-2.86189	BTNL8	butyrophilin-like 8
A_23_P68211	0.00142	-2.44107	SPR	sepiapterin reductase (7,8-dihydrobiopterin:NADP+ oxidoreductase)
A_33_P3335511	0.00142	2.31569	FCRL5	Fc receptor-like 5
A_23_P73429	0.00142	2.67555	HCLS1	hematopoietic cell-specific Lyn substrate 1
A_23_P39453	0.00142	3.28089	MEX3D	mex-3 homolog D (C. elegans)
A_23_P93141	0.00143	-4.93345	GSTA5	glutathione S-transferase alpha 5
A_23_P63660	0.00143	-2.06328	C10orf58	chromosome 10 open reading frame 58
A_23_P67980	0.00143	2.34503	KLF7	Kruppel-like factor 7 (ubiquitous)
A_23_P421379	0.00143	2.68765	IGF2	insulin-like growth factor 2 (somatomedin A)
A_23_P401700	0.00143	2.74889	APBB1IP	amyloid beta (A4) precursor protein-binding, family B, member 1 interacting protein
A_24_P261259	0.00143	2.99568	PFKFB3	6-phosphofructo-2-kinase/fructose-2,6-biphosphatase 3
A_24_P190007	0.00144	-3.60887	GP2	glycoprotein 2 (zymogen granule membrane)
A_23_P431346	0.00144	-2.86541	PRR15	proline rich 15
A_24_P116669	0.00145	-2.07036	CANT1	calcium activated nucleotidase 1
A_32_P175934	0.00145	2.19681	CD48	CD48 molecule
A_33_P3261353	0.00145	3.00396	BCORP1	BCL6 corepressor pseudogene 1
A_33_P3282434	0.00146	-3.10346	SLC16A1	solute carrier family 16, member 1 (monocarboxylic acid transporter 1)
A_23_P395632	0.00146	2.62939	R3HDML	R3H domain containing-like
A_32_P219279	0.00147	2.0261	ELFN2	extracellular leucine-rich repeat and fibronectin type III domain containing 2
A_23_P66525	0.00147	3.51547	HS3ST3A1	heparan sulfate (glucosamine) 3-O-sulfotransferase 3A1
A_23_P211878	0.00148	-2.76996	FLNB	filamin B, beta
A_23_P25746	0.00148	-2.03657	C14orf128	chromosome 14 open reading frame 128
A_24_P241183	0.00148	2.58052	CLEC2D	C-type lectin domain family 2, member D
A_33_P3338270	0.00149	2.24852	LOC440297	chondroitin sulfate proteoglycan 4 pseudogene
A_23_P350451	0.00149	2.61787	PRDM1	PR domain containing 1, with ZNF domain
A_33_P3383970	0.00149	3.47482	TLR10	toll-like receptor 10
A_23_P142294	0.0015	-3.0329	ETHE1	ethylmalonic encephalopathy 1
A_23_P14564	0.0015	2.83029	GPR65	G protein-coupled receptor 65
A_24_P97342	0.0015	8.75077	PROK2	prokineticin 2
A_23_P301855	0.00152	2.47478	LSAMP	limbic system-associated membrane protein
A_24_P35537	0.00153	2.16868	RIC3	resistance to inhibitors of cholinesterase 3 homolog (C. elegans)
A_32_P108254	0.00153	3.77512	FAM20A	family with sequence similarity 20, member A
A_33_P3418426	0.00154	-5.24646	SLC3A1	solute carrier family 3 (cystine, dibasic and neutral amino acid transporters, activator of cystine, dibasic and neutral amino acid transport), member 1
A_33_P3702104	0.00154	-2.41856	MGC34796	sepiapterin reductase (7,8-dihydrobiopterin:NADP+ oxidoreductase) pseudogene
A_33_P3411097	0.00154	-2.02512	GRID2IP	glutamate receptor, ionotropic, delta 2 (Grid2) interacting protein
A_23_P209129	0.00154	3.14977	LAIR2	leukocyte-associated immunoglobulin-like receptor 2
A_33_P3263666	0.00155	-2.27776	ANKRD9	ankyrin repeat domain 9
A_33_P3387155	0.00155	2.39272	LOC374443	CLR pseudogene
A_33_P3335525	0.00155	3.9902	FCRL5	Fc receptor-like 5
A_24_P671164	0.00156	-3.13697	PRLR	prolactin receptor
A_23_P412562	0.00156	2.27495	C1orf162	chromosome 1 open reading frame 162
A_24_P261169	0.00156	2.39787	SEMA4D	sema domain, immunoglobulin domain (Ig), transmembrane domain (TM) and short cytoplasmic domain, (semaphorin) 4D
A_33_P3261620	0.00157	2.25953	GHSR	growth hormone secretagogue receptor
A_24_P362193	0.00157	2.27776	CD84	CD84 molecule
A_23_P62647	0.00157	3.04142	SLAMF1	signaling lymphocytic activation molecule family member 1
A_33_P3351279	0.00158	-3.1101	GPR37L1	G protein-coupled receptor 37 like 1
A_23_P84154	0.00158	2.24698	ARHGAP15	Rho GTPase activating protein 15
A_23_P201459	0.00158	2.73349	IFI6	interferon, alpha-inducible protein 6
A_23_P217379	0.00159	-3.9909	COL4A6	collagen, type IV, alpha 6
A_23_P151166	0.00159	2.23031	HVCN1	hydrogen voltage-gated channel 1
A_33_P3419621	0.00159	2.51445	LOC100289580	uncharacterized LOC100289580
A_23_P74290	0.00159	4.719	GBP5	guanylate binding protein 5
A_33_P3395688	0.0016	-3.08154	MYZAP	myocardial zonula adherens protein
A_33_P3408244	0.0016	2.27636	SPRNP1	shadow of prion protein homolog (zebrafish) pseudogene 1
A_33_P3225111	0.0016	2.6148	SLC12A5	solute carrier family 12 (potassium/chloride transporter), member 5
A_23_P127584	0.0016	3.28879	NNMT	nicotinamide N-methyltransferase
A_23_P134419	0.00161	-2.8194	ZP3	zona pellucida glycoprotein 3 (sperm receptor)
A_33_P3221284	0.00161	2.61984	CCDC80	coiled-coil domain containing 80
A_23_P6263	0.00161	3.07151	MX2	myxovirus (influenza virus) resistance 2 (mouse)
A_33_P3398143	0.00161	3.80499	ITGB2	integrin, beta 2 (complement component 3 receptor 3 and 4 subunit)
A_32_P66364	0.00162	-2.08364	PPP1R1C	protein phosphatase 1, regulatory (inhibitor) subunit 1C
A_23_P209347	0.00162	2.50929	ANKRD44	ankyrin repeat domain 44
A_33_P3276693	0.00162	2.70444	PGF	placental growth factor
A_23_P331211	0.00163	-4.51544	B4GALNT2	beta-1,4-N-acetyl-galactosaminyl transferase 2
A_23_P382835	0.00163	-3.36105	P2RY1	purinergic receptor P2Y, G-protein coupled, 1
A_23_P369701	0.00163	-2.43539	FAM108C1	family with sequence similarity 108, member C1
A_23_P61057	0.00163	2.2238	IL16	interleukin 16
A_33_P3369956	0.00163	2.42089	ATXN2L	ataxin 2-like
A_33_P3271657	0.00163	2.48985	HHIPL1	HHIP-like 1
A_24_P188800	0.00164	2.14652	2019-03-01	membrane-associated ring finger (C3HC4) 1
A_23_P14174	0.00164	2.91927	TNFSF13B	tumor necrosis factor (ligand) superfamily, member 13b
A_23_P166408	0.00164	7.60215	OSM	oncostatin M
A_33_P3396404	0.00165	2.90526	CLLU1OS	chronic lymphocytic leukemia up-regulated 1 opposite strand
A_33_P3226080	0.00166	2.23726	C17orf87	chromosome 17 open reading frame 87
A_23_P374082	0.00166	2.35044	ADAM19	ADAM metallopeptidase domain 19
A_24_P393740	0.00166	2.39201	FYB	FYN binding protein
A_24_P45446	0.00166	2.56102	GBP4	guanylate binding protein 4
A_23_P7503	0.00166	4.15165	TIMD4	T-cell immunoglobulin and mucin domain containing 4
A_23_P152002	0.00166	4.76102	BCL2A1	BCL2-related protein A1
A_33_P3217998	0.00167	-2.55009	AKR7L	aldo-keto reductase family 7-like
A_33_P3310286	0.00167	2.15014	LMNB1	lamin B1
A_23_P127948	0.00167	2.36141	ADM	adrenomedullin
A_24_P627503	0.00168	3.11309	LOC100653245	ig heavy chain V-III region VH26-like
A_23_P31224	0.00169	2.27751	PILRA	paired immunoglobin-like type 2 receptor alpha
A_33_P3242136	0.00169	3.23489	FGF1	fibroblast growth factor 1 (acidic)
A_24_P925737	0.00171	-2.42836	C1orf226	chromosome 1 open reading frame 226
A_32_P132438	0.00171	-2.26258	AKAP1	A kinase (PRKA) anchor protein 1
A_23_P16915	0.00171	2.08229	QPCT	glutaminyl-peptide cyclotransferase
A_23_P113656	0.00171	3.40394	TUBB4A	tubulin, beta 4A class IVa
A_33_P3293773	0.00172	-3.18008	FSIP2	fibrous sheath interacting protein 2
A_23_P110764	0.00172	-2.18043	MYOT	myotilin
A_23_P44724	0.00172	2.29433	CSRP2	cysteine and glycine-rich protein 2
A_23_P145529	0.00174	-4.64018	PKIB	protein kinase (cAMP-dependent, catalytic) inhibitor beta
A_33_P3219651	0.00174	-2.90962	BMPER	BMP binding endothelial regulator
A_23_P26223	0.00174	-2.24798	ASL	argininosuccinate lyase
A_33_P3382856	0.00174	3.1893	DCN	decorin
A_33_P3419594	0.00175	2.56906	PDE9A	phosphodiesterase 9A
A_33_P3295738	0.00175	2.95912	CNGB1	cyclic nucleotide gated channel beta 1
A_23_P53039	0.00176	-2.08805	LDHC	lactate dehydrogenase C
A_24_P295010	0.00176	2.42706	SERPINB9	serpin peptidase inhibitor, clade B (ovalbumin), member 9
A_33_P3260989	0.00176	2.521	TAS1R3	taste receptor, type 1, member 3
A_23_P334955	0.00176	3.47711	FAM167A	family with sequence similarity 167, member A
A_23_P35912	0.00177	2.10752	CASP4	caspase 4, apoptosis-related cysteine peptidase
A_24_P306892	0.00178	-2.95349	B4GALNT3	beta-1,4-N-acetyl-galactosaminyl transferase 3
A_24_P341674	0.00178	2.17339	DIO2	deiodinase, iodothyronine, type II
A_33_P3305780	0.00179	-2.51512	CCNI2	cyclin I family, member 2
A_33_P3296499	0.00179	-2.45826	PTPRK	protein tyrosine phosphatase, receptor type, K
A_23_P207842	0.00179	3.08992	RARA	retinoic acid receptor, alpha
A_33_P3332396	0.0018	-2.39161	TMEM53	transmembrane protein 53
A_23_P354151	0.0018	2.64993	ITK	IL2-inducible T-cell kinase
A_24_P217234	0.00181	-5.64898	SLC3A1	solute carrier family 3 (cystine, dibasic and neutral amino acid transporters, activator of cystine, dibasic and neutral amino acid transport), member 1
A_23_P28857	0.00181	2.72322	SIRPG	signal-regulatory protein gamma
A_33_P3281283	0.00181	3.15043	S1PR3	sphingosine-1-phosphate receptor 3
A_23_P331049	0.00181	4.79222	DPYSL4	dihydropyrimidinase-like 4
A_33_P3404014	0.00183	2.16396	C20orf107	chromosome 20 open reading frame 107
A_23_P430201	0.00183	2.33235	CEP128	centrosomal protein 128kDa
A_24_P329229	0.00183	3.45796	KCTD7	potassium channel tetramerisation domain containing 7
A_23_P18993	0.00184	-2.15511	MIER3	mesoderm induction early response 1, family member 3
A_23_P120002	0.00184	2.00223	SP110	SP110 nuclear body protein
A_23_P11841	0.00185	2.07848	ATP2B4	ATPase, Ca++ transporting, plasma membrane 4
A_24_P12690	0.00185	4.33893	IDO2	indoleamine 2,3-dioxygenase 2
A_23_P106773	0.00187	-3.06653	SULT1A2	sulfotransferase family, cytosolic, 1A, phenol-preferring, member 2
A_32_P313405	0.00187	-2.70379	LAMA1	laminin, alpha 1
A_23_P103968	0.00187	-2.68475	AKR7A3	aldo-keto reductase family 7, member A3 (aflatoxin aldehyde reductase)
A_23_P39263	0.00187	-2.22904	ZNF57	zinc finger protein 57
A_33_P3376958	0.00187	2.83052	LOC96610	BMS1 homolog, ribosome assembly protein (yeast) pseudogene
A_33_P3240843	0.00187	2.92229	TMEM71	transmembrane protein 71
A_33_P3269110	0.00188	2.67069	GUCY1A3	guanylate cyclase 1, soluble, alpha 3
A_23_P156218	0.00188	2.71897	GZMK	granzyme K (granzyme 3; tryptase II)
A_32_P89827	0.00189	2.17097	TPTE2P6	transmembrane phosphoinositide 3-phosphatase and tensin homolog 2 pseudogene 6
A_33_P3359084	0.00189	2.88075	TAS1R3	taste receptor, type 1, member 3
A_33_P3417123	0.00189	3.12195	LOC652119	double homeobox protein 4-like protein 4-like
A_33_P3227899	0.00189	3.19277	LOC440896	uncharacterized LOC440896
A_33_P3369520	0.0019	-2.59343	MAGI3	membrane associated guanylate kinase, WW and PDZ domain containing 3
A_23_P132226	0.0019	2.0685	TPST2	tyrosylprotein sulfotransferase 2
A_23_P141555	0.0019	2.8975	TBX21	T-box 21
A_33_P3230478	0.00191	2.1613	C1S	complement component 1, s subcomponent
A_24_P411561	0.00191	2.70143	HAVCR2	hepatitis A virus cellular receptor 2
A_23_P121665	0.00191	2.76223	SORCS2	sortilin-related VPS10 domain containing receptor 2
A_23_P10182	0.00192	-2.74481	ACOX2	acyl-CoA oxidase 2, branched chain
A_23_P23850	0.00192	2.13812	DAB1	disabled homolog 1 (Drosophila)
A_33_P3321007	0.00193	2.01053	LOC401463	uncharacterized LOC401463
A_23_P145376	0.00194	-2.02198	MAPK13	mitogen-activated protein kinase 13
A_33_P3306146	0.00194	3.70588	PLAU	plasminogen activator, urokinase
A_23_P93360	0.00195	2.02511	AGER	advanced glycosylation end product-specific receptor
A_33_P3321130	0.00195	2.3269	DENND3	DENN/MADD domain containing 3
A_24_P34155	0.00195	3.22787	RUNX1	runt-related transcription factor 1
A_23_P258088	0.00195	3.3816	PACSIN1	protein kinase C and casein kinase substrate in neurons 1
A_33_P3310929	0.00195	4.2032	ADAM12	ADAM metallopeptidase domain 12
A_23_P106656	0.00196	-5.99817	CA7	carbonic anhydrase VII
A_33_P3236322	0.00196	-2.56317	LOC100129869	uncharacterized LOC100129869
A_33_P3233871	0.00196	-2.23922	F12	coagulation factor XII (Hageman factor)
A_33_P3414883	0.00196	2.0164	ATMIN	ATM interactor
A_23_P408996	0.00197	-2.21921	MBOAT1	membrane bound O-acyltransferase domain containing 1
A_23_P48358	0.00198	-2.4065	PCCA	propionyl CoA carboxylase, alpha polypeptide
A_33_P3262376	0.00198	-2.22825	OTUD7A	OTU domain containing 7A
A_33_P3218625	0.00198	-2.07978	C9orf7	chromosome 9 open reading frame 7
A_23_P161076	0.00199	2.23187	CD2	CD2 molecule
A_33_P3351745	0.00199	2.27555	PVRIG	poliovirus receptor related immunoglobulin domain containing
A_24_P350759	0.00199	2.42013	SLC1A2	solute carrier family 1 (glial high affinity glutamate transporter), member 2
A_23_P115190	0.00199	4.17715	NGF	nerve growth factor (beta polypeptide)
A_32_P19294	0.00199	6.56225	GLT1D1	glycosyltransferase 1 domain containing 1
A_33_P3282359	0.002	-2.24678	ANKRD20A9P	ankyrin repeat domain 20 family, member A9, pseudogene
A_33_P3397763	0.002	2.112	TNFSF9	tumor necrosis factor (ligand) superfamily, member 9
A_33_P3299232	0.002	2.73655	LOC96610	BMS1 homolog, ribosome assembly protein (yeast) pseudogene
A_23_P340333	0.00201	2.29536	ITPRIP	inositol 1,4,5-trisphosphate receptor interacting protein
A_23_P215913	0.00201	2.31452	CLU	clusterin
A_33_P3344423	0.00201	2.91247	NCR3	natural cytotoxicity triggering receptor 3
A_33_P3279550	0.00201	3.1939	MIXL1	Mix paired-like homeobox
A_33_P3214550	0.00201	6.66269	CXCR2	chemokine (C-X-C motif) receptor 2
A_23_P213959	0.00202	-2.12426	PPARGC1B	peroxisome proliferator-activated receptor gamma, coactivator 1 beta
A_23_P26771	0.00202	2.03173	CD300C	CD300c molecule
A_33_P3272395	0.00203	-2.03634	RAB19	RAB19, member RAS oncogene family
A_24_P303420	0.00203	2.79578	LOC221442	adenylate cyclase 10 (soluble) pseudogene
A_23_P125278	0.00203	3.64435	CXCL11	chemokine (C-X-C motif) ligand 11
A_23_P501754	0.00203	8.32966	CSF3	colony stimulating factor 3 (granulocyte)
A_23_P72096	0.00204	4.33894	IL1A	interleukin 1, alpha
A_23_P134854	0.00205	-2.97958	CLDN23	claudin 23
A_33_P3287584	0.00205	2.27803	PPP1R18	protein phosphatase 1, regulatory subunit 18
A_23_P69573	0.00205	2.56512	GUCY1A3	guanylate cyclase 1, soluble, alpha 3
A_23_P15798	0.00205	3.67766	KRTAP4-12	keratin associated protein 4-12
A_23_P131825	0.00206	-3.76757	TNNC2	troponin C type 2 (fast)
A_23_P254797	0.00206	2.07659	BPIFB2	BPI fold containing family B, member 2
A_23_P48198	0.00206	2.72118	GLT8D2	glycosyltransferase 8 domain containing 2
A_24_P354724	0.00206	4.0432	TAGAP	T-cell activation RhoGTPase activating protein
A_24_P174755	0.00207	-2.77063	SLC22A5	solute carrier family 22 (organic cation/carnitine transporter), member 5
A_23_P103720	0.00207	-2.2951	AGMAT	agmatine ureohydrolase (agmatinase)
A_23_P119923	0.00208	-3.00596	CNNM4	cyclin M4
A_23_P502957	0.00208	2.16801	CDH26	cadherin 26
A_23_P76136	0.00208	2.4087	TSPAN11	tetraspanin 11
A_33_P3364060	0.00208	2.52494	HR	hairless homolog (mouse)
A_23_P250245	0.00208	3.21548	CD72	CD72 molecule
A_33_P3252359	0.00209	-3.20052	BDH1	3-hydroxybutyrate dehydrogenase, type 1
A_24_P262201	0.00209	-2.39671	SULT1A4	sulfotransferase family, cytosolic, 1A, phenol-preferring, member 4
A_33_P3304372	0.00209	-2.0401	TMEM144	transmembrane protein 144
A_24_P27234	0.00209	2.68993	SOX5	SRY (sex determining region Y)-box 5
A_23_P154526	0.0021	-2.06263	GRB14	growth factor receptor-bound protein 14
A_24_P324674	0.0021	2.04939	LY9	lymphocyte antigen 9
A_23_P205997	0.0021	2.14869	APH1B	anterior pharynx defective 1 homolog B (C. elegans)
A_23_P81369	0.0021	2.79137	ADAM19	ADAM metallopeptidase domain 19
A_23_P417415	0.00212	-4.14335	ACOT11	acyl-CoA thioesterase 11
A_24_P945283	0.00212	-2.18519	DLG3	discs, large homolog 3 (Drosophila)
A_23_P103226	0.00213	-3.02409	FAAH	fatty acid amide hydrolase
A_23_P152970	0.00214	-3.9093	RAPGEFL1	Rap guanine nucleotide exchange factor (GEF)-like 1
A_33_P3262020	0.00214	-2.21661	C8G	complement component 8, gamma polypeptide
A_33_P3376365	0.00215	-2.06446	HES2	hairy and enhancer of split 2 (Drosophila)
A_33_P3403666	0.00218	-2.23669	NDOR1	NADPH dependent diflavin oxidoreductase 1
A_23_P13382	0.00218	2.00425	LSP1	lymphocyte-specific protein 1
A_33_P3411985	0.00218	2.11136	RABGAP1	RAB GTPase activating protein 1
A_23_P383986	0.00218	2.5335	CHST15	carbohydrate (N-acetylgalactosamine 4-sulfate 6-O) sulfotransferase 15
A_33_P3389728	0.00219	-2.48701	NR5A2	nuclear receptor subfamily 5, group A, member 2
A_23_P65262	0.00219	2.13832	N4BP2L2	NEDD4 binding protein 2-like 2
A_33_P3229402	0.00219	2.3809	PECAM1	platelet/endothelial cell adhesion molecule
A_33_P3235117	0.00219	2.96402	LOC100133286	uncharacterized LOC100133286
A_23_P86653	0.00219	2.98861	SRGN	serglycin
A_23_P345799	0.00219	3.44949	FAM129C	family with sequence similarity 129, member C
A_33_P3390102	0.0022	-2.24076	GIPC1	GIPC PDZ domain containing family, member 1
A_33_P3371650	0.0022	2.06756	STK17B	serine/threonine kinase 17b
A_33_P3256425	0.0022	2.54923	BICD1	bicaudal D homolog 1 (Drosophila)
A_23_P132285	0.00221	-2.24141	MPST	mercaptopyruvate sulfurtransferase
A_33_P3645888	0.00221	2.49471	SNORA71C	small nucleolar RNA, H/ACA box 71C
A_23_P26759	0.00222	-2.00174	CANT1	calcium activated nucleotidase 1
A_24_P236235	0.00222	2.17784	FLRT2	fibronectin leucine rich transmembrane protein 2
A_33_P3262580	0.00222	2.4363	ENTPD1	ectonucleoside triphosphate diphosphohydrolase 1
A_33_P3413558	0.00222	2.68611	CD226	CD226 molecule
A_33_P3400823	0.00222	3.35666	C1orf190	chromosome 1 open reading frame 190
A_33_P3392374	0.00223	3.47956	TTBK1	tau tubulin kinase 1
A_23_P24104	0.00223	3.82043	PLAU	plasminogen activator, urokinase
A_23_P338479	0.00223	4.75612	CD274	CD274 molecule
A_33_P3328292	0.00224	2.37874	PLAGL2	pleiomorphic adenoma gene-like 2
A_33_P3244473	0.00226	-3.08363	LRRC1	leucine rich repeat containing 1
A_23_P362712	0.00226	-2.7179	ABHD11	abhydrolase domain containing 11
A_23_P145874	0.00226	2.21619	SAMD9L	sterile alpha motif domain containing 9-like
A_24_P349274	0.00226	2.52779	OR4X2	olfactory receptor, family 4, subfamily X, member 2
A_24_P116535	0.00227	-2.48529	MMP15	matrix metallopeptidase 15 (membrane-inserted)
A_33_P3256303	0.00228	2.56588	SELPLG	selectin P ligand
A_24_P36890	0.00229	-4.20164	RAP1GAP	RAP1 GTPase activating protein
A_32_P204205	0.00229	2.45762	SIX4	SIX homeobox 4
A_23_P40847	0.00229	2.6279	CHST2	carbohydrate (N-acetylglucosamine-6-O) sulfotransferase 2
A_23_P410115	0.00229	2.86587	ENTHD1	ENTH domain containing 1
A_23_P393034	0.0023	-4.80621	HAS3	hyaluronan synthase 3
A_33_P3412519	0.0023	-2.01974	PEX26	peroxisomal biogenesis factor 26
A_23_P18672	0.00231	-5.45612	GBA3	glucosidase, beta, acid 3 (cytosolic)
A_23_P92730	0.00232	-3.18246	HSPB3	heat shock 27kDa protein 3
A_23_P162746	0.00232	-2.29099	CRYL1	crystallin, lambda 1
A_23_P404481	0.00232	2.11068	S1PR1	sphingosine-1-phosphate receptor 1
A_23_P12082	0.00232	5.89391	CHI3L2	chitinase 3-like 2
A_24_P366787	0.00233	2.39527	FLJ42875	uncharacterized LOC440556
A_23_P94230	0.00233	2.72651	LY96	lymphocyte antigen 96
A_23_P169092	0.00233	3.42835	CYP7B1	cytochrome P450, family 7, subfamily B, polypeptide 1
A_24_P813147	0.00234	-2.1801	TUBB8	tubulin, beta 8 class VIII
A_23_P167129	0.00235	-5.08817	HHIP	hedgehog interacting protein
A_32_P73045	0.00235	-2.14062	CMAS	cytidine monophosphate N-acetylneuraminic acid synthetase
A_23_P98410	0.00236	2.32755	CD3G	CD3g molecule, gamma (CD3-TCR complex)
A_23_P255535	0.00236	2.3641	ASMT	acetylserotonin O-methyltransferase
A_23_P386310	0.00236	3.81231	HRH4	histamine receptor H4
A_33_P3377304	0.00237	-3.31881	TCF7L2	transcription factor 7-like 2 (T-cell specific, HMG-box)
A_23_P379475	0.00239	-3.1165	DHCR24	24-dehydrocholesterol reductase
A_24_P38702	0.00239	2.09617	NKX2-3	NK2 homeobox 3
A_33_P3409844	0.0024	-2.14633	HOOK1	hook homolog 1 (Drosophila)
A_24_P384397	0.0024	2.13157	RAVER1	ribonucleoprotein, PTB-binding 1
A_23_P39386	0.0024	2.25605	HCST	hematopoietic cell signal transducer
A_33_P3391005	0.00241	-2.22682	NEDD4L	neural precursor cell expressed, developmentally down-regulated 4-like
A_23_P389588	0.00241	-2.04029	TCF7L2	transcription factor 7-like 2 (T-cell specific, HMG-box)
A_33_P3691168	0.00241	2.2652	IL31RA	interleukin 31 receptor A
A_23_P79094	0.00241	4.28383	LILRA3	leukocyte immunoglobulin-like receptor, subfamily A (without TM domain), member 3
A_32_P4199	0.00242	-2.33613	RNF152	ring finger protein 152
A_23_P94533	0.00242	2.39265	CTSL1	cathepsin L1
A_23_P69617	0.00244	-2.80651	UNC5C	unc-5 homolog C (C. elegans)
A_24_P159434	0.00244	2.06162	CD300A	CD300a molecule
A_23_P42768	0.00244	2.7516	SRRM3	serine/arginine repetitive matrix 3
A_23_P432947	0.00244	3.28176	GREM1	gremlin 1
A_33_P3262171	0.00245	-3.66011	FER1L6	fer-1-like 6 (C. elegans)
A_23_P503010	0.00245	2.05588	SLC24A4	solute carrier family 24 (sodium/potassium/calcium exchanger), member 4
A_23_P54469	0.00245	2.10516	ISL2	ISL LIM homeobox 2
A_23_P21425	0.00245	3.06244	GPR119	G protein-coupled receptor 119
A_23_P129332	0.00245	3.36726	PKD1L2	polycystic kidney disease 1-like 2
A_24_P242036	0.00246	2.22268	RRP7B	ribosomal RNA processing 7 homolog B (S. cerevisiae)
A_33_P3402304	0.00248	-4.1626	ZBTB7C	zinc finger and BTB domain containing 7C
A_24_P72518	0.00248	-3.77563	AHCYL2	adenosylhomocysteinase-like 2
A_23_P4494	0.00248	-2.3492	DSC2	desmocollin 2
A_23_P212568	0.00248	2.45824	TRAT1	T cell receptor associated transmembrane adaptor 1
A_23_P155596	0.00248	3.01016	FMO3	flavin containing monooxygenase 3
A_24_P852601	0.00249	-2.72268	HNF4G	hepatocyte nuclear factor 4, gamma
A_23_P143748	0.00249	-2.01647	TTLL12	tubulin tyrosine ligase-like family, member 12
A_33_P3354678	0.00249	3.68438	TRIM78P	tripartite motif containing 78, pseudogene
A_23_P94800	0.00251	2.41861	S100A4	S100 calcium binding protein A4
A_23_P74701	0.00251	3.47716	COL24A1	collagen, type XXIV, alpha 1
A_23_P312300	0.00252	-5.45581	SCGB2A1	secretoglobin, family 2A, member 1
A_23_P319423	0.00252	-3.08234	KCNK5	potassium channel, subfamily K, member 5
A_32_P176018	0.00252	-2.13942	ACTL8	actin-like 8
A_33_P3268612	0.00252	3.12679	IL28RA	interleukin 28 receptor, alpha (interferon, lambda receptor)
A_33_P3324428	0.00253	-2.79653	AKAP1	A kinase (PRKA) anchor protein 1
A_33_P3243544	0.00253	-2.09153	ESRRA	estrogen-related receptor alpha
A_23_P69810	0.00253	-2.05942	AGPAT9	1-acylglycerol-3-phosphate O-acyltransferase 9
A_33_P3273854	0.00253	3.64815	NAALADL2	N-acetylated alpha-linked acidic dipeptidase-like 2
A_24_P320545	0.00254	2.66818	PTK7	PTK7 protein tyrosine kinase 7
A_23_P64873	0.00254	2.95223	DCN	decorin
A_23_P120982	0.00255	-4.06199	PKDREJ	polycystic kidney disease (polycystin) and REJ homolog (sperm receptor for egg jelly homolog, sea urchin)
A_23_P130040	0.00256	-2.0883	PHB	prohibitin
A_33_P3209581	0.00256	2.49144	IQSEC3	IQ motif and Sec7 domain 3
A_33_P3228023	0.00257	2.78569	SCPEP1	serine carboxypeptidase 1
A_23_P6293	0.00259	2.27178	UBASH3A	ubiquitin associated and SH3 domain containing A
A_33_P3260125	0.0026	2.7123	LDLRAD2	low density lipoprotein receptor class A domain containing 2
A_23_P404494	0.0026	2.89113	IL7R	interleukin 7 receptor
A_32_P47754	0.0026	4.05295	SLC2A14	solute carrier family 2 (facilitated glucose transporter), member 14
A_23_P340019	0.00261	2.24267	NLRC3	NLR family, CARD domain containing 3
A_33_P3253440	0.00261	2.45546	PQLC3	PQ loop repeat containing 3
A_24_P274270	0.00261	2.61092	STAT1	signal transducer and activator of transcription 1, 91kDa
A_23_P207564	0.00261	3.69961	CCL4	chemokine (C-C motif) ligand 4
A_33_P3390950	0.00262	2.23145	LOC100128338	uncharacterized LOC100128338
A_33_P3284004	0.00262	3.04428	GNN	Grp94 neighboring nucleotidase pseudogene
A_23_P101380	0.00264	-2.4446	B3GNT8	UDP-GlcNAc:betaGal beta-1,3-N-acetylglucosaminyltransferase 8
A_23_P154806	0.00264	-2.08337	EPB41L1	erythrocyte membrane protein band 4.1-like 1
A_33_P3214072	0.00265	2.78408	LOC729175	uncharacterized LOC729175
A_23_P312132	0.00265	2.942	ITGAX	integrin, alpha X (complement component 3 receptor 4 subunit)
A_32_P84009	0.00266	-3.08034	CMTM4	CKLF-like MARVEL transmembrane domain containing 4
A_23_P313828	0.00266	-2.91616	CENPV	centromere protein V
A_23_P23296	0.00266	3.44392	PKP1	plakophilin 1 (ectodermal dysplasia/skin fragility syndrome)
A_23_P168669	0.00268	-2.05511	CROT	carnitine O-octanoyltransferase
A_24_P390668	0.00268	2.38588	FMNL1	formin-like 1
A_24_P557479	0.00268	2.65407	XAF1	XIAP associated factor 1
A_23_P251499	0.00268	2.70734	PCOLCE	procollagen C-endopeptidase enhancer
A_23_P66328	0.00269	2.16256	ACSM2B	acyl-CoA synthetase medium-chain family member 2B
A_24_P101642	0.00269	3.31067	LOC401847	ig heavy chain V-III region VH26-like
A_24_P260101	0.00269	5.6499	MME	membrane metallo-endopeptidase
A_23_P147822	0.0027	-2.13747	EPS8L2	EPS8-like 2
A_23_P153562	0.0027	4.34671	C5AR1	complement component 5a receptor 1
A_23_P207507	0.00271	-2.63011	ABCC3	ATP-binding cassette, sub-family C (CFTR/MRP), member 3
A_32_P34844	0.00271	2.60038	ADAMTS18	ADAM metallopeptidase with thrombospondin type 1 motif, 18
A_23_P134835	0.00271	3.1632	CSGALNACT1	chondroitin sulfate N-acetylgalactosaminyltransferase 1
A_33_P3241021	0.00271	3.24003	CD69	CD69 molecule
A_23_P106362	0.00271	8.28303	AQP9	aquaporin 9
A_33_P3347772	0.00272	3.25266	2019-09-02	septin 2
A_32_P197561	0.00273	2.16926	EBF1	early B-cell factor 1
A_23_P500328	0.00273	2.78455	DCX	doublecortin
A_23_P103588	0.00274	-7.69054	HMGCS2	3-hydroxy-3-methylglutaryl-CoA synthase 2 (mitochondrial)
A_33_P3379268	0.00274	2.30453	C17orf87	chromosome 17 open reading frame 87
A_33_P3218783	0.00275	-2.52342	ANK3	ankyrin 3, node of Ranvier (ankyrin G)
A_23_P64860	0.00275	2.52661	SELPLG	selectin P ligand
A_24_P401990	0.00275	2.68842	ERCC2	excision repair cross-complementing rodent repair deficiency, complementation group 2
A_33_P3390122	0.00276	-2.88388	GIPC2	GIPC PDZ domain containing family, member 2
A_23_P8558	0.00276	-2.60211	ABHD11	abhydrolase domain containing 11
A_33_P3222019	0.00276	2.64693	WSCD2	WSC domain containing 2
A_23_P109072	0.00276	2.72013	SALL4	sal-like 4 (Drosophila)
A_23_P88404	0.00276	2.80525	TGFB3	transforming growth factor, beta 3
A_23_P122007	0.00277	-3.04374	C5orf30	chromosome 5 open reading frame 30
A_23_P316812	0.00277	-2.20727	AKR7A2P1	aldo-keto reductase family 7, member A2 pseudogene 1
A_23_P258136	0.00278	2.11443	MXRA5	matrix-remodelling associated 5
A_33_P3246593	0.00278	2.4622	C8orf80	chromosome 8 open reading frame 80
A_23_P156880	0.0028	-2.13429	ENPP1	ectonucleotide pyrophosphatase/phosphodiesterase 1
A_33_P3405459	0.0028	2.40268	C20orf195	chromosome 20 open reading frame 195
A_23_P147255	0.00281	2.46154	PCBP3	poly(rC) binding protein 3
A_24_P393571	0.00283	-2.84599	GDA	guanine deaminase
A_33_P3228190	0.00283	2.0051	KCNAB2	potassium voltage-gated channel, shaker-related subfamily, beta member 2
A_33_P3222451	0.00283	2.09012	AKT1S1	AKT1 substrate 1 (proline-rich)
A_24_P102821	0.00283	2.51267	PTAFR	platelet-activating factor receptor
A_33_P3256334	0.00283	2.85264	PRB3	proline-rich protein BstNI subfamily 3
A_32_P465742	0.00285	-2.12896	PIP5K1B	phosphatidylinositol-4-phosphate 5-kinase, type I, beta
A_33_P3387931	0.00285	2.30494	CENPP	centromere protein P
A_23_P34644	0.00285	3.35987	FCGR2B	Fc fragment of IgG, low affinity IIb, receptor (CD32)
A_23_P146456	0.00286	-3.59932	CTSL2	cathepsin L2
A_33_P3846114	0.00286	2.61189	LOC286442	uncharacterized LOC286442
A_23_P118065	0.00287	-4.67941	HSD17B2	hydroxysteroid (17-beta) dehydrogenase 2
A_23_P67355	0.00287	-2.04269	PRRG2	proline rich Gla (G-carboxyglutamic acid) 2
A_33_P3775007	0.00287	2.00941	ASAP1	ArfGAP with SH3 domain, ankyrin repeat and PH domain 1
A_23_P134935	0.00287	2.22529	DUSP4	dual specificity phosphatase 4
A_23_P217009	0.00289	-2.20569	C9orf24	chromosome 9 open reading frame 24
A_33_P3265222	0.0029	-2.15439	KIAA1324	KIAA1324
A_33_P3408913	0.00291	3.53551	SAA2	serum amyloid A2
A_23_P131801	0.00293	-5.54528	SGK2	serum/glucocorticoid regulated kinase 2
A_23_P36018	0.00294	-3.90994	VSIG2	V-set and immunoglobulin domain containing 2
A_23_P25475	0.00294	2.69487	SOAT2	sterol O-acyltransferase 2
A_32_P87013	0.00294	7.63198	IL8	interleukin 8
A_23_P413641	0.00295	2.45026	PREX1	phosphatidylinositol-3,4,5-trisphosphate-dependent Rac exchange factor 1
A_23_P6066	0.00295	2.95686	CPXM1	carboxypeptidase X (M14 family), member 1
A_33_P3381318	0.00296	-3.99603	FAM160A1	family with sequence similarity 160, member A1
A_33_P3354607	0.00296	3.86819	CCL4	chemokine (C-C motif) ligand 4
A_33_P3230414	0.00297	-2.2129	ZNF774	zinc finger protein 774
A_23_P357351	0.00299	-3.60249	MPV17L	MPV17 mitochondrial membrane protein-like
A_33_P3294533	0.00299	2.78587	PRKCB	protein kinase C, beta
A_23_P127068	0.003	-3.14812	SEMA4G	sema domain, immunoglobulin domain (Ig), transmembrane domain (TM) and short cytoplasmic domain, (semaphorin) 4G
A_33_P3278573	0.003	-2.07544	MAGIX	MAGI family member, X-linked
A_23_P310931	0.00301	2.554	CNR2	cannabinoid receptor 2 (macrophage)
A_24_P406060	0.00302	2.28348	RNF144B	ring finger protein 144B
A_32_P538017	0.00303	-2.28748	TBX10	T-box 10
A_23_P320829	0.00304	2.04493	CEP128	centrosomal protein 128kDa
A_33_P3359017	0.00306	-4.64247	CYP4F2	cytochrome P450, family 4, subfamily F, polypeptide 2
A_23_P411102	0.00306	2.20832	DLG4	discs, large homolog 4 (Drosophila)
A_23_P324340	0.00308	-2.81165	DISP2	dispatched homolog 2 (Drosophila)
A_23_P56559	0.00309	-2.57263	DHRS9	dehydrogenase/reductase (SDR family) member 9
A_23_P147431	0.00309	2.26071	LYN	v-yes-1 Yamaguchi sarcoma viral related oncogene homolog
A_33_P3254136	0.00309	2.89283	PKHD1L1	polycystic kidney and hepatic disease 1 (autosomal recessive)-like 1
A_33_P3350378	0.0031	-3.11886	MS4A10	membrane-spanning 4-domains, subfamily A, member 10
A_23_P24616	0.00311	-2.73204	SIAE	sialic acid acetylesterase
A_23_P384635	0.00311	2.27424	DZIP1L	DAZ interacting protein 1-like
A_24_P236799	0.00311	2.55633	RAB31	RAB31, member RAS oncogene family
A_33_P3415062	0.00312	-2.59255	KIAA1671	KIAA1671
A_33_P3358923	0.00312	2.01799	BTLA	B and T lymphocyte associated
A_24_P192994	0.00312	2.50326	FADS1	fatty acid desaturase 1
A_24_P50950	0.00312	2.62097	CCDC88B	coiled-coil domain containing 88B
A_23_P214168	0.00312	3.22741	COL12A1	collagen, type XII, alpha 1
A_23_P1782	0.00313	2.07106	CD82	CD82 molecule
A_23_P125596	0.00314	-3.0792	RPS6KA6	ribosomal protein S6 kinase, 90kDa, polypeptide 6
A_24_P263653	0.00314	2.45236	DOCK2	dedicator of cytokinesis 2
A_24_P108311	0.00315	-2.95784	NEDD4L	neural precursor cell expressed, developmentally down-regulated 4-like
A_23_P124108	0.00315	2.67257	ITGAM	integrin, alpha M (complement component 3 receptor 3 subunit)
A_23_P60837	0.00316	-2.29842	PDE3A	phosphodiesterase 3A, cGMP-inhibited
A_33_P3234472	0.00316	2.81995	LOC284751	uncharacterized LOC284751
A_23_P85922	0.00317	2.05785	BMP8A	bone morphogenetic protein 8a
A_33_P3406661	0.0032	-3.14957	TMEM63C	transmembrane protein 63C
A_33_P3392391	0.0032	3.11377	CPT1C	carnitine palmitoyltransferase 1C
A_33_P3415395	0.00321	-2.25536	SPTLC3	serine palmitoyltransferase, long chain base subunit 3
A_23_P111194	0.00322	-3.68505	SPDEF	SAM pointed domain containing ets transcription factor
A_23_P414958	0.00322	2.65283	PLXNC1	plexin C1
A_23_P108157	0.00323	-2.87773	TJP3	tight junction protein 3 (zona occludens 3)
A_23_P206960	0.00323	2.08396	SEC14L1	SEC14-like 1 (S. cerevisiae)
A_23_P59452	0.00325	-4.0172	ABP1	amiloride binding protein 1 (amine oxidase (copper-containing))
A_32_P46840	0.00325	-3.33591	LOC729680	uncharacterized LOC729680
A_23_P168882	0.00325	2.45597	TP53INP1	tumor protein p53 inducible nuclear protein 1
A_33_P3365432	0.00326	2.16118	NCF4	neutrophil cytosolic factor 4, 40kDa
A_33_P3316621	0.00327	-5.14893	BMP3	bone morphogenetic protein 3
A_33_P3285965	0.00327	-4.51775	NEUROD1	neurogenic differentiation 1
A_33_P3322949	0.0033	-2.93748	C10orf108	chromosome 10 open reading frame 108
A_33_P3387458	0.0033	2.14931	SFMBT2	Scm-like with four mbt domains 2
A_23_P60599	0.00331	-4.30487	UGT1A6	UDP glucuronosyltransferase 1 family, polypeptide A6
A_23_P353514	0.00331	2.05788	MSL3	male-specific lethal 3 homolog (Drosophila)
A_33_P3214943	0.00331	2.60529	SPOCK2	sparc/osteonectin, cwcv and kazal-like domains proteoglycan (testican) 2
A_23_P251881	0.00331	3.9366	NCR3	natural cytotoxicity triggering receptor 3
A_23_P500501	0.00332	-3.91811	FGFR3	fibroblast growth factor receptor 3
A_23_P74278	0.00334	3.69806	PDE4B	phosphodiesterase 4B, cAMP-specific
A_23_P92196	0.00335	-3.71651	RETNLB	resistin like beta
A_33_P3403132	0.00336	-2.18294	NR2F6	nuclear receptor subfamily 2, group F, member 6
A_23_P428887	0.00336	-2.05048	KLHL34	kelch-like 34 (Drosophila)
A_33_P3421163	0.00336	2.11268	TP53INP1	tumor protein p53 inducible nuclear protein 1
A_33_P3424612	0.00336	2.50024	LOC100653210	ig kappa chain V-III region VG-like
A_24_P287043	0.00337	2.21617	IFITM2	interferon induced transmembrane protein 2 (1-8D)
A_23_P111888	0.00337	3.87893	CTHRC1	collagen triple helix repeat containing 1
A_23_P146830	0.00338	-2.71266	SLC25A10	solute carrier family 25 (mitochondrial carrier; dicarboxylate transporter), member 10
A_33_P3242174	0.00339	-3.49531	C2orf82	chromosome 2 open reading frame 82
A_33_P3354514	0.00339	-2.56934	SLC2A13	solute carrier family 2 (facilitated glucose transporter), member 13
A_33_P3385656	0.00339	2.12606	FNDC9	fibronectin type III domain containing 9
A_32_P205637	0.0034	-2.34429	PARD6B	par-6 partitioning defective 6 homolog beta (C. elegans)
A_32_P162187	0.00341	2.09733	C2	complement component 2
A_23_P328323	0.00342	-2.45947	RAVER2	ribonucleoprotein, PTB-binding 2
A_23_P401076	0.00342	2.17275	SUSD3	sushi domain containing 3
A_23_P307310	0.00343	2.7687	ACAN	aggrecan
A_23_P108564	0.00344	-3.02536	B3GALT1	UDP-Gal:betaGlcNAc beta 1,3-galactosyltransferase, polypeptide 1
A_33_P3319006	0.00344	-2.09833	C8G	complement component 8, gamma polypeptide
A_33_P3369393	0.00344	2.38834	NCF1	neutrophil cytosolic factor 1
A_23_P429950	0.00345	2.36229	KAL1	Kallmann syndrome 1 sequence
A_23_P383118	0.00346	-2.46361	ZSWIM5	zinc finger, SWIM-type containing 5
A_23_P209944	0.00346	-2.44193	RETSAT	retinol saturase (all-trans-retinol 13,14-reductase)
A_33_P3398965	0.00346	-2.08519	CALML4	calmodulin-like 4
A_33_P3382498	0.00346	3.49464	SIGLEC14	sialic acid binding Ig-like lectin 14
A_23_P155057	0.00347	2.62189	CYTH4	cytohesin 4
A_33_P3295203	0.00347	4.87383	HAS1	hyaluronan synthase 1
A_33_P3232930	0.00349	-4.0476	LOC100289178	uncharacterized LOC100289178
A_24_P122337	0.00349	-2.43243	SYTL4	synaptotagmin-like 4
A_23_P57110	0.0035	-2.46791	C20orf54	chromosome 20 open reading frame 54
A_23_P32233	0.00351	-3.28788	KLF4	Kruppel-like factor 4 (gut)
A_23_P108437	0.00352	-3.58311	FZD5	frizzled family receptor 5
A_33_P3405424	0.00352	2.77816	IL4I1	interleukin 4 induced 1
A_23_P29248	0.00353	-3.21006	TST	thiosulfate sulfurtransferase (rhodanese)
A_33_P3257866	0.00353	-2.79123	PYY2	peptide YY, 2 (seminalplasmin)
A_33_P3409154	0.00353	-2.43093	SLC22A23	solute carrier family 22, member 23
A_23_P50646	0.00353	2.16241	LOC390940	uncharacterized protein ENSP00000244321
A_23_P150316	0.00353	4.05312	MMP12	matrix metallopeptidase 12 (macrophage elastase)
A_33_P3258339	0.00354	-2.14398	C17orf76	chromosome 17 open reading frame 76
A_33_P3382565	0.00354	3.07819	KIF26B	kinesin family member 26B
A_23_P101992	0.00354	3.96052	MARCO	macrophage receptor with collagenous structure
A_23_P122924	0.00354	5.97654	INHBA	inhibin, beta A
A_24_P13381	0.00355	2.07084	TRPV4	transient receptor potential cation channel, subfamily V, member 4
A_24_P244706	0.00356	-4.98117	SSTR1	somatostatin receptor 1
A_33_P3229477	0.00357	-2.75591	MPP7	membrane protein, palmitoylated 7 (MAGUK p55 subfamily member 7)
A_23_P371145	0.00357	-2.02262	ADPRHL1	ADP-ribosylhydrolase like 1
A_33_P3227920	0.00357	2.03223	SLC16A4	solute carrier family 16, member 4 (monocarboxylic acid transporter 5)
A_23_P214360	0.00357	2.54568	IRF4	interferon regulatory factor 4
A_23_P108280	0.00358	-3.43356	CYP4F12	cytochrome P450, family 4, subfamily F, polypeptide 12
A_23_P45365	0.00359	-2.93309	COL4A5	collagen, type IV, alpha 5
A_32_P34920	0.00359	2.03807	FOXD1	forkhead box D1
A_24_P288890	0.0036	-2.57434	FAM101A	family with sequence similarity 101, member A
A_23_P67932	0.0036	6.1978	CXCR1	chemokine (C-X-C motif) receptor 1
A_23_P305550	0.00361	-3.12812	GPR35	G protein-coupled receptor 35
A_33_P3238978	0.00362	2.23636	TGIF2LY	TGFB-induced factor homeobox 2-like, Y-linked
A_24_P346101	0.00363	-3.75655	PRELID2	PRELI domain containing 2
A_23_P352619	0.00363	2.02007	TIFA	TRAF-interacting protein with forkhead-associated domain
A_24_P300777	0.00363	2.87154	ADAM8	ADAM metallopeptidase domain 8
A_23_P36345	0.00364	-2.94677	STARD10	StAR-related lipid transfer (START) domain containing 10
A_23_P121533	0.00364	2.57085	SPON2	spondin 2, extracellular matrix protein
A_33_P3266132	0.00365	2.50494	GRHL3	grainyhead-like 3 (Drosophila)
A_23_P130333	0.00366	-4.13492	TTR	transthyretin
A_33_P3358183	0.00366	2.4641	PTGFR	prostaglandin F receptor (FP)
A_23_P2271	0.00366	3.62283	PTHLH	parathyroid hormone-like hormone
A_33_P3287716	0.00367	2.0746	LOC100129292	uncharacterized LOC100129292
A_23_P150583	0.00367	3.9505	SCGB1A1	secretoglobin, family 1A, member 1 (uteroglobin)
A_23_P371824	0.00368	-2.12407	TUFT1	tuftelin 1
A_23_P120899	0.0037	2.43158	CSF2RB	colony stimulating factor 2 receptor, beta, low-affinity (granulocyte-macrophage)
A_33_P3220723	0.00371	2.09635	KIAA0922	KIAA0922
A_23_P340188	0.00371	2.10033	FAM122C	family with sequence similarity 122C
A_24_P299685	0.00371	3.65323	PDPN	podoplanin
A_23_P358394	0.00371	4.04213	FAM65B	family with sequence similarity 65, member B
A_23_P209799	0.00372	-2.93758	MYO7B	myosin VIIB
A_33_P3272957	0.00372	-2.56491	LOC100133311	uncharacterized LOC100133311
A_32_P19539	0.00372	-2.01294	TMEM56	transmembrane protein 56
A_24_P143492	0.00372	2.58853	BCAS4	breast carcinoma amplified sequence 4
A_33_P3224710	0.00373	2.32151	TFEC	transcription factor EC
A_32_P101352	0.00374	2.32646	CXorf65	chromosome X open reading frame 65
A_23_P9293	0.00376	-2.00876	TJP2	tight junction protein 2 (zona occludens 2)
A_23_P155755	0.00378	5.93793	CXCL6	chemokine (C-X-C motif) ligand 6 (granulocyte chemotactic protein 2)
A_23_P19134	0.00379	-2.80961	GPR98	G protein-coupled receptor 98
A_33_P3417086	0.00379	-2.7737	NIPAL1	NIPA-like domain containing 1
A_23_P398566	0.0038	4.35961	NR4A3	nuclear receptor subfamily 4, group A, member 3
A_23_P201386	0.00381	-2.52374	DDAH1	dimethylarginine dimethylaminohydrolase 1
A_24_P827037	0.00381	4.74409	LRRC15	leucine rich repeat containing 15
A_23_P87879	0.00382	3.20086	CD69	CD69 molecule
A_32_P133767	0.00383	2.89059	C12orf42	chromosome 12 open reading frame 42
A_23_P402765	0.00385	-3.75698	NRAP	nebulin-related anchoring protein
A_23_P147025	0.00385	2.19025	RAB33A	RAB33A, member RAS oncogene family
A_33_P3417626	0.00386	-2.79982	ENHO	energy homeostasis associated
A_23_P37391	0.00387	-2.00288	CCDC85C	coiled-coil domain containing 85C
A_33_P3412838	0.00388	3.10352	LOC348120	uncharacterized LOC348120
A_23_P68601	0.00389	3.12996	CST7	cystatin F (leukocystatin)
A_33_P3373775	0.00389	3.17586	BCL2L15	BCL2-like 15
A_23_P55649	0.00389	6.60367	FPR2	formyl peptide receptor 2
A_33_P3289167	0.0039	2.38827	ZBTB32	zinc finger and BTB domain containing 32
A_24_P363548	0.00391	2.09866	HIP1	huntingtin interacting protein 1
A_23_P379034	0.00392	-4.28737	BAIAP2L2	BAI1-associated protein 2-like 2
A_33_P3352970	0.00392	2.31886	IRAK2	interleukin-1 receptor-associated kinase 2
A_33_P3259736	0.00393	-2.13891	AMACR	alpha-methylacyl-CoA racemase
A_33_P3219785	0.00394	-2.02834	ANKRD57	ankyrin repeat domain 57
A_23_P55828	0.00394	3.95301	CCL25	chemokine (C-C motif) ligand 25
A_23_P140830	0.00395	-2.95576	ELMO3	engulfment and cell motility 3
A_23_P30126	0.00397	-6.34421	FGFBP1	fibroblast growth factor binding protein 1
A_33_P3372004	0.00397	2.53443	IGSF6	immunoglobulin superfamily, member 6
A_24_P203103	0.00397	2.90306	SH2D1A	SH2 domain containing 1A
A_23_P407840	0.00397	3.00662	FNDC1	fibronectin type III domain containing 1
A_33_P3267380	0.00398	2.12016	SGCD	sarcoglycan, delta (35kDa dystrophin-associated glycoprotein)
A_24_P419028	0.00399	2.03492	MOP-1	MOP-1
A_24_P85775	0.00399	2.65694	C1orf38	chromosome 1 open reading frame 38
A_23_P251316	0.004	-2.36926	CTNND1	catenin (cadherin-associated protein), delta 1
A_23_P304304	0.004	2.88677	ARSF	arylsulfatase F
A_33_P3370600	0.00402	-3.8075	C17orf110	chromosome 17 open reading frame 110
A_33_P3258346	0.00402	2.23686	XAF1	XIAP associated factor 1
A_23_P46039	0.00402	3.79186	FCRLA	Fc receptor-like A
A_33_P3285764	0.00403	2.15657	EPHB1	EPH receptor B1
A_33_P3251932	0.00403	2.2405	BCL2L11	BCL2-like 11 (apoptosis facilitator)
A_23_P152234	0.00403	7.1197	CMTM2	CKLF-like MARVEL transmembrane domain containing 2
A_23_P333029	0.00404	-3.4508	C8orf47	chromosome 8 open reading frame 47
A_24_P145629	0.00405	-2.91685	SERINC2	serine incorporator 2
A_23_P420863	0.00405	3.4271	NOD2	nucleotide-binding oligomerization domain containing 2
A_23_P108082	0.00406	-2.68591	CREB3L3	cAMP responsive element binding protein 3-like 3
A_23_P90497	0.00406	3.07215	LILRA4	leukocyte immunoglobulin-like receptor, subfamily A (with TM domain), member 4
A_23_P104705	0.00408	-2.47543	SLC29A2	solute carrier family 29 (nucleoside transporters), member 2
A_23_P27795	0.00408	-2.36208	SPINT2	serine peptidase inhibitor, Kunitz type, 2
A_23_P34345	0.00408	2.1266	VCAM1	vascular cell adhesion molecule 1
A_33_P3422265	0.00408	2.61625	LOC729305	uncharacterized LOC729305
A_23_P142239	0.0041	-4.30682	YIF1B	Yip1 interacting factor homolog B (S. cerevisiae)
A_23_P363878	0.00411	2.10641	RFTN2	raftlin family member 2
A_23_P128503	0.00411	3.31847	IL26	interleukin 26
A_33_P3225332	0.00412	-2.94372	LOC100288884	uncharacterized LOC100288884
A_23_P156970	0.00412	-2.78819	MEST	mesoderm specific transcript homolog (mouse)
A_24_P299210	0.00413	-2.2144	TTC39A	tetratricopeptide repeat domain 39A
A_24_P374962	0.00413	2.15675	STAG3L2	stromal antigen 3-like 2
A_23_P433798	0.00413	3.04264	PODNL1	podocan-like 1
A_23_P258887	0.00414	-4.16704	ALDH1L1	aldehyde dehydrogenase 1 family, member L1
A_23_P65022	0.00415	-2.99579	ACADS	acyl-CoA dehydrogenase, C-2 to C-3 short chain
A_33_P3366540	0.00415	2.79587	CSGALNACT1	chondroitin sulfate N-acetylgalactosaminyltransferase 1
A_33_P3578394	0.00416	-2.58759	LOC284578	uncharacterized LOC284578
A_24_P320033	0.00416	3.37445	CD80	CD80 molecule
A_23_P108673	0.00417	3.87103	FAM176A	family with sequence similarity 176, member A
A_32_P83811	0.00419	-2.44644	FAM47E	family with sequence similarity 47, member E
A_23_P252471	0.00419	2.07744	PECAM1	platelet/endothelial cell adhesion molecule
A_23_P76914	0.0042	3.4873	SIX1	SIX homeobox 1
A_33_P3672756	0.00421	2.44108	LOC284561	uncharacterized LOC284561
A_33_P3378935	0.00421	2.70114	RBM14	RNA binding motif protein 14
A_23_P142389	0.00422	-2.34641	LSR	lipolysis stimulated lipoprotein receptor
A_23_P120794	0.00422	-2.24313	SLC7A4	solute carrier family 7 (orphan transporter), member 4
A_23_P85783	0.00422	2.14967	PHGDH	phosphoglycerate dehydrogenase
A_33_P3333480	0.00423	-3.64286	ABHD11-AS1	ABHD11 antisense RNA 1 (non-protein coding)
A_23_P368711	0.00423	3.24024	LILRB3	leukocyte immunoglobulin-like receptor, subfamily B (with TM and ITIM domains), member 3
A_32_P88240	0.00424	-2.7027	KBTBD12	kelch repeat and BTB (POZ) domain containing 12
A_23_P23037	0.00425	-2.6111	GJA8	gap junction protein, alpha 8, 50kDa
A_33_P3497352	0.00425	-2.42037	GRIA4	glutamate receptor, ionotrophic, AMPA 4
A_33_P3368334	0.00426	3.93839	FCRL3	Fc receptor-like 3
A_23_P56703	0.00427	-3.18597	C2orf89	chromosome 2 open reading frame 89
A_23_P22647	0.00427	-3.09708	FAM155B	family with sequence similarity 155, member B
A_33_P3320197	0.00428	-3.50665	FAM150B	family with sequence similarity 150, member B
A_23_P413585	0.00428	-3.32475	FOXD2	forkhead box D2
A_33_P3233700	0.00428	2.84186	LOC100128675	uncharacterized LOC100128675
A_23_P257583	0.00429	-2.20846	DENND2A	DENN/MADD domain containing 2A
A_23_P257355	0.00431	-4.65733	OTC	ornithine carbamoyltransferase
A_23_P368484	0.00431	-3.39726	C17orf76	chromosome 17 open reading frame 76
A_23_P200670	0.00431	-2.30596	WDR78	WD repeat domain 78
A_32_P208823	0.00431	3.35077	PLXDC1	plexin domain containing 1
A_24_P183994	0.00432	-2.48505	RASEF	RAS and EF-hand domain containing
A_24_P102895	0.00432	2.09703	WDTC1	WD and tetratricopeptide repeats 1
A_23_P68031	0.00432	2.49988	STAT4	signal transducer and activator of transcription 4
A_33_P3408450	0.00435	-4.21896	C14orf176	chromosome 14 open reading frame 176
A_24_P92472	0.00436	2.14913	CFI	complement factor I
A_23_P158096	0.00436	2.51848	COL27A1	collagen, type XXVII, alpha 1
A_32_P66804	0.00437	-3.38469	PTPRN2	protein tyrosine phosphatase, receptor type, N polypeptide 2
A_23_P251412	0.00437	-2.84681	SCGN	secretagogin, EF-hand calcium binding protein
A_23_P57277	0.00437	2.2692	C21orf7	chromosome 21 open reading frame 7
A_23_P56213	0.00437	2.35565	GRAMD1A	GRAM domain containing 1A
A_23_P42128	0.00437	3.06834	KCNK17	potassium channel, subfamily K, member 17
A_33_P3286536	0.00438	-2.3517	FUT4	fucosyltransferase 4 (alpha (1,3) fucosyltransferase, myeloid-specific)
A_23_P332246	0.00439	-3.0629	ATOH1	atonal homolog 1 (Drosophila)
A_33_P3402943	0.00439	3.12221	LOC100128591	uncharacterized LOC100128591
A_24_P363583	0.0044	-2.38956	AGFG2	ArfGAP with FG repeats 2
A_23_P41267	0.0044	-2.38951	LOC401127	WD repeat domain 5 pseudogene
A_23_P144916	0.00441	4.25502	GFPT2	glutamine-fructose-6-phosphate transaminase 2
A_33_P3399571	0.00442	4.0807	VNN1	vanin 1
A_32_P70158	0.00442	4.31108	LILRB3	leukocyte immunoglobulin-like receptor, subfamily B (with TM and ITIM domains), member 3
A_24_P125561	0.00445	2.8219	SIGLEC9	sialic acid binding Ig-like lectin 9
A_23_P94782	0.00446	-5.08845	CAPN8	calpain 8
A_23_P388150	0.00446	-2.96615	PLA2G12B	phospholipase A2, group XIIB
A_23_P202206	0.00446	-2.93546	GSTO2	glutathione S-transferase omega 2
A_23_P200138	0.00447	2.36639	SLAMF8	SLAM family member 8
A_33_P3489737	0.00448	-2.08783	NLN	neurolysin (metallopeptidase M3 family)
A_23_P40174	0.00448	2.66596	MMP9	matrix metallopeptidase 9 (gelatinase B, 92kDa gelatinase, 92kDa type IV collagenase)
A_24_P105933	0.0045	-4.74681	VIPR1	vasoactive intestinal peptide receptor 1
A_23_P215790	0.00451	-2.28545	EGFR	epidermal growth factor receptor
A_23_P309619	0.00451	-2.26161	KIAA1671	KIAA1671
A_23_P153320	0.00452	2.92969	ICAM1	intercellular adhesion molecule 1
A_23_P253074	0.00453	-2.59685	PIWIL2	piwi-like 2 (Drosophila)
A_23_P253586	0.00453	-2.40257	DOPEY2	dopey family member 2
A_23_P259127	0.00455	-4.08917	ESRP1	epithelial splicing regulatory protein 1
A_23_P206501	0.00455	2.05669	CLEC18B	C-type lectin domain family 18, member B
A_33_P3393927	0.00458	-2.77846	MTMR11	myotubularin related protein 11
A_23_P48550	0.00458	-2.48147	KIAA0284	KIAA0284
A_33_P3312242	0.00458	3.18249	CCL25	chemokine (C-C motif) ligand 25
A_23_P1029	0.0046	3.60813	MFAP2	microfibrillar-associated protein 2
A_23_P216225	0.0046	3.66843	EGR3	early growth response 3
A_23_P23048	0.0046	5.91699	S100A9	S100 calcium binding protein A9
A_23_P39703	0.00461	-3.43078	ABCB11	ATP-binding cassette, sub-family B (MDR/TAP), member 11
A_23_P307544	0.00462	-2.01691	PLXNA2	plexin A2
A_32_P21246	0.00462	2.28674	HCG27	HLA complex group 27 (non-protein coding)
A_24_P120734	0.00462	2.61243	MGC16075	uncharacterized LOC84847
A_23_P207058	0.00463	4.29643	SOCS3	suppressor of cytokine signaling 3
A_23_P144384	0.00464	-2.4395	GALNT7	UDP-N-acetyl-alpha-D-galactosamine:polypeptide N-acetylgalactosaminyltransferase 7 (GalNAc-T7)
A_23_P48988	0.00464	2.93711	SH3GL3	SH3-domain GRB2-like 3
A_33_P3403576	0.00464	3.10992	FCGR2A	Fc fragment of IgG, low affinity IIa, receptor (CD32)
A_24_P213478	0.00465	-3.49508	SEMA6A	sema domain, transmembrane domain (TM), and cytoplasmic domain, (semaphorin) 6A
A_32_P120791	0.00465	-2.8342	LOC727916	uncharacterized LOC727916
A_23_P153676	0.00466	-2.06509	TLE2	transducin-like enhancer of split 2 (E(sp1) homolog, Drosophila)
A_33_P3363355	0.00466	2.34142	ICAM4	intercellular adhesion molecule 4 (Landsteiner-Wiener blood group)
A_23_P7560	0.00466	2.90752	IL12B	interleukin 12B (natural killer cell stimulatory factor 2, cytotoxic lymphocyte maturation factor 2, p40)
A_23_P101972	0.00467	-3.2288	CAPN13	calpain 13
A_33_P3349637	0.00467	-2.23267	PCDH1	protocadherin 1
A_23_P58506	0.00469	2.09076	ELL2	elongation factor, RNA polymerase II, 2
A_23_P11397	0.00469	2.42604	TTTY13	testis-specific transcript, Y-linked 13 (non-protein coding)
A_23_P44421	0.0047	2.01227	HTRA4	HtrA serine peptidase 4
A_32_P347617	0.0047	2.79888	APOBEC3H	apolipoprotein B mRNA editing enzyme, catalytic polypeptide-like 3H
A_33_P3269885	0.00472	-5.15842	SLC30A10	solute carrier family 30, member 10
A_23_P124402	0.00473	-2.55997	HTR3C	5-hydroxytryptamine (serotonin) receptor 3, family member C
A_23_P112548	0.00473	-2.1103	HDHD3	haloacid dehalogenase-like hydrolase domain containing 3
A_23_P120504	0.00473	2.11082	C20orf46	chromosome 20 open reading frame 46
A_33_P3354001	0.00473	2.9237	CADPS2	Ca++-dependent secretion activator 2
A_23_P49643	0.00474	2.56084	GRAP	GRB2-related adaptor protein
A_24_P162173	0.00475	-2.33039	ANK3	ankyrin 3, node of Ranvier (ankyrin G)
A_23_P79155	0.00476	-3.12458	GPR39	G protein-coupled receptor 39
A_33_P3734384	0.00477	2.48946	LOC285957	uncharacterized LOC285957
A_23_P149613	0.00477	3.94747	FMO1	flavin containing monooxygenase 1
A_23_P127186	0.00478	-2.97457	TACC2	transforming, acidic coiled-coil containing protein 2
A_33_P3343175	0.00478	3.84226	CXCL10	chemokine (C-X-C motif) ligand 10
A_33_P3297923	0.00479	-2.71667	TPRN	taperin
A_32_P115438	0.00479	-2.13302	LOC100128239	uncharacterized LOC100128239
A_23_P24716	0.00479	3.12995	TMEM132A	transmembrane protein 132A
A_33_P3419998	0.0048	2.26829	SLC4A8	solute carrier family 4, sodium bicarbonate cotransporter, member 8
A_23_P259344	0.00481	2.62368	CECR6	cat eye syndrome chromosome region, candidate 6
A_33_P3254811	0.00482	-2.15649	C3orf70	chromosome 3 open reading frame 70
A_33_P3331831	0.00482	2.1396	DKFZp451A211	DKFZp451A211 protein
A_23_P121695	0.00482	4.98863	CXCL13	chemokine (C-X-C motif) ligand 13
A_23_P150979	0.00484	5.47731	MUCL1	mucin-like 1
A_23_P321354	0.00487	2.7839	TMEM71	transmembrane protein 71
A_23_P305092	0.00488	2.36066	CRTAM	cytotoxic and regulatory T cell molecule
A_24_P306443	0.00489	2.07103	LOC100233156	tektin 4 pseudogene
A_32_P170397	0.00489	2.31381	LOC100289090	uncharacterized protein LOC100289090
A_24_P687326	0.0049	2.80094	LINC00256A	long intergenic non-protein coding RNA 256A
A_33_P3844650	0.00492	2.85185	ANGPTL2	angiopoietin-like 2
A_33_P3397599	0.00492	4.91166	LILRA6	leukocyte immunoglobulin-like receptor, subfamily A (with TM domain), member 6
A_23_P83134	0.00492	6.14907	GAS1	growth arrest-specific 1
A_33_P3261132	0.00493	-2.2226	CYCSP52	cytochrome c, somatic pseudogene 52
A_24_P131522	0.00494	2.06765	ANTXR1	anthrax toxin receptor 1
A_33_P3264846	0.00495	2.1329	SAMD9L	sterile alpha motif domain containing 9-like
A_23_P62890	0.00495	3.14445	GBP1	guanylate binding protein 1, interferon-inducible
A_33_P3273474	0.00495	3.68986	CD1C	CD1c molecule
A_33_P3370094	0.00495	5.31748	MME	membrane metallo-endopeptidase
A_23_P54918	0.00496	-4.08303	LDHD	lactate dehydrogenase D
A_23_P41514	0.00497	2.26884	ADAD1	adenosine deaminase domain containing 1 (testis-specific)
A_33_P3406567	0.00499	4.42664	MS4A1	membrane-spanning 4-domains, subfamily A, member 1
A_33_P3383331	0.005	-2.59843	SLC35A3	solute carrier family 35 (UDP-N-acetylglucosamine (UDP-GlcNAc) transporter), member A3
A_24_P44462	0.005	-2.16396	TPM1	tropomyosin 1 (alpha)
A_23_P169097	0.005	3.19138	WISP1	WNT1 inducible signaling pathway protein 1
A_24_P252945	0.00501	3.5947	CXCR5	chemokine (C-X-C motif) receptor 5
A_33_P3244803	0.00502	-2.11312	ACOX1	acyl-CoA oxidase 1, palmitoyl
A_23_P157736	0.00503	2.02638	PPAPDC3	phosphatidic acid phosphatase type 2 domain containing 3
A_33_P3263867	0.00503	2.60938	P2RX7	purinergic receptor P2X, ligand-gated ion channel, 7
A_33_P3319870	0.00503	3.1737	GREM1	gremlin 1
A_23_P49849	0.00503	3.59025	SEZ6	seizure related 6 homolog (mouse)
A_23_P30582	0.00506	-3.05545	SLC9A3	solute carrier family 9 (sodium/hydrogen exchanger), member 3
A_23_P18452	0.00509	4.01211	CXCL9	chemokine (C-X-C motif) ligand 9
A_24_P397489	0.0051	-2.56189	GCNT2	glucosaminyl (N-acetyl) transferase 2, I-branching enzyme (I blood group)
A_32_P82111	0.0051	-2.21923	LRFN2	leucine rich repeat and fibronectin type III domain containing 2
A_23_P397320	0.00511	2.82471	JSRP1	junctional sarcoplasmic reticulum protein 1
A_33_P3319905	0.00511	5.05125	TREM1	triggering receptor expressed on myeloid cells 1
A_23_P30098	0.00512	-2.10805	ADH4	alcohol dehydrogenase 4 (class II), pi polypeptide
A_33_P3403494	0.00512	2.43824	LOC646743	uncharacterized LOC646743
A_23_P394836	0.00514	-2.10031	INF2	inverted formin, FH2 and WH2 domain containing
A_23_P158775	0.00514	2.47851	UMOD	uromodulin
A_33_P3414591	0.00514	3.62422	TWIST1	twist homolog 1 (Drosophila)
A_23_P145514	0.00515	-4.73339	IL20RA	interleukin 20 receptor, alpha
A_32_P227930	0.00515	-3.98563	C5orf52	chromosome 5 open reading frame 52
A_23_P14165	0.00515	2.80922	GPR18	G protein-coupled receptor 18
A_23_P209678	0.00515	4.00951	PLEK	pleckstrin
A_23_P145965	0.00516	2.06662	TPST1	tyrosylprotein sulfotransferase 1
A_32_P41604	0.00516	3.44676	F5	coagulation factor V (proaccelerin, labile factor)
A_23_P50799	0.00517	2.30572	OR10H2	olfactory receptor, family 10, subfamily H, member 2
A_24_P291826	0.00518	2.02685	SYTL3	synaptotagmin-like 3
A_33_P3211432	0.00518	2.76708	NCF1	neutrophil cytosolic factor 1
A_33_P3238815	0.00519	-3.27231	FRMD5	FERM domain containing 5
A_24_P40626	0.00519	-3.2139	GREM2	gremlin 2
A_23_P366035	0.00521	-3.56643	ABHD12B	abhydrolase domain containing 12B
A_33_P3375576	0.00521	-2.67439	MAP7	microtubule-associated protein 7
A_24_P408704	0.00521	2.29762	DOCK2	dedicator of cytokinesis 2
A_24_P222872	0.00522	-5.24612	UGT1A6	UDP glucuronosyltransferase 1 family, polypeptide A6
A_24_P84657	0.00524	-4.51788	MUC2	mucin 2, oligomeric mucus/gel-forming
A_33_P3326962	0.00527	-4.8144	FABP1	fatty acid binding protein 1, liver
A_24_P183664	0.0053	-2.20655	TRIL	TLR4 interactor with leucine-rich repeats
A_23_P53137	0.0053	4.02366	HBG1	hemoglobin, gamma A
A_33_P3405213	0.00533	2.03987	PECAM1	platelet/endothelial cell adhesion molecule
A_32_P7015	0.00535	-2.42232	TSPAN15	tetraspanin 15
A_33_P3292769	0.00535	2.51328	NFAM1	NFAT activating protein with ITAM motif 1
A_33_P3398181	0.00536	-4.43089	LOC100127909	uncharacterized LOC100127909
A_33_P3338300	0.00536	-2.17065	CASZ1	castor zinc finger 1
A_24_P353638	0.00536	2.52024	SLAMF7	SLAM family member 7
A_33_P3410584	0.00538	-3.09791	LOC645586	uncharacterized LOC645586
A_23_P40295	0.0054	2.99036	C20orf103	chromosome 20 open reading frame 103
A_23_P94403	0.00541	-2.5455	TYRP1	tyrosinase-related protein 1
A_23_P49060	0.00542	-3.41868	SPINT1	serine peptidase inhibitor, Kunitz type 1
A_23_P253395	0.00542	-2.4186	UNC13B	unc-13 homolog B (C. elegans)
A_33_P3220570	0.00542	2.26659	UBTD1	ubiquitin domain containing 1
A_24_P42436	0.00543	-2.61356	ARHGAP32	Rho GTPase activating protein 32
A_33_P3317211	0.00543	2.43233	MECP2	methyl CpG binding protein 2 (Rett syndrome)
A_23_P85716	0.00543	3.51837	FCGR2A	Fc fragment of IgG, low affinity IIa, receptor (CD32)
A_33_P3261019	0.00545	-4.45435	SLC9A2	solute carrier family 9 (sodium/hydrogen exchanger), member 2
A_23_P117602	0.00546	4.81819	GZMB	granzyme B (granzyme 2, cytotoxic T-lymphocyte-associated serine esterase 1)
A_23_P217088	0.00547	-2.48057	AK1	adenylate kinase 1
A_24_P57047	0.00547	2.09487	DLL3	delta-like 3 (Drosophila)
A_23_P64721	0.00547	7.33573	HCAR3	hydroxycarboxylic acid receptor 3
A_32_P5276	0.00549	-2.09362	ARHGEF26	Rho guanine nucleotide exchange factor (GEF) 26
A_23_P1083	0.0055	2.3108	GJA4	gap junction protein, alpha 4, 37kDa
A_33_P3381513	0.0055	3.97609	CD274	CD274 molecule
A_33_P3255304	0.00551	2.09962	GGT5	gamma-glutamyltransferase 5
A_33_P3367301	0.00553	2.15703	GJD3	gap junction protein, delta 3, 31.9kDa
A_32_P190416	0.00554	-2.82951	MAP7	microtubule-associated protein 7
A_24_P92183	0.00556	2.36308	PABPC1L	poly(A) binding protein, cytoplasmic 1-like
A_23_P369899	0.00556	3.37234	TMEM158	transmembrane protein 158 (gene/pseudogene)
A_23_P85693	0.00557	2.10003	GBP2	guanylate binding protein 2, interferon-inducible
A_24_P334378	0.00558	-4.39127	UGT2A3	UDP glucuronosyltransferase 2 family, polypeptide A3
A_23_P396934	0.00559	-3.74552	KIAA1239	KIAA1239
A_33_P3350863	0.00559	2.83316	RETN	resistin
A_24_P314515	0.00561	-3.18644	HNF1A-AS1	HNF1A antisense RNA 1 (non-protein coding)
A_23_P212089	0.00561	2.13059	NFKBIZ	nuclear factor of kappa light polypeptide gene enhancer in B-cells inhibitor, zeta
A_23_P79360	0.00562	-2.8707	NOSTRIN	nitric oxide synthase trafficker
A_33_P3303810	0.00562	-2.82412	LAD1	ladinin 1
A_23_P43276	0.00562	2.05285	GPR124	G protein-coupled receptor 124
A_23_P157333	0.00563	-3.08661	EPHA1	EPH receptor A1
A_24_P58620	0.00566	2.66708	GRAMD1B	GRAM domain containing 1B
A_23_P26511	0.00567	-4.29341	GDPD3	glycerophosphodiester phosphodiesterase domain containing 3
A_24_P275073	0.00568	2.28494	ADAMTS14	ADAM metallopeptidase with thrombospondin type 1 motif, 14
A_33_P3343872	0.0057	2.14701	SIRPG	signal-regulatory protein gamma
A_33_P3366028	0.00572	-4.81836	C20orf118	chromosome 20 open reading frame 118
A_23_P127013	0.00572	-2.37443	TCF7L2	transcription factor 7-like 2 (T-cell specific, HMG-box)
A_23_P317244	0.00573	2.76312	SPACA3	sperm acrosome associated 3
A_33_P3337144	0.00574	-2.22201	ZNF704	zinc finger protein 704
A_23_P34676	0.00575	2.21227	CD247	CD247 molecule
A_33_P3290707	0.00577	2.90525	MME	membrane metallo-endopeptidase
A_23_P65629	0.0058	-2.79928	KCNK10	potassium channel, subfamily K, member 10
A_33_P3327617	0.0058	3.39578	FCGR2C	Fc fragment of IgG, low affinity IIc, receptor for (CD32) (gene/pseudogene)
A_33_P3342862	0.00581	-2.01527	ZNF664-FAM101A	protein FAM101A
A_24_P65722	0.00582	2.22939	LILRB4	leukocyte immunoglobulin-like receptor, subfamily B (with TM and ITIM domains), member 4
A_23_P102919	0.00583	-2.47842	B3GALT5	UDP-Gal:betaGlcNAc beta 1,3-galactosyltransferase, polypeptide 5
A_33_P3290040	0.00583	2.34608	CPT1C	carnitine palmitoyltransferase 1C
A_23_P126735	0.00583	3.06048	IL10	interleukin 10
A_33_P3376140	0.00583	5.70454	KCNJ15	potassium inwardly-rectifying channel, subfamily J, member 15
A_24_P392151	0.00584	-5.00518	C11orf86	chromosome 11 open reading frame 86
A_23_P202334	0.00584	-3.52552	FGFR2	fibroblast growth factor receptor 2
A_23_P13753	0.00585	5.88666	NFE2	nuclear factor (erythroid-derived 2), 45kDa
A_23_P403898	0.00586	-2.91879	PTPN3	protein tyrosine phosphatase, non-receptor type 3
A_33_P3317168	0.00586	-2.35212	EPS8L3	EPS8-like 3
A_33_P3325547	0.00586	2.21488	C10orf53	chromosome 10 open reading frame 53
A_23_P168329	0.00588	-4.23812	TINAG	tubulointerstitial nephritis antigen
A_33_P3324206	0.00588	-2.17259	HR	hairless homolog (mouse)
A_23_P212696	0.00588	2.17457	FSTL1	follistatin-like 1
A_24_P100551	0.00589	-2.56613	SH3RF1	SH3 domain containing ring finger 1
A_23_P256784	0.00591	-3.87858	MUC2	mucin 2, oligomeric mucus/gel-forming
A_23_P415652	0.00593	-3.57873	GALNT12	UDP-N-acetyl-alpha-D-galactosamine:polypeptide N-acetylgalactosaminyltransferase 12 (GalNAc-T12)
A_32_P116556	0.00596	2.94326	ZNF469	zinc finger protein 469
A_23_P118615	0.00599	-2.29742	ABCA8	ATP-binding cassette, sub-family A (ABC1), member 8
A_33_P3264224	0.006	-3.10841	CDC42BPG	CDC42 binding protein kinase gamma (DMPK-like)
A_23_P692	0.006	2.1863	KCND3	potassium voltage-gated channel, Shal-related subfamily, member 3
A_23_P42746	0.006	2.80657	NCF1	neutrophil cytosolic factor 1
A_33_P3379926	0.00601	-6.09481	SLC17A4	solute carrier family 17 (sodium phosphate), member 4
A_23_P136347	0.00603	-2.50491	EPS8	epidermal growth factor receptor pathway substrate 8
A_23_P109913	0.00603	2.70005	CXCR6	chemokine (C-X-C motif) receptor 6
A_24_P203000	0.00604	2.71284	IL2RB	interleukin 2 receptor, beta
A_23_P393880	0.00605	-2.46424	KIAA1244	KIAA1244
A_33_P3284036	0.00606	4.10962	CLDN14	claudin 14
A_32_P523096	0.00607	-2.00691	MGC12982	uncharacterized protein MGC12982
A_33_P3335661	0.00608	-4.36008	FAM55B	family with sequence similarity 55, member B
A_33_P3246448	0.00608	2.10444	KCNE4	potassium voltage-gated channel, Isk-related family, member 4
A_23_P142205	0.0061	3.73634	LILRA2	leukocyte immunoglobulin-like receptor, subfamily A (with TM domain), member 2
A_33_P3522511	0.00613	-2.8057	KIAA0485	uncharacterized LOC57235
A_23_P135061	0.00613	-2.39818	CORO2A	coronin, actin binding protein, 2A
A_23_P205228	0.00614	-2.01062	ATP7B	ATPase, Cu++ transporting, beta polypeptide
A_24_P3249	0.00614	2.37758	RARB	retinoic acid receptor, beta
A_33_P3353866	0.00615	-3.1727	MOGAT2	monoacylglycerol O-acyltransferase 2
A_23_P202269	0.00617	-2.55835	ANK3	ankyrin 3, node of Ranvier (ankyrin G)
A_23_P424561	0.00617	-2.38325	RHOV	ras homolog gene family, member V
A_24_P369232	0.00617	2.71252	CCDC3	coiled-coil domain containing 3
A_23_P142174	0.00618	-3.11719	FOXA3	forkhead box A3
A_33_P3263217	0.00618	3.00479	LRRC4	leucine rich repeat containing 4
A_24_P35891	0.00619	-2.31138	ZNF219	zinc finger protein 219
A_23_P101407	0.00619	2.32974	C3	complement component 3
A_33_P3236030	0.00619	2.36178	ARHGAP24	Rho GTPase activating protein 24
A_23_P96285	0.00627	2.47935	REEP1	receptor accessory protein 1
A_23_P24774	0.00628	-2.39638	ABCC8	ATP-binding cassette, sub-family C (CFTR/MRP), member 8
A_24_P277367	0.00629	4.3031	CXCL5	chemokine (C-X-C motif) ligand 5
A_24_P143574	0.0063	2.44529	SIRPB1	signal-regulatory protein beta 1
A_23_P152791	0.00631	3.48885	SLC16A6	solute carrier family 16, member 6 (monocarboxylic acid transporter 7)
A_23_P131846	0.00632	3.16721	SNAI1	snail homolog 1 (Drosophila)
A_23_P330561	0.00633	6.88236	C19orf59	chromosome 19 open reading frame 59
A_33_P3325704	0.00635	2.24746	SPRR2E	small proline-rich protein 2E
A_24_P383523	0.00635	2.37104	SAMD4A	sterile alpha motif domain containing 4A
A_24_P154142	0.00639	-2.63806	RXFP4	relaxin/insulin-like family peptide receptor 4
A_24_P329487	0.00639	-2.5872	FAM84B	family with sequence similarity 84, member B
A_23_P56659	0.00639	-2.00407	DQX1	DEAQ box RNA-dependent ATPase 1
A_33_P3271111	0.0064	2.54188	NINJ1	ninjurin 1
A_33_P3302892	0.00641	-3.51665	NID2	nidogen 2 (osteonidogen)
A_24_P382319	0.00642	-3.53233	CEACAM1	carcinoembryonic antigen-related cell adhesion molecule 1 (biliary glycoprotein)
A_23_P136671	0.00643	-4.89718	UGT2B7	UDP glucuronosyltransferase 2 family, polypeptide B7
A_23_P321201	0.00643	2.03458	DENND5A	DENN/MADD domain containing 5A
A_23_P151294	0.00645	6.4246	IFNG	interferon, gamma
A_23_P99442	0.00646	2.20876	FLT3	fms-related tyrosine kinase 3
A_23_P89431	0.00646	2.87419	CCL2	chemokine (C-C motif) ligand 2
A_24_P370172	0.00646	4.80691	LILRA5	leukocyte immunoglobulin-like receptor, subfamily A (with TM domain), member 5
A_24_P103264	0.00648	-2.83349	UGT8	UDP glycosyltransferase 8
A_33_P3369530	0.00649	-2.48155	MAGI1	membrane associated guanylate kinase, WW and PDZ domain containing 1
A_33_P3865368	0.00654	3.09557	LOC254896	uncharacterized LOC254896
A_24_P209455	0.00656	2.05014	GIMAP4	GTPase, IMAP family member 4
A_33_P3368014	0.00656	2.35429	HVCN1	hydrogen voltage-gated channel 1
A_24_P235988	0.00658	2.87683	CLEC7A	C-type lectin domain family 7, member A
A_23_P56978	0.00664	-3.83543	PTK6	PTK6 protein tyrosine kinase 6
A_23_P358597	0.00665	3.81865	POPDC3	popeye domain containing 3
A_23_P69586	0.00666	-2.37319	FAT1	FAT tumor suppressor homolog 1 (Drosophila)
A_33_P3368945	0.00669	-6.02665	LOC389332	uncharacterized LOC389332
A_23_P93311	0.00669	-2.75857	DDR1	discoidin domain receptor tyrosine kinase 1
A_33_P3346891	0.00669	2.54929	MYBL1	v-myb myeloblastosis viral oncogene homolog (avian)-like 1
A_23_P170213	0.0067	-3.59472	NKAIN2	Na+/K+ transporting ATPase interacting 2
A_33_P3298043	0.0067	-2.30974	ABCC6	ATP-binding cassette, sub-family C (CFTR/MRP), member 6
A_23_P309973	0.00674	-3.19571	PPP1R36	protein phosphatase 1, regulatory subunit 36
A_24_P921897	0.00675	-2.477	HOOK1	hook homolog 1 (Drosophila)
A_23_P139669	0.00675	3.45288	SLC2A3	solute carrier family 2 (facilitated glucose transporter), member 3
A_23_P60079	0.00676	2.77001	ANGPT2	angiopoietin 2
A_33_P3256810	0.00677	-2.30621	TM4SF4	transmembrane 4 L six family member 4
A_23_P35617	0.00678	-4.6795	PLCE1	phospholipase C, epsilon 1
A_23_P255896	0.00679	-3.4723	C2orf89	chromosome 2 open reading frame 89
A_23_P33364	0.00682	-2.11108	SH3D19	SH3 domain containing 19
A_23_P346673	0.00683	-3.78276	GPRC5C	G protein-coupled receptor, family C, group 5, member C
A_33_P3302075	0.00684	-5.47759	UGT1A8	UDP glucuronosyltransferase 1 family, polypeptide A8
A_23_P52480	0.00684	-4.62151	CYP2C18	cytochrome P450, family 2, subfamily C, polypeptide 18
A_23_P215024	0.00685	-3.76274	LRRC1	leucine rich repeat containing 1
A_23_P129144	0.00685	-3.38018	MYZAP	myocardial zonula adherens protein
A_23_P35092	0.00687	2.16858	IL19	interleukin 19
A_23_P421175	0.00688	-2.21236	FAM83H	family with sequence similarity 83, member H
A_23_P87238	0.00692	3.47447	SAA4	serum amyloid A4, constitutive
A_33_P3269636	0.00692	6.89006	SBSN	suprabasin
A_33_P3415052	0.00701	2.01893	NIPAL4	NIPA-like domain containing 4
A_23_P304450	0.00702	-3.65068	GATA6	GATA binding protein 6
A_33_P3412384	0.00702	-3.64563	MUC2	mucin 2, oligomeric mucus/gel-forming
A_23_P146512	0.00704	-2.08305	GOLM1	golgi membrane protein 1
A_23_P42353	0.00704	2.06444	ETV7	ets variant 7
A_23_P30547	0.00708	3.00743	LCP2	lymphocyte cytosolic protein 2 (SH2 domain containing leukocyte protein of 76kDa)
A_33_P3336622	0.00709	-2.0725	ALDH3A2	aldehyde dehydrogenase 3 family, member A2
A_33_P3369799	0.00712	-2.71558	SLC35D3	solute carrier family 35, member D3
A_33_P3258977	0.00713	5.33746	CLEC4D	C-type lectin domain family 4, member D
A_23_P155688	0.00714	-2.82483	SPINK2	serine peptidase inhibitor, Kazal type 2 (acrosin-trypsin inhibitor)
A_23_P72059	0.00714	-2.68277	VSIG10	V-set and immunoglobulin domain containing 10
A_23_P156788	0.00714	2.91998	STX11	syntaxin 11
A_23_P63736	0.00718	4.71673	LOC84856	uncharacterized LOC84856
A_33_P3293381	0.0072	2.27836	RASSF4	Ras association (RalGDS/AF-6) domain family member 4
A_24_P107317	0.00721	-3.36552	USP2	ubiquitin specific peptidase 2
A_23_P94434	0.00724	-5.7048	HRCT1	histidine rich carboxyl terminus 1
A_23_P151907	0.00725	-2.9756	PCSK6	proprotein convertase subtilisin/kexin type 6
A_23_P434809	0.00728	6.26455	S100A8	S100 calcium binding protein A8
A_33_P3262124	0.00733	2.08932	MMP25	matrix metallopeptidase 25
A_23_P139146	0.00734	-4.57361	MS4A8B	membrane-spanning 4-domains, subfamily A, member 8B
A_23_P382188	0.00741	-3.58068	STAP2	signal transducing adaptor family member 2
A_23_P84576	0.00741	2.68634	ANTXR1	anthrax toxin receptor 1
A_23_P256948	0.00742	2.48295	MSC	musculin
A_33_P3336715	0.00743	-2.86739	GABRB2	gamma-aminobutyric acid (GABA) A receptor, beta 2
A_24_P350546	0.00743	2.17817	LOC646976	uncharacterized LOC646976
A_23_P63209	0.00743	3.35299	HSD11B1	hydroxysteroid (11-beta) dehydrogenase 1
A_23_P321034	0.00745	-2.73151	INADL	InaD-like (Drosophila)
A_33_P3226995	0.00745	2.031	CD7	CD7 molecule
A_23_P306941	0.00746	2.62833	RGL4	ral guanine nucleotide dissociation stimulator-like 4
A_33_P3692756	0.00747	-2.28502	LOC723809	uncharacterized LOC723809
A_23_P105227	0.00747	-2.08793	ME3	malic enzyme 3, NADP(+)-dependent, mitochondrial
A_33_P3540143	0.00748	2.11549	IL17RA	interleukin 17 receptor A
A_23_P125618	0.00748	2.54666	GABRA3	gamma-aminobutyric acid (GABA) A receptor, alpha 3
A_23_P158041	0.0075	-2.5877	AQP7	aquaporin 7
A_23_P78543	0.00752	-3.42258	AP1M2	adaptor-related protein complex 1, mu 2 subunit
A_33_P3240767	0.00757	-2.03738	CIDEC	cell death-inducing DFFA-like effector c
A_24_P347378	0.00758	2.4694	ALOX5AP	arachidonate 5-lipoxygenase-activating protein
A_23_P214950	0.00759	-2.79242	PERP	PERP, TP53 apoptosis effector
A_23_P402670	0.0076	2.78496	CD1A	CD1a molecule
A_33_P3396886	0.00761	-4.30028	C11orf52	chromosome 11 open reading frame 52
A_33_P3489675	0.00761	-3.73655	ARHGAP8	Rho GTPase activating protein 8
A_23_P157136	0.00763	-5.41441	SCIN	scinderin
A_33_P3329974	0.00767	-4.33223	CGN	cingulin
A_24_P106624	0.00767	2.62544	MEOX2	mesenchyme homeobox 2
A_23_P10873	0.00767	3.44106	TLR1	toll-like receptor 1
A_33_P3243887	0.00767	8.04637	IL11	interleukin 11
A_33_P3326225	0.00768	-2.06586	SAMD12	sterile alpha motif domain containing 12
A_23_P74001	0.00768	7.48043	S100A12	S100 calcium binding protein A12
A_24_P307626	0.0077	-2.06134	ATP1A4	ATPase, Na+/K+ transporting, alpha 4 polypeptide
A_23_P108265	0.00771	-2.96824	OR7C2	olfactory receptor, family 7, subfamily C, member 2
A_23_P86021	0.00772	-4.25226	SELENBP1	selenium binding protein 1
A_23_P109785	0.00773	-4.27099	NR1I2	nuclear receptor subfamily 1, group I, member 2
A_23_P81103	0.00773	4.37655	SFRP2	secreted frizzled-related protein 2
A_23_P217946	0.00774	2.13333	CDH23	cadherin-related 23
A_23_P19226	0.00775	2.27943	DSE	dermatan sulfate epimerase
A_33_P3278856	0.00776	-3.97859	POF1B	premature ovarian failure, 1B
A_33_P3396956	0.00778	-3.63515	C1orf172	chromosome 1 open reading frame 172
A_33_P3322428	0.0078	2.29764	MARK4	MAP/microtubule affinity-regulating kinase 4
A_23_P16384	0.00781	2.93102	NLRP7	NLR family, pyrin domain containing 7
A_23_P211680	0.00782	3.14364	MLC1	megalencephalic leukoencephalopathy with subcortical cysts 1
A_23_P94412	0.00784	2.48248	PDCD1LG2	programmed cell death 1 ligand 2
A_33_P3384462	0.00789	-2.5835	THSD4	thrombospondin, type I, domain containing 4
A_33_P3347869	0.00789	2.55667	C3	complement component 3
A_33_P3213707	0.00791	2.35651	PDCD1LG2	programmed cell death 1 ligand 2
A_32_P472875	0.00792	-2.99186	LOC100132234	uncharacterized LOC100132234
A_23_P349463	0.00793	-7.22776	CHP2	calcineurin B homologous protein 2
A_24_P303091	0.00793	4.08233	CXCL10	chemokine (C-X-C motif) ligand 10
A_24_P80204	0.00794	-3.44585	MALL	mal, T-cell differentiation protein-like
A_23_P64919	0.00794	-2.68037	RERGL	RERG/RAS-like
A_23_P132718	0.00797	-2.56333	SEMA3B	sema domain, immunoglobulin domain (Ig), short basic domain, secreted, (semaphorin) 3B
A_33_P3269824	0.00798	-4.0144	LRRC66	leucine rich repeat containing 66
A_23_P381017	0.00798	-3.17282	WBSCR27	Williams Beuren syndrome chromosome region 27
A_33_P3232552	0.00798	2.48615	GUCY1B3	guanylate cyclase 1, soluble, beta 3
A_23_P7361	0.00799	-2.45537	ELOVL6	ELOVL fatty acid elongase 6
A_23_P304110	0.00801	-4.28593	ANKRD43	ankyrin repeat domain 43
A_23_P31798	0.00801	-3.0889	NAT2	N-acetyltransferase 2 (arylamine N-acetyltransferase)
A_33_P3242909	0.00803	-2.10126	ZNF563	zinc finger protein 563
A_33_P3242733	0.00805	-2.28174	PKDCC	protein kinase domain containing, cytoplasmic homolog (mouse)
A_33_P3389872	0.00806	2.00733	LRRK2	leucine-rich repeat kinase 2
A_24_P658413	0.00807	-3.02743	MUC12	mucin 12, cell surface associated
A_24_P307869	0.0081	-2.68399	LLGL2	lethal giant larvae homolog 2 (Drosophila)
A_23_P98565	0.0081	2.48943	MS4A14	membrane-spanning 4-domains, subfamily A, member 14
A_33_P3348318	0.00811	2.45049	GPR116	G protein-coupled receptor 116
A_23_P36397	0.00811	2.6417	CYP27B1	cytochrome P450, family 27, subfamily B, polypeptide 1
A_24_P413920	0.00814	-2.11176	FAM84A	family with sequence similarity 84, member A
A_33_P3763846	0.00815	2.10403	MAPK12	mitogen-activated protein kinase 12
A_23_P213584	0.00816	3.86168	HK3	hexokinase 3 (white cell)
A_33_P3415032	0.00817	2.03126	KCNA3	potassium voltage-gated channel, shaker-related subfamily, member 3
A_33_P3230264	0.00818	2.17168	GPC3	glypican 3
A_33_P3385785	0.00819	7.63187	S100A12	S100 calcium binding protein A12
A_23_P252817	0.0082	-5.01738	SST	somatostatin
A_23_P159316	0.00822	2.75407	BFSP2	beaded filament structural protein 2, phakinin
A_24_P71649	0.00825	-2.78716	CNTN3	contactin 3 (plasmacytoma associated)
A_33_P3224803	0.00825	2.6277	NCF1	neutrophil cytosolic factor 1
A_24_P262127	0.0083	2.35718	RRAD	Ras-related associated with diabetes
A_23_P391396	0.00832	3.26161	EBF3	early B-cell factor 3
A_33_P3327642	0.00833	-3.20382	AIM1L	absent in melanoma 1-like
A_23_P76364	0.00835	-2.85874	CD9	CD9 molecule
A_23_P314712	0.00835	2.22814	CABYR	calcium binding tyrosine-(Y)-phosphorylation regulated
A_23_P23074	0.00835	2.38058	IFI44	interferon-induced protein 44
A_23_P126278	0.00836	2.21857	CHIT1	chitinase 1 (chitotriosidase)
A_33_P3342081	0.00838	2.06826	PRDM1	PR domain containing 1, with ZNF domain
A_24_P561341	0.0084	-3.84071	FAM150B	family with sequence similarity 150, member B
A_23_P150609	0.00843	2.16922	IGF2	insulin-like growth factor 2 (somatomedin A)
A_23_P133665	0.00844	-2.33761	FRK	fyn-related kinase
A_33_P3725227	0.00845	-4.16771	COBL	cordon-bleu homolog (mouse)
A_33_P3423506	0.00845	-3.98121	FAM55B	family with sequence similarity 55, member B
A_33_P3233916	0.00847	-2.98516	SOX6	SRY (sex determining region Y)-box 6
A_23_P156826	0.00848	-2.88583	C6orf105	chromosome 6 open reading frame 105
A_24_P335620	0.00849	2.47234	SLC7A5	solute carrier family 7 (amino acid transporter light chain, L system), member 5
A_33_P3298159	0.0085	2.77284	PTGDS	prostaglandin D2 synthase 21kDa (brain)
A_23_P79518	0.0085	5.35477	IL1B	interleukin 1, beta
A_23_P206359	0.00851	-4.02631	CDH1	cadherin 1, type 1, E-cadherin (epithelial)
A_23_P160159	0.00851	2.11506	SLC2A5	solute carrier family 2 (facilitated glucose/fructose transporter), member 5
A_33_P3212172	0.00852	3.2515	SNX22	sorting nexin 22
A_33_P3242543	0.00853	-4.04838	MAOA	monoamine oxidase A
A_24_P192727	0.00858	-3.56426	KAZALD1	Kazal-type serine peptidase inhibitor domain 1
A_33_P3269678	0.00858	2.06407	LOC541471	uncharacterized LOC541471
A_23_P401675	0.00859	-2.96078	MARVELD2	MARVEL domain containing 2
A_23_P115011	0.00859	2.04859	ADAMTSL4	ADAMTS-like 4
A_23_P57868	0.0086	-2.14921	ACY1	aminoacylase 1
A_33_P3393971	0.00861	2.87087	PKP1	plakophilin 1 (ectodermal dysplasia/skin fragility syndrome)
A_33_P3217983	0.00863	-2.16576	ACSL5	acyl-CoA synthetase long-chain family member 5
A_33_P3346669	0.00864	-4.52482	PLCE1	phospholipase C, epsilon 1
A_24_P335092	0.00866	4.94918	SAA1	serum amyloid A1
A_33_P3802116	0.00867	-4.6455	LOC157860	uncharacterized LOC157860
A_33_P3772937	0.00867	-4.3389	KRT8P12	keratin 8 pseudogene 12
A_23_P50710	0.00867	-2.55361	CYP4F2	cytochrome P450, family 4, subfamily F, polypeptide 2
A_33_P3489646	0.00869	2.46059	SPI1	spleen focus forming virus (SFFV) proviral integration oncogene spi1
A_23_P217498	0.00871	-3.21562	GDPD2	glycerophosphodiester phosphodiesterase domain containing 2
A_24_P174503	0.00871	-2.62329	AMT	aminomethyltransferase
A_23_P347029	0.00873	-2.01479	TAS2R50	taste receptor, type 2, member 50
A_23_P98580	0.00877	2.0718	FADS2	fatty acid desaturase 2
A_33_P3328772	0.00878	-2.7915	PLEKHA5	pleckstrin homology domain containing, family A member 5
A_23_P256724	0.00878	4.85829	TNFRSF10C	tumor necrosis factor receptor superfamily, member 10c, decoy without an intracellular domain
A_24_P410408	0.00879	-2.14724	KRT83	keratin 83
A_23_P170378	0.0088	2.36954	PMCHL1	pro-melanin-concentrating hormone-like 1, pseudogene
A_32_P42946	0.00883	-4.71395	C1orf210	chromosome 1 open reading frame 210
A_24_P178396	0.00886	-2.73034	SPDYE2	speedy homolog E2 (Xenopus laevis)
A_24_P284805	0.00889	-3.26227	INPP5J	inositol polyphosphate-5-phosphatase J
A_23_P154037	0.00889	3.81454	AOX1	aldehyde oxidase 1
A_23_P24966	0.0089	-2.5959	USP2	ubiquitin specific peptidase 2
A_33_P3881262	0.00891	4.55033	CSF3R	colony stimulating factor 3 receptor (granulocyte)
A_23_P330461	0.00893	-3.9618	TMC4	transmembrane channel-like 4
A_32_P51848	0.00895	-2.26859	FAM105A	family with sequence similarity 105, member A
A_33_P3415410	0.00895	-2.21482	PTCH1	patched 1
A_24_P418816	0.00895	2.12516	GPX7	glutathione peroxidase 7
A_33_P3227457	0.00896	-2.45956	PARD6B	par-6 partitioning defective 6 homolog beta (C. elegans)
A_23_P83298	0.00897	2.33466	PRRX2	paired related homeobox 2
A_23_P360754	0.00897	4.575	ADAMTS4	ADAM metallopeptidase with thrombospondin type 1 motif, 4
A_24_P154868	0.00898	-4.91439	MEP1A	meprin A, alpha (PABA peptide hydrolase)
A_33_P3531206	0.00901	-2.5659	C1QTNF9B-AS1	C1QTNF9B antisense RNA 1 (non-protein coding)
A_32_P118397	0.00906	-5.51944	HEPACAM2	HEPACAM family member 2
A_32_P130788	0.00906	-4.74538	SAMD13	sterile alpha motif domain containing 13
A_24_P369898	0.00907	-2.97346	MYO15B	myosin XVB pseudogene
A_33_P3253538	0.00909	2.01138	LRRC14B	leucine rich repeat containing 14B
A_23_P17456	0.00909	2.60462	SIRPB1	signal-regulatory protein beta 1
A_32_P167471	0.0091	-2.60588	CLMN	calmin (calponin-like, transmembrane)
A_23_P383258	0.00911	-3.21136	GDA	guanine deaminase
A_23_P91512	0.00911	2.16248	CLDN14	claudin 14
A_33_P3241051	0.00912	-2.46908	ADAMTS17	ADAM metallopeptidase with thrombospondin type 1 motif, 17
A_24_P81900	0.00912	3.73889	SLC2A3	solute carrier family 2 (facilitated glucose transporter), member 3
A_23_P204947	0.00913	-2.11567	GJB2	gap junction protein, beta 2, 26kDa
A_23_P46936	0.00916	2.6024	EGR2	early growth response 2
A_23_P251453	0.00919	-3.71124	HNF4G	hepatocyte nuclear factor 4, gamma
A_23_P55356	0.00919	2.25976	VMO1	vitelline membrane outer layer 1 homolog (chicken)
A_24_P928969	0.00924	-2.60573	PTPN3	protein tyrosine phosphatase, non-receptor type 3
A_32_P138032	0.00926	2.06479	C1orf61	chromosome 1 open reading frame 61
A_23_P97112	0.00929	5.64844	SELE	selectin E
A_24_P357169	0.00931	-2.86209	EPPK1	epiplakin 1
A_23_P31984	0.00934	3.49191	ACTL7A	actin-like 7A
A_24_P52697	0.00934	3.62231	H19	H19, imprinted maternally expressed transcript (non-protein coding)
A_24_P201153	0.00935	-2.02024	TJP2	tight junction protein 2 (zona occludens 2)
A_23_P45304	0.00936	-3.59626	XK	X-linked Kx blood group (McLeod syndrome)
A_23_P19333	0.00936	5.81676	TREM1	triggering receptor expressed on myeloid cells 1
A_33_P3328666	0.00937	-2.0385	CLTB	clathrin, light chain B
A_32_P185317	0.00938	-2.98453	LOC645249	uncharacterized LOC645249
A_23_P110266	0.0094	-2.21152	NDNF	neuron-derived neurotrophic factor
A_32_P475513	0.00943	-2.71198	MYO15B	myosin XVB pseudogene
A_32_P49668	0.00943	2.86476	LOC100653060	putative POM121-like protein 1-like
A_23_P125588	0.00944	-2.614	TNMD	tenomodulin
A_23_P312358	0.00945	-2.1884	BEND7	BEN domain containing 7
A_23_P422831	0.00946	-2.73316	FAM189A2	family with sequence similarity 189, member A2
A_23_P406135	0.00946	-2.23537	IFT172	intraflagellar transport 172 homolog (Chlamydomonas)
A_23_P138194	0.0095	3.01663	NCF2	neutrophil cytosolic factor 2
A_23_P30634	0.00952	3.03924	BACH2	BTB and CNC homology 1, basic leucine zipper transcription factor 2
A_23_P321703	0.00953	2.43346	BCL2A1	BCL2-related protein A1
A_33_P3222424	0.00955	6.09288	CSF3	colony stimulating factor 3 (granulocyte)
A_23_P13822	0.00958	-2.67396	STYK1	serine/threonine/tyrosine kinase 1
A_23_P208788	0.00959	-4.43015	C19orf33	chromosome 19 open reading frame 33
A_23_P385766	0.00959	-4.06719	ANKS4B	ankyrin repeat and sterile alpha motif domain containing 4B
A_24_P103469	0.0096	2.16179	LST1	leukocyte specific transcript 1
A_24_P182947	0.00962	2.12694	GCET2	germinal center expressed transcript 2
A_33_P3330079	0.00962	2.75672	LOC100128242	uncharacterized LOC100128242
A_23_P162288	0.00964	-4.976	MYO1A	myosin IA
A_33_P3334515	0.00968	-2.68648	NDRG2	NDRG family member 2
A_23_P7827	0.00968	2.96516	FAM26F	family with sequence similarity 26, member F
A_33_P3306427	0.00971	2.55335	OR1J2	olfactory receptor, family 1, subfamily J, member 2
A_23_P55477	0.00973	-3.17008	ADORA2B	adenosine A2b receptor
A_33_P3259890	0.00973	-2.18312	FLJ35946	uncharacterized protein FLJ35946
A_24_P327181	0.00974	-2.99295	WNK4	WNK lysine deficient protein kinase 4
A_24_P277934	0.00974	2.99473	COL1A2	collagen, type I, alpha 2
A_33_P3286492	0.00976	-3.79271	HNF4G	hepatocyte nuclear factor 4, gamma
A_23_P162300	0.00978	2.23713	IRAK3	interleukin-1 receptor-associated kinase 3
A_23_P63390	0.00979	4.06044	FCGR1B	Fc fragment of IgG, high affinity Ib, receptor (CD64)
A_33_P3218004	0.00981	-4.61088	AKR7L	aldo-keto reductase family 7-like
A_24_P170983	0.00982	2.78828	ESPNL	espin-like
A_33_P3274194	0.00988	-2.14553	KCNIP4	Kv channel interacting protein 4
A_23_P14515	0.00988	-2.01574	ACOT4	acyl-CoA thioesterase 4
A_24_P228130	0.00988	3.48318	CCL3L3	chemokine (C-C motif) ligand 3-like 3
A_24_P206604	0.0099	2.23285	PFKFB3	6-phosphofructo-2-kinase/fructose-2,6-biphosphatase 3
A_33_P3240094	0.00994	-2.25775	NGEF	neuronal guanine nucleotide exchange factor
A_33_P3369436	0.00999	-2.48949	LOC100130111	uncharacterized LOC100130111
A_33_P3469658	0.01	-3.40589	LOC284570	uncharacterized LOC284570
A_33_P3250133	0.01	-2.46163	VSIG10	V-set and immunoglobulin domain containing 10
A_33_P3235132	0.01	2.05348	LOC400968	uncharacterized LOC400968
A_23_P144071	0.01	3.84376	COL7A1	collagen, type VII, alpha 1
A_23_P18447	0.0101	-3.38974	PPARGC1A	peroxisome proliferator-activated receptor gamma, coactivator 1 alpha
A_23_P430670	0.0101	-2.97737	CHST5	carbohydrate (N-acetylglucosamine 6-O) sulfotransferase 5
A_23_P103812	0.0101	-2.89103	FAM5C	family with sequence similarity 5, member C
A_23_P167227	0.0101	-2.39022	HADH	hydroxyacyl-CoA dehydrogenase
A_23_P120472	0.0101	2.1094	TFAP2C	transcription factor AP-2 gamma (activating enhancer binding protein 2 gamma)
A_23_P99515	0.0101	3.53722	C13orf33	chromosome 13 open reading frame 33
A_23_P167096	0.0102	2.11462	VEGFC	vascular endothelial growth factor C
A_23_P144911	0.0102	2.29517	EGFLAM	EGF-like, fibronectin type III and laminin G domains
A_33_P3388865	0.0102	2.34849	LRRC10	leucine rich repeat containing 10
A_23_P48029	0.0102	2.52409	CLEC4A	C-type lectin domain family 4, member A
A_33_P3256391	0.0103	-3.02639	CRB3	crumbs homolog 3 (Drosophila)
A_32_P126229	0.0103	-2.88661	FLJ23152	uncharacterized LOC401236
A_24_P48069	0.0103	-2.60022	DOK4	docking protein 4
A_24_P123119	0.0103	-2.22815	EHHADH	enoyl-CoA, hydratase/3-hydroxyacyl CoA dehydrogenase
A_23_P66260	0.0103	2.02724	ZNF267	zinc finger protein 267
A_33_P3354414	0.0103	3.91272	AOX1	aldehyde oxidase 1
A_23_P103486	0.0104	-4.44881	CYP2J2	cytochrome P450, family 2, subfamily J, polypeptide 2
A_24_P151692	0.0104	-4.19258	POF1B	premature ovarian failure, 1B
A_33_P3387621	0.0104	-3.36429	RHPN2	rhophilin, Rho GTPase binding protein 2
[truncated: 811 more rows]

## Sheet: GSE16879
ID	P.Value	t	B	logFC	Gene.symbol	Gene.title
206336_at	1.16e-07	6.52669	7.20736	2.43503	CXCL6	C-X-C motif chemokine ligand 6
203324_s_at	1.95e-06	5.6258	4.74699	1.04833	CAV2	caveolin 2
215388_s_at	2.18e-06	5.59012	4.64889	1.36904	CFHR1///CFH	complement factor H related 1///complement factor H
205863_at	3.68e-06	5.42312	4.18956	2.37988	S100A12	S100 calcium binding protein A12
204475_at	3.77e-06	5.41563	4.16896	2.19618	MMP1	matrix metallopeptidase 1
211959_at	3.88e-06	5.40614	4.14288	1.37822	IGFBP5	insulin like growth factor binding protein 5
1556283_s_at	3.94e-06	5.40152	4.13018	0.612618	FGFR1OP2	FGFR1 oncogene partner 2
205119_s_at	4.68e-06	5.34673	3.97951	2.13641	FPR1	formyl peptide receptor 1
210119_at	5.57e-06	5.29073	3.82561	2.48716	KCNJ15	potassium voltage-gated channel subfamily J member 15
232629_at	5.79e-06	5.2784	3.79171	3.18853	PROK2	prokineticin 2
228128_x_at	6.12e-06	5.26035	3.74211	1.40103	PAPPA	pappalysin 1
209960_at	6.19e-06	5.25706	3.73308	1.36437	HGF	hepatocyte growth factor
45297_at	6.44e-06	5.24414	3.6976	1.21118	EHD2	EH domain containing 2
210998_s_at	6.9e-06	5.22207	3.63696	2.3624	HGF	hepatocyte growth factor
213524_s_at	7.36e-06	5.20132	3.58	1.8284	G0S2	G0/G1 switch 2
202917_s_at	7.67e-06	5.18799	3.54339	2.49092	S100A8	S100 calcium binding protein A8
235751_s_at	8.1e-06	5.1705	3.49539	2.34549	VMO1	vitelline membrane outer layer 1 homolog
204614_at	8.52e-06	5.15433	3.45102	2.80623	SERPINB2	serpin family B member 2
230067_at	9.55e-06	5.11785	3.35097	2.17617	FAM124A	family with sequence similarity 124 member A
204714_s_at	1e-05	5.10183	3.30704	1.07006	F5	coagulation factor V
229967_at	1.02e-05	5.09764	3.29555	1.45471	CMTM2	CKLF like MARVEL transmembrane domain containing 2
203186_s_at	1.05e-05	5.08879	3.27129	1.28718	S100A4	S100 calcium binding protein A4
204959_at	1.14e-05	5.06043	3.19358	2.0286	MNDA	myeloid cell nuclear differentiation antigen
206571_s_at	1.2e-05	5.04443	3.14975	0.685821	MAP4K4	mitogen-activated protein kinase kinase kinase kinase 4
201069_at	1.26e-05	5.02794	3.10459	1.76197	MMP2	matrix metallopeptidase 2
204007_at	1.27e-05	5.02573	3.09856	2.26923	FCGR3B	Fc fragment of IgG receptor IIIb
206172_at	1.27e-05	5.02602	3.09933	2.76069	IL13RA2	interleukin 13 receptor subunit alpha 2
214247_s_at	1.31e-05	5.01697	3.07457	1.25042	DKK3	dickkopf WNT signaling pathway inhibitor 3
207442_at	1.33e-05	5.01233	3.06187	2.75414	CSF3	colony stimulating factor 3
207857_at	1.4e-05	4.99443	3.0129	1.85049	LILRA2	leukocyte immunoglobulin like receptor A2
206157_at	1.4e-05	4.99482	3.01395	2.14076	PTX3	pentraxin 3
206924_at	1.41e-05	4.99344	3.01018	3.30596	IL11	interleukin 11
205568_at	1.45e-05	4.98357	2.98318	2.43665	AQP9	aquaporin 9
204006_s_at	1.47e-05	4.97788	2.96762	2.10676	FCGR3B///FCGR3A	Fc fragment of IgG receptor IIIb///Fc fragment of IgG receptor IIIa
205237_at	1.54e-05	4.96378	2.92907	1.63216	FCN1	ficolin 1
213004_at	1.72e-05	4.92859	2.83292	1.2781	ANGPTL2	angiopoietin like 2
204422_s_at	1.74e-05	4.92409	2.82063	1.89705	FGF2	fibroblast growth factor 2
211964_at	1.77e-05	4.91888	2.80639	1.12251	COL4A2	collagen type IV alpha 2 chain
202075_s_at	1.78e-05	4.91702	2.80131	1.65986	PLTP	phospholipid transfer protein
212657_s_at	1.8e-05	4.91372	2.7923	2.04365	IL1RN	interleukin 1 receptor antagonist
225664_at	1.81e-05	4.91226	2.78831	2.11802	COL12A1	collagen type XII alpha 1 chain
202497_x_at	1.83e-05	4.90896	2.7793	1.75422	SLC2A3	solute carrier family 2 member 3
204136_at	2.02e-05	4.87615	2.68979	1.20282	COL7A1	collagen type VII alpha 1 chain
1555756_a_at	2.11e-05	4.86177	2.65057	1.53893	CLEC7A	C-type lectin domain family 7 member A
201809_s_at	2.14e-05	4.85708	2.63776	1.79872	ENG	endoglin
210225_x_at	2.2e-05	4.84931	2.61658	1.63589	LILRB3	leukocyte immunoglobulin like receptor B3
235568_at	2.26e-05	4.84039	2.59229	1.96996	MCEMP1	mast cell expressed membrane protein 1
217312_s_at	2.43e-05	4.8171	2.52885	1.62286	COL7A1	collagen type VII alpha 1 chain
203424_s_at	2.43e-05	4.81612	2.52618	1.80994	IGFBP5	insulin like growth factor binding protein 5
229947_at	2.52e-05	4.80496	2.4958	2.72878	PI15	peptidase inhibitor 15
201645_at	2.74e-05	4.77727	2.42046	1.91156	TNC	tenascin C
203508_at	3.12e-05	4.73579	2.30775	0.848773	TNFRSF1B	TNF receptor superfamily member 1B
225681_at	3.49e-05	4.69922	2.20854	1.92977	CTHRC1	collagen triple helix repeat containing 1
212012_at	3.6e-05	4.6892	2.18136	1.06247	PXDN	peroxidasin
226001_at	3.72e-05	4.67803	2.15108	1.06531	KLHL5	kelch like family member 5
239556_at	3.86e-05	-4.66641	2.11962	-2.19198	LOC645513	septin 7 pseudogene
230170_at	3.9e-05	4.66251	2.10906	2.73086	OSM	oncostatin M
224940_s_at	3.96e-05	4.65748	2.09543	1.40459	PAPPA	pappalysin 1
206026_s_at	3.99e-05	4.65533	2.08961	2.46739	TNFAIP6	TNF alpha induced protein 6
209278_s_at	4.08e-05	4.64824	2.07044	3.44915	TFPI2	tissue factor pathway inhibitor 2
209868_s_at	4.13e-05	4.6442	2.05949	1.22748	RBMS1	RNA binding motif single stranded interacting protein 1
204653_at	4.28e-05	4.63263	2.02819	1.99108	TFAP2A	transcription factor AP-2 alpha
202498_s_at	4.3e-05	4.63093	2.0236	1.3881	SLC2A3	solute carrier family 2 member 3
202291_s_at	4.38e-05	4.62481	2.00704	1.63334	MGP	matrix Gla protein
210772_at	4.43e-05	4.62125	1.99743	1.71126	FPR2	formyl peptide receptor 2
213800_at	4.45e-05	4.61952	1.99274	1.47102	CFH	complement factor H
209081_s_at	4.45e-05	4.6198	1.99351	1.17971	COL18A1	collagen type XVIII alpha 1 chain
202112_at	4.56e-05	4.61165	1.97148	1.24206	VWF	von Willebrand factor
206025_s_at	4.64e-05	4.60586	1.95584	2.42272	TNFAIP6	TNF alpha induced protein 6
207008_at	4.69e-05	4.60281	1.9476	1.81393	CXCR2	C-X-C motif chemokine receptor 2
219434_at	4.81e-05	4.59447	1.92508	2.88091	TREM1	triggering receptor expressed on myeloid cells 1
225946_at	4.87e-05	4.59015	1.91341	1.71274	RASSF8	Ras association domain family member 8
210510_s_at	4.9e-05	4.588	1.90761	1.93884	NRP1	neuropilin 1
219454_at	4.92e-05	4.58714	1.90528	1.51107	EGFL6	EGF like domain multiple 6
202388_at	4.94e-05	4.58541	1.90063	1.42901	RGS2	regulator of G-protein signaling 2
218854_at	5.05e-05	4.57853	1.88206	1.16221	DSE	dermatan sulfate epimerase
219947_at	5.13e-05	4.57305	1.86726	1.37424	CLEC4A	C-type lectin domain family 4 member A
219049_at	5.2e-05	4.56863	1.85535	1.63125	CSGALNACT1	chondroitin sulfate N-acetylgalactosaminyltransferase 1
202196_s_at	5.24e-05	4.56603	1.84834	1.38726	DKK3	dickkopf WNT signaling pathway inhibitor 3
211340_s_at	5.25e-05	4.56573	1.84754	0.909599	MIR6756///MCAM	microRNA 6756///melanoma cell adhesion molecule
214303_x_at	5.4e-05	4.55635	1.82224	3.04257	MUC5AC	mucin 5AC, oligomeric mucus/gel-forming
201666_at	5.42e-05	4.55525	1.81929	1.35077	TIMP1	TIMP metallopeptidase inhibitor 1
203535_at	5.61e-05	4.54413	1.78932	2.11824	S100A9	S100 calcium binding protein A9
205922_at	5.61e-05	4.54412	1.7893	2.12568	VNN2	vanin 2
210146_x_at	5.62e-05	4.54314	1.78664	1.84265	LILRB2	leukocyte immunoglobulin like receptor B2
216598_s_at	5.68e-05	4.54004	1.77831	1.87605	CCL2	C-C motif chemokine ligand 2
211133_x_at	5.7e-05	4.5386	1.77443	1.17375	LILRB3	leukocyte immunoglobulin like receptor B3
202878_s_at	5.79e-05	4.53343	1.7605	1.40286	CD93	CD93 molecule
211253_x_at	5.89e-05	-4.52807	1.74608	-1.75963	PYY	peptide YY
238429_at	5.9e-05	4.52736	1.74415	1.71289	TMEM71	transmembrane protein 71
214370_at	5.94e-05	4.52521	1.73837	2.82044	S100A8	S100 calcium binding protein A8
231579_s_at	6.01e-05	4.52114	1.72742	0.984278	TIMP2	TIMP metallopeptidase inhibitor 2
204620_s_at	6.23e-05	4.50946	1.696	1.40874	VCAN	versican
204597_x_at	6.37e-05	4.50214	1.67633	1.90579	STC1	stanniocalcin 1
212097_at	6.47e-05	4.497	1.66249	1.27288	CAV1	caveolin 1
226051_at	6.5e-05	4.49584	1.65939	0.891017	SELM	selenoprotein M
203045_at	6.52e-05	4.49445	1.65566	1.0424	NINJ1	ninjurin 1
205931_s_at	6.58e-05	4.49147	1.64763	1.45515	LOC401317///CREB5	uncharacterized LOC401317///cAMP responsive element binding protein 5
221059_s_at	6.61e-05	4.49038	1.6447	0.699791	COTL1	coactosin like F-actin binding protein 1
222088_s_at	6.68e-05	4.48654	1.6344	1.365	SLC2A14///SLC2A3	solute carrier family 2 member 14///solute carrier family 2 member 3
212235_at	6.71e-05	4.48539	1.63131	1.85595	PLXND1	plexin D1
221731_x_at	6.85e-05	4.47861	1.6131	1.37811	VCAN	versican
209906_at	6.97e-05	4.47253	1.59677	1.04172	C3AR1	complement component 3a receptor 1
210660_at	7.23e-05	4.46052	1.56454	1.58423	LILRA1	leukocyte immunoglobulin like receptor A1
204595_s_at	7.49e-05	4.44895	1.53352	1.51385	STC1	stanniocalcin 1
221898_at	7.55e-05	4.44654	1.52704	1.45518	PDPN	podoplanin
208438_s_at	7.69e-05	4.44035	1.51047	1.36853	FGR	FGR proto-oncogene, Src family tyrosine kinase
200770_s_at	7.97e-05	4.42873	1.47933	0.84597	LAMC1	laminin subunit gamma 1
200771_at	8.2e-05	4.41933	1.45418	0.861508	LAMC1	laminin subunit gamma 1
214181_x_at	8.24e-05	4.4176	1.44955	1.26742	LST1	leukocyte specific transcript 1
37408_at	8.28e-05	4.41608	1.44547	0.807215	MRC2	mannose receptor C type 2
224412_s_at	8.3e-05	-4.41534	1.4435	-1.58713	TRPM6	transient receptor potential cation channel subfamily M member 6
238428_at	8.31e-05	4.41493	1.44239	1.85503	KCNJ15	potassium voltage-gated channel subfamily J member 15
1559502_s_at	8.37e-05	4.41266	1.43632	1.82707	LRRC25	leucine rich repeat containing 25
201272_at	8.4e-05	4.41126	1.43258	1.01702	AKR1B1	aldo-keto reductase family 1 member B
205572_at	8.47e-05	4.40861	1.42549	1.52456	ANGPT2	angiopoietin 2
201300_s_at	8.53e-05	4.40618	1.41899	0.834718	PRNP	prion protein
204748_at	8.55e-05	4.40544	1.41702	2.20599	PTGS2	prostaglandin-endoperoxide synthase 2
1555725_a_at	8.57e-05	4.40467	1.41495	1.5876	RGS5	regulator of G-protein signaling 5
207697_x_at	8.65e-05	4.40153	1.40656	2.16362	LILRB2	leukocyte immunoglobulin like receptor B2
221060_s_at	8.76e-05	4.39747	1.3957	1.05185	TLR4	toll like receptor 4
219410_at	8.91e-05	4.39192	1.38085	1.24373	TMEM45A	transmembrane protein 45A
209949_at	9.19e-05	4.38172	1.3536	1.90671	NCF2	neutrophil cytosolic factor 2
238680_at	9.28e-05	-4.37836	1.34462	-1.23202	METTL12///SNORA57	methyltransferase like 12///small nucleolar RNA, H/ACA box 57
217757_at	9.44e-05	4.37281	1.3298	0.803007	A2M	alpha-2-macroglobulin
212298_at	9.55e-05	4.36888	1.31934	0.9537	NRP1	neuropilin 1
228234_at	9.56e-05	4.36849	1.31829	0.52912	TMED7-TICAM2///TICAM2	TMED7-TICAM2 readthrough///toll like receptor adaptor molecule 2
229491_at	9.61e-05	4.36704	1.31441	1.07812	SLC9B2	solute carrier family 9 member B2
204797_s_at	9.78e-05	4.36114	1.29867	1.06848	EML1	echinoderm microtubule associated protein like 1
202237_at	9.83e-05	4.35944	1.29414	1.47846	LOC101928916///NNMT	uncharacterized LOC101928916///nicotinamide N-methyltransferase
212067_s_at	9.92e-05	4.35649	1.28626	0.917	C1R	complement C1r subcomponent
202422_s_at	9.99e-05	4.3542	1.28017	1.06572	ACSL4	acyl-CoA synthetase long-chain family member 4
215646_s_at	9.99e-05	4.354	1.27964	1.61465	VCAN	versican
209473_at	0.000101	4.35117	1.27209	1.01259	ENTPD1	ectonucleoside triphosphate diphosphohydrolase 1
232068_s_at	0.000101	4.34934	1.26721	1.37149	TLR4	toll like receptor 4
211981_at	0.000102	4.3485	1.26497	1.29049	COL4A1	collagen type IV alpha 1 chain
201438_at	0.000102	4.34821	1.2642	1.42845	COL6A3	collagen type VI alpha 3 chain
205681_at	0.000103	4.34389	1.25267	2.07976	BCL2A1	BCL2 related protein A1
209277_at	0.000105	4.33622	1.23224	2.69666	TFPI2	tissue factor pathway inhibitor 2
213001_at	0.000106	4.3338	1.22579	1.40083	ANGPTL2	angiopoietin like 2
228141_at	0.000107	4.33182	1.22053	0.859324	GPX8	glutathione peroxidase 8 (putative)
214175_x_at	0.000107	4.33209	1.22123	1.61993	PDLIM4	PDZ and LIM domain 4
231766_s_at	0.000109	4.32368	1.19885	2.44612	COL12A1	collagen type XII alpha 1 chain
207593_at	0.000115	-4.30671	1.1537	-0.651088	ABCG4	ATP binding cassette subfamily G member 4
203591_s_at	0.000115	4.30825	1.1578	1.90954	CSF3R	colony stimulating factor 3 receptor
204015_s_at	0.000115	4.30606	1.15197	1.16694	DUSP4	dual specificity phosphatase 4
223809_at	0.000117	4.30199	1.14116	1.24161	RGS18	regulator of G-protein signaling 18
211582_x_at	0.000118	4.29955	1.13467	1.19931	LST1	leukocyte specific transcript 1
225566_at	0.000119	4.29583	1.12479	1.78552	NRP2	neuropilin 2
205828_at	0.000124	4.28368	1.09251	2.23015	MMP3	matrix metallopeptidase 3
238962_at	0.000124	-4.28361	1.09232	-1.25978	ZNF681	zinc finger protein 681
203874_s_at	0.000125	4.28105	1.08553	0.924584	SMARCA1	SWI/SNF related, matrix associated, actin dependent regulator of chromatin, subfamily a, member 1
204232_at	0.000126	4.27678	1.0742	1.16576	FCER1G	Fc fragment of IgE receptor Ig
209070_s_at	0.000126	4.27691	1.07454	1.33097	RGS5	regulator of G-protein signaling 5
204596_s_at	0.000127	4.27463	1.06848	1.36098	STC1	stanniocalcin 1
203323_at	0.000129	4.26978	1.05562	0.763574	CAV2	caveolin 2
204563_at	0.00013	4.26786	1.05054	1.70043	SELL	selectin L
240287_at	0.000131	4.26338	1.03864	1.96088	ACOD1	aconitate decarboxylase 1
221773_at	0.000132	4.26201	1.03502	0.856457	ELK3	ELK3, ETS transcription factor
229228_at	0.000133	4.25962	1.02867	1.97582	LOC401317///CREB5	uncharacterized LOC401317///cAMP responsive element binding protein 5
203561_at	0.000134	4.25548	1.01772	1.54604	FCGR2A	Fc fragment of IgG receptor IIa
204713_s_at	0.000135	4.25401	1.01381	1.95702	F5	coagulation factor V
202238_s_at	0.000136	4.25232	1.00934	1.44952	LOC101928916///NNMT	uncharacterized LOC101928916///nicotinamide N-methyltransferase
1555841_at	0.000138	4.24716	0.99568	0.690967	MSANTD3	Myb/SANT DNA binding domain containing 3
207571_x_at	0.000138	4.24764	0.99694	0.901579	THEMIS2	thymocyte selection associated family member 2
224341_x_at	0.000143	4.23391	0.96058	1.16731	TLR4	toll like receptor 4
215127_s_at	0.000145	4.23112	0.95321	1.02096	RBMS1	RNA binding motif single stranded interacting protein 1
225579_at	0.000146	4.22862	0.94658	0.540343	PQLC3	PQ loop repeat containing 3
220000_at	0.000147	4.22671	0.94154	1.54159	SIGLEC5	sialic acid binding Ig like lectin 5
206211_at	0.000149	4.22052	0.92516	2.23202	SELE	selectin E
224583_at	0.000151	4.21599	0.9132	0.620103	COTL1	coactosin like F-actin binding protein 1
203470_s_at	0.000152	4.21569	0.9124	1.82701	PLEK	pleckstrin
202499_s_at	0.000154	4.20952	0.8961	1.56146	SLC2A3	solute carrier family 2 member 3
212501_at	0.000156	4.20605	0.88694	0.847369	CEBPB	CCAAT/enhancer binding protein beta
1557666_s_at	0.000157	-4.20386	0.88114	-0.56176	AK8	adenylate kinase 8
203477_at	0.000157	4.20344	0.88003	1.61952	COL15A1	collagen type XV alpha 1 chain
204619_s_at	0.000157	4.20318	0.87935	1.25488	VCAN	versican
207610_s_at	0.00016	4.19686	0.86265	1.49857	ADGRE2	adhesion G protein-coupled receptor E2
200795_at	0.00016	4.19772	0.86492	1.23342	SPARCL1	SPARC like 1
210629_x_at	0.000161	4.19442	0.85623	0.947703	LST1	leukocyte specific transcript 1
226218_at	0.000166	4.18525	0.83204	1.3554	IL7R	interleukin 7 receptor
229770_at	0.000168	4.18195	0.82333	1.65008	GLT1D1	glycosyltransferase 1 domain containing 1
213010_at	0.000169	4.1799	0.81793	1.00297	PRKCDBP	protein kinase C delta binding protein
221102_s_at	0.000169	-4.17882	0.81506	-1.31947	TRPM6	transient receptor potential cation channel subfamily M member 6
210784_x_at	0.000171	4.17617	0.8081	1.56739	LILRB3	leukocyte immunoglobulin like receptor B3
208978_at	0.000173	4.1708	0.79393	1.48515	CRIP2	cysteine rich protein 2
1554676_at	0.000174	4.16924	0.78982	1.84944	SRGN	serglycin
227816_at	0.000175	4.16686	0.78355	1.08757	NTN1	netrin 1
212419_at	0.000175	4.16767	0.7857	0.901545	ZCCHC24	zinc finger CCHC-type containing 24
239461_at	0.000177	4.16408	0.77623	2.13281	GALNT15	polypeptide N-acetylgalactosaminyltransferase 15
229824_at	0.000177	4.16316	0.77381	1.47229	SHC3	SHC adaptor protein 3
209732_at	0.000178	4.16098	0.76809	1.0476	CLEC2B	C-type lectin domain family 2 member B
243814_at	0.000179	-4.16085	0.76773	-1.16191	LOC101927377	uncharacterized LOC101927377
210367_s_at	0.000182	4.15416	0.75012	0.957618	PTGES	prostaglandin E synthase
234003_at	0.000188	4.14425	0.72405	1.41479	ENOX2	ecto-NOX disulfide-thiol exchanger 2
209210_s_at	0.000188	4.1444	0.72446	1.12151	FERMT2	fermitin family member 2
237498_at	0.000188	-4.14349	0.72207	-0.968581	NEDD4L	neural precursor cell expressed, developmentally down-regulated 4-like, E3 ubiquitin protein ligase
211966_at	0.000191	4.13846	0.70883	1.00058	COL4A2	collagen type IV alpha 2 chain
211813_x_at	0.000191	4.13789	0.70734	1.57048	DCN	decorin
238759_at	0.000192	4.13648	0.70363	1.5354	CCDC88A	coiled-coil domain containing 88A
217967_s_at	0.000192	4.13736	0.70595	1.11235	FAM129A	family with sequence similarity 129 member A
219825_at	0.000194	4.1328	0.69395	1.79826	CYP26B1	cytochrome P450 family 26 subfamily B member 1
206049_at	0.000194	4.1326	0.69343	1.17506	SELP	selectin P
226237_at	0.000197	4.12728	0.67947	2.87871	COL8A1	collagen type VIII alpha 1 chain
206569_at	0.000197	4.12728	0.67947	2.00431	IL24	interleukin 24
203886_s_at	0.000198	4.12609	0.67634	2.0012	FBLN2	fibulin 2
204137_at	0.000199	4.12426	0.67152	0.71822	GPR137B	G protein-coupled receptor 137B
230999_at	0.000203	4.11719	0.65297	0.840992	ST3GAL4-AS1	ST3GAL4 antisense RNA 1 (head to head)
201389_at	0.000204	4.11583	0.64941	1.2645	ITGA5	integrin subunit alpha 5
225265_at	0.000204	4.1167	0.6517	0.906643	RBMS1	RNA binding motif single stranded interacting protein 1
228339_at	0.000205	4.11519	0.64774	1.3981	ECSCR	endothelial cell surface expressed chemotaxis and apoptosis regulator
214574_x_at	0.000207	4.11202	0.63942	0.976204	LST1	leukocyte specific transcript 1
204174_at	0.00021	4.10638	0.62463	1.10846	ALOX5AP	arachidonate 5-lipoxygenase activating protein
205866_at	0.000215	4.09803	0.60274	1.2499	FCN3	ficolin 3
229554_at	0.000215	4.09864	0.60434	1.481	LUM	lumican
233493_at	0.000215	-4.09773	0.60196	-1.25924	OR2A4	olfactory receptor family 2 subfamily A member 4
219134_at	0.000216	4.09699	0.60001	1.22539	ADGRL4	adhesion G protein-coupled receptor L4
225800_at	0.000217	4.09487	0.59446	1.09691	JAZF1	JAZF zinc finger 1
231879_at	0.000219	4.09266	0.58866	1.70721	COL12A1	collagen type XII alpha 1 chain
205959_at	0.000219	4.09217	0.58738	2.57448	MMP13	matrix metallopeptidase 13
222934_s_at	0.000221	4.08983	0.58126	1.78445	CLEC4E	C-type lectin domain family 4 member E
235328_at	0.000221	-4.08864	0.57814	-1.17228	PLXNC1	plexin C1
202765_s_at	0.000224	4.08488	0.56829	2.11389	FBN1	fibrillin 1
1555021_a_at	0.000225	4.08261	0.56235	0.654795	SCARF1	scavenger receptor class F member 1
220088_at	0.000228	4.07851	0.55162	1.33791	C5AR1	complement component 5a receptor 1
226028_at	0.000228	4.07808	0.5505	0.74222	ROBO4	roundabout guidance receptor 4
226997_at	0.000229	4.07736	0.54862	1.54703	ADAMTS12	ADAM metallopeptidase with thrombospondin type 1 motif 12
205220_at	0.000229	4.0767	0.5469	2.73383	HCAR3	hydroxycarboxylic acid receptor 3
1557734_s_at	0.000229	-4.07791	0.55006	-0.977745	LOC100130548	uncharacterized LOC100130548
213425_at	0.00023	4.07608	0.54526	1.27008	WNT5A	Wnt family member 5A
1569683_at	0.000231	-4.07363	0.53885	-0.687195	XYLB	xylulokinase
225582_at	0.000235	4.06894	0.52661	0.645765	ITPRIP	inositol 1,4,5-trisphosphate receptor interacting protein
219892_at	0.000237	4.065	0.5163	0.898097	TM6SF1	transmembrane 6 superfamily member 1
201858_s_at	0.000238	4.06402	0.51375	1.4671	SRGN	serglycin
205612_at	0.00024	4.06109	0.50609	1.53799	MMRN1	multimerin 1
203131_at	0.000243	4.05703	0.49548	1.07487	PDGFRA	platelet derived growth factor receptor alpha
228758_at	0.000244	4.05621	0.49333	1.26363	BCL6	B-cell CLL/lymphoma 6
1553297_a_at	0.000244	4.05578	0.49221	1.34913	CSF3R	colony stimulating factor 3 receptor
202627_s_at	0.000244	4.05602	0.49285	1.82653	SERPINE1	serpin family E member 1
212013_at	0.000246	4.05278	0.48439	1.09483	PXDN	peroxidasin
226142_at	0.000247	4.05164	0.48141	1.01285	GLIPR1	GLI pathogenesis related 1
229404_at	0.000248	4.05007	0.47729	1.57051	TWIST2	twist family bHLH transcription factor 2
211980_at	0.00025	4.0473	0.47009	1.17798	COL4A1	collagen type IV alpha 1 chain
212950_at	0.000253	4.0433	0.45963	1.13191	ADGRF5	adhesion G protein-coupled receptor F5
211506_s_at	0.000255	4.0413	0.45443	2.4164	CXCL8	C-X-C motif chemokine ligand 8
220117_at	0.000256	4.03973	0.45032	1.7535	ZNF385D	zinc finger protein 385D
209071_s_at	0.000257	4.0379	0.44554	1.19989	RGS5	regulator of G-protein signaling 5
212154_at	0.000258	4.03659	0.44214	0.890865	SDC2	syndecan 2
202766_s_at	0.000261	4.03333	0.43364	1.32615	FBN1	fibrillin 1
219489_s_at	0.000261	4.0328	0.43226	0.926121	NXN	nucleoredoxin
202252_at	0.000264	4.02918	0.42281	0.532529	RAB13	RAB13, member RAS oncogene family
208335_s_at	0.000266	4.02733	0.41801	1.41506	ACKR1	atypical chemokine receptor 1 (Duffy blood group)
201893_x_at	0.000268	4.02368	0.40849	1.54801	DCN	decorin
221053_s_at	0.000268	-4.0243	0.4101	-1.27875	TDRKH	tudor and KH domain containing
212764_at	0.000269	4.02355	0.40817	0.951419	ZEB1	zinc finger E-box binding homeobox 1
227140_at	0.000272	4.01973	0.3982	2.13845	INHBA	inhibin beta A subunit
202311_s_at	0.000273	4.01754	0.39251	1.38786	COL1A1	collagen type I alpha 1 chain
214385_s_at	0.000278	4.01162	0.3771	3.02064	MUC5AC	mucin 5AC, oligomeric mucus/gel-forming
209250_at	0.000279	4.01121	0.37602	0.608636	DEGS1	delta 4-desaturase, sphingolipid 1
218975_at	0.000281	4.00766	0.36679	1.49872	COL5A3	collagen type V alpha 3 chain
208981_at	0.000281	4.00872	0.36955	1.15931	PECAM1	platelet and endothelial cell adhesion molecule 1
205903_s_at	0.000282	4.00663	0.36412	2.02776	KCNN3	potassium calcium-activated channel subfamily N member 3
216264_s_at	0.000283	4.00569	0.36169	0.768144	LAMB2	laminin subunit beta 2
207111_at	0.000284	4.00433	0.35814	1.17578	ADGRE1	adhesion G protein-coupled receptor E1
212265_at	0.000284	4.00515	0.36028	0.909372	QKI	QKI, KH domain containing RNA binding
220092_s_at	0.000285	4.00392	0.35707	1.39714	ANTXR1	anthrax toxin receptor 1
209191_at	0.000286	4.00235	0.35298	0.999961	TUBB6	tubulin beta 6 class V
223393_s_at	0.00029	3.99731	0.33988	1.13538	TSHZ3	teashirt zinc finger homeobox 3
205619_s_at	0.000291	3.99683	0.33865	1.0474	MEOX1	mesenchyme homeobox 1
227623_at	0.000294	3.99275	0.32804	1.11762	CACNA2D1	calcium voltage-gated channel auxiliary subunit alpha2delta 1
209875_s_at	0.000294	3.99313	0.32903	1.82764	SPP1	secreted phosphoprotein 1
209082_s_at	0.000295	3.9914	0.32453	0.669686	COL18A1	collagen type XVIII alpha 1 chain
210176_at	0.000296	3.99104	0.32361	1.11883	TLR1	toll like receptor 1
210614_at	0.000297	-3.98912	0.31861	-1.5156	TTPA	alpha tocopherol transfer protein
206697_s_at	0.000298	3.98884	0.3179	1.43494	HP	haptoglobin
1554997_a_at	0.000301	3.98541	0.30897	2.58392	PTGS2	prostaglandin-endoperoxide synthase 2
210133_at	0.000302	3.98375	0.30466	1.10421	CCL11	C-C motif chemokine ligand 11
209306_s_at	0.000303	3.98254	0.30154	0.537485	SWAP70	SWAP switching B-cell complex 70kDa subunit
203729_at	0.000304	3.98146	0.29874	0.966154	EMP3	epithelial membrane protein 3
204860_s_at	0.000304	3.98145	0.29869	1.28049	NAIP	NLR family apoptosis inhibitory protein
226152_at	0.000312	3.97293	0.27661	0.932346	TTC7B	tetratricopeptide repeat domain 7B
1555643_s_at	0.000313	3.97149	0.27287	1.5263	LILRA5	leukocyte immunoglobulin like receptor A5
211135_x_at	0.000316	3.96861	0.26539	1.48472	LILRB3	leukocyte immunoglobulin like receptor B3
205990_s_at	0.00032	3.96365	0.25254	1.14775	WNT5A	Wnt family member 5A
227534_at	0.000321	3.96307	0.25104	0.797309	AAED1	AhpC/TSA antioxidant enzyme domain containing 1
212624_s_at	0.000321	3.96274	0.2502	1.40596	CHN1	chimerin 1
221698_s_at	0.000321	3.96355	0.25229	1.0798	CLEC7A	C-type lectin domain family 7 member A
201842_s_at	0.000321	3.96345	0.25202	1.14078	EFEMP1	EGF containing fibulin like extracellular matrix protein 1
201431_s_at	0.000322	3.96154	0.24709	0.920035	DPYSL3	dihydropyrimidinase like 3
214187_x_at	0.000323	-3.961	0.24569	-1.32931	CTDSPL	CTD small phosphatase like
203773_x_at	0.000324	3.96042	0.24419	0.869113	BLVRA	biliverdin reductase A
226322_at	0.000324	3.96022	0.24365	1.15667	TMTC1	transmembrane and tetratricopeptide repeat containing 1
227780_s_at	0.000326	3.95757	0.2368	0.802886	ECSCR	endothelial cell surface expressed chemotaxis and apoptosis regulator
209819_at	0.000326	3.95804	0.23802	1.45146	HABP4	hyaluronan binding protein 4
227452_at	0.000326	-3.95735	0.23622	-0.492938	LINC00673///LINC00511	long intergenic non-protein coding RNA 673///long intergenic non-protein coding RNA 511
224801_at	0.000326	-3.95817	0.23835	-0.506018	NDFIP2	Nedd4 family interacting protein 2
200600_at	0.000328	3.95533	0.231	0.95633	MSN	moesin
225269_s_at	0.00033	3.95367	0.22668	0.937415	RBMS1	RNA binding motif single stranded interacting protein 1
218353_at	0.000332	3.95122	0.22034	0.932081	RGS5	regulator of G-protein signaling 5
200782_at	0.000336	3.94716	0.20984	0.570319	ANXA5	annexin A5
203887_s_at	0.000336	3.94716	0.20985	1.19747	THBD	thrombomodulin
203065_s_at	0.00034	3.94391	0.20144	1.28574	CAV1	caveolin 1
211564_s_at	0.000343	3.94097	0.19385	1.84013	PDLIM4	PDZ and LIM domain 4
212942_s_at	0.000348	3.9354	0.17944	1.81625	CEMIP	cell migration inducing hyaluronan binding protein
208594_x_at	0.000349	3.93418	0.17629	1.29419	LILRA6	leukocyte immunoglobulin like receptor A6
201105_at	0.00035	3.93378	0.17526	1.28006	LGALS1	galectin 1
209933_s_at	0.000351	3.93234	0.17153	1.19002	CD300A	CD300a molecule
1554899_s_at	0.000352	3.93153	0.16943	1.25727	FCER1G	Fc fragment of IgE receptor Ig
209924_at	0.000353	3.93052	0.16682	2.00761	CCL18	C-C motif chemokine ligand 18
231022_at	0.000356	-3.92769	0.15953	-0.395446	OCLN	occludin
227361_at	0.000361	3.92353	0.14878	1.22846	HS3ST3B1	heparan sulfate-glucosamine 3-sulfotransferase 3B1
1562909_at	0.000367	3.9172	0.13243	1.44797	LINC00862	long intergenic non-protein coding RNA 862
211395_x_at	0.000368	3.91685	0.13153	1.26835	FCGR2C	Fc fragment of IgG receptor IIc (gene/pseudogene)
216243_s_at	0.000368	3.91686	0.13155	1.48324	IL1RN	interleukin 1 receptor antagonist
212262_at	0.000368	3.91645	0.13051	0.98918	QKI	QKI, KH domain containing RNA binding
201859_at	0.000368	3.91651	0.13066	0.938101	SRGN	serglycin
225987_at	0.000369	3.91549	0.12802	1.24788	STEAP4	STEAP4 metalloreductase
226355_at	0.000371	-3.91365	0.12328	-0.589169	POC1A	POC1 centriolar protein A
202877_s_at	0.000375	3.90981	0.11337	1.41905	CD93	CD93 molecule
205424_at	0.000376	3.90926	0.11197	1.28102	TBKBP1	TBK1 binding protein 1
204464_s_at	0.000381	3.90467	0.10012	1.20049	EDNRA	endothelin receptor type A
220868_s_at	0.000381	-3.90446	0.09959	-1.25373	SLC7A10	solute carrier family 7 member 10
203934_at	0.000384	3.90201	0.09328	0.839265	KDR	kinase insert domain receptor
223122_s_at	0.000385	3.90082	0.0902	2.14742	SFRP2	secreted frizzled related protein 2
202998_s_at	0.000389	3.89751	0.08168	1.28858	LOXL2	lysyl oxidase like 2
207266_x_at	0.000391	3.89619	0.07828	1.88156	RBMS1	RNA binding motif single stranded interacting protein 1
208982_at	0.000393	3.89452	0.074	1.29082	PECAM1	platelet and endothelial cell adhesion molecule 1
206802_at	0.000395	-3.89279	0.06952	-0.916749	PAX5	paired box 5
202859_x_at	0.000397	3.8905	0.06364	2.04946	CXCL8	C-X-C motif chemokine ligand 8
223204_at	0.000398	3.88946	0.06096	0.928645	FAM198B	family with sequence similarity 198 member B
1552277_a_at	0.0004	3.88798	0.05714	0.503627	MSANTD3	Myb/SANT DNA binding domain containing 3
224560_at	0.0004	3.88814	0.05756	0.922956	TIMP2	TIMP metallopeptidase inhibitor 2
204639_at	0.000409	3.88048	0.03786	0.668148	ADA	adenosine deaminase
218181_s_at	0.000409	3.88029	0.03736	0.745188	MAP4K4	mitogen-activated protein kinase kinase kinase kinase 4
212157_at	0.000417	3.87398	0.02115	0.749954	SDC2	syndecan 2
204115_at	0.000418	3.87276	0.01802	0.993073	GNG11	G protein subunit gamma 11
215813_s_at	0.000419	3.87257	0.01753	0.98448	PTGS1	prostaglandin-endoperoxide synthase 1
204083_s_at	0.000423	3.86909	0.00858	1.32717	TPM2	tropomyosin 2 (beta)
210815_s_at	0.000426	3.86633	0.0015	2.22538	CALCRL	calcitonin receptor like receptor
234644_x_at	0.000426	3.86647	0.00186	1.69235	TNFRSF10C	TNF receptor superfamily member 10c
203771_s_at	0.000428	3.86499	-0.00195	1.71942	BLVRA	biliverdin reductase A
218368_s_at	0.00043	3.86339	-0.00605	1.00181	TNFRSF12A	TNF receptor superfamily member 12A
205418_at	0.000432	3.86193	-0.00979	1.58958	FES	FES proto-oncogene, tyrosine kinase
219315_s_at	0.000432	3.86191	-0.00986	0.824179	TMEM204	transmembrane protein 204
228698_at	0.000433	3.86132	-0.01135	0.894719	SOX7	SRY-box 7
239233_at	0.000435	3.85927	-0.01663	1.4673	CCDC88A	coiled-coil domain containing 88A
202806_at	0.000436	3.8584	-0.01885	1.30434	DBN1	drebrin 1
209946_at	0.000439	3.85662	-0.02341	0.943539	VEGFC	vascular endothelial growth factor C
210773_s_at	0.000443	3.85344	-0.03157	1.86094	FPR2	formyl peptide receptor 2
204457_s_at	0.000449	3.84857	-0.04407	2.76573	GAS1	growth arrest specific 1
218963_s_at	0.000455	3.84395	-0.05591	1.71958	KRT23	keratin 23
226607_at	0.000457	3.84289	-0.05863	0.873132	C20orf194	chromosome 20 open reading frame 194
227419_x_at	0.000462	3.83863	-0.06955	1.03407	PLAC9	placenta specific 9
213369_at	0.000463	-3.83767	-0.07199	-2.19428	CDHR1	cadherin related family member 1
210692_s_at	0.000463	3.83805	-0.07102	0.845931	SLC43A3	solute carrier family 43 member 3
204456_s_at	0.000467	3.83512	-0.07851	1.58831	GAS1	growth arrest specific 1
204222_s_at	0.000474	3.82969	-0.09242	1.34333	GLIPR1	GLI pathogenesis related 1
207691_x_at	0.000475	3.82941	-0.09312	0.905858	ENTPD1	ectonucleoside triphosphate diphosphohydrolase 1
227704_at	0.000476	3.82825	-0.09611	1.71599	C19orf12	chromosome 19 open reading frame 12
210511_s_at	0.000481	3.82474	-0.10508	2.46082	INHBA	inhibin beta A subunit
204802_at	0.00049	3.8189	-0.12002	1.88238	RRAD	RRAD, Ras related glycolysis inhibitor and calcium channel regulator
213249_at	0.000494	3.81547	-0.12877	0.762121	FBXL7	F-box and leucine rich repeat protein 7
227654_at	0.000495	3.81522	-0.12941	0.791621	FAM65C	family with sequence similarity 65 member C
227867_at	0.000495	-3.81525	-0.12934	-0.795937	TRABD2A	TraB domain containing 2A
205269_at	0.000496	3.81458	-0.13104	1.21765	LCP2	lymphocyte cytosolic protein 2
205159_at	0.0005	3.81191	-0.13787	1.28747	CSF2RB	colony stimulating factor 2 receptor beta common subunit
235044_at	0.0005	3.81129	-0.13945	1.1895	CYYR1	cysteine and tyrosine rich 1
229622_at	0.0005	3.81183	-0.13807	1.50033	ERFE	erythroferrone
212573_at	0.000506	-3.8072	-0.14991	-0.51104	ENDOD1	endonuclease domain containing 1
227983_at	0.000506	3.80721	-0.14988	0.760114	RILPL2	Rab interacting lysosomal protein like 2
239488_at	0.000507	-3.80702	-0.15034	-1.67856	PPM1L	protein phosphatase, Mg2+/Mn2+ dependent 1L
226905_at	0.000511	3.804	-0.15807	0.708576	FAM101B	family with sequence similarity 101 member B
212659_s_at	0.000511	3.80399	-0.15809	1.36937	IL1RN	interleukin 1 receptor antagonist
207749_s_at	0.000511	-3.8039	-0.15831	-0.517859	PPP2R3A	protein phosphatase 2 regulatory subunit B''alpha
214844_s_at	0.000512	3.80318	-0.16016	0.677366	DOK5	docking protein 5
225710_at	0.000513	3.8025	-0.1619	1.01446	GNB4	G protein subunit beta 4
210869_s_at	0.000517	3.80017	-0.16782	1.304	MIR6756///MCAM	microRNA 6756///melanoma cell adhesion molecule
1559787_at	0.000519	-3.7991	-0.17056	-1.3913	LOC101927438	uncharacterized LOC101927438
237247_at	0.000519	3.79879	-0.17135	1.15978	USP51	ubiquitin specific peptidase 51
235740_at	0.000522	3.79708	-0.17572	1.1956	MCTP1	multiple C2 and transmembrane domain containing 1
203645_s_at	0.000525	3.79501	-0.18099	1.05675	CD163	CD163 molecule
227195_at	0.000527	3.79366	-0.18443	0.912885	ZNF503	zinc finger protein 503
224414_s_at	0.000529	3.79237	-0.18771	1.31718	CARD6	caspase recruitment domain family member 6
222245_s_at	0.000531	3.79092	-0.19141	0.6459	FER1L4	fer-1 like family member 4, pseudogene
220404_at	0.000533	3.78949	-0.19506	1.01126	ADGRG3	adhesion G protein-coupled receptor G3
210873_x_at	0.000533	3.78989	-0.19405	1.38991	APOBEC3A_B///APOBEC3A	APOBEC3A and APOBEC3B deletion hybrid///apolipoprotein B mRNA editing enzyme catalytic subunit 3A
209606_at	0.000537	3.78688	-0.2017	0.867517	CYTIP	cytohesin 1 interacting protein
210423_s_at	0.000537	3.78684	-0.2018	1.34711	SLC11A1	solute carrier family 11 member 1
210997_at	0.000538	3.78643	-0.20286	2.00515	HGF	hepatocyte growth factor
212736_at	0.000544	3.78248	-0.21291	0.751681	C16orf45	chromosome 16 open reading frame 45
204932_at	0.000544	3.78236	-0.21323	1.03576	TNFRSF11B	TNF receptor superfamily member 11b
1558687_a_at	0.000553	-3.77712	-0.22656	-1.08693	FOXN1	forkhead box N1
222966_at	0.000553	-3.77708	-0.22668	-1.7949	TLK1	tousled like kinase 1
1552632_a_at	0.000566	3.7691	-0.24697	1.44846	ARSG	arylsulfatase G
228082_at	0.000567	3.7683	-0.24901	1.59753	CLMP	CXADR like membrane protein
1568787_at	0.000575	-3.76336	-0.26154	-1.48686	LOC100506083	uncharacterized LOC100506083
202948_at	0.000578	3.76139	-0.26656	0.974417	IL1R1	interleukin 1 receptor type 1
206380_s_at	0.000579	3.76083	-0.26798	1.68188	CFP	complement factor properdin
227295_at	0.00058	3.76018	-0.26962	0.746197	IKBIP	IKBKB interacting protein
239384_at	0.000581	-3.75984	-0.27049	-1.13669	SRSF1	serine and arginine rich splicing factor 1
202403_s_at	0.000583	3.75867	-0.27346	1.3933	COL1A2	collagen type I alpha 2 chain
226497_s_at	0.000589	3.75507	-0.2826	0.750196	FLT1	fms related tyrosine kinase 1
238063_at	0.000593	3.75306	-0.2877	0.961176	TMEM154	transmembrane protein 154
204105_s_at	0.000594	3.75206	-0.29026	1.65879	NRCAM	neuronal cell adhesion molecule
230836_at	0.000599	3.74955	-0.29662	0.931456	ST8SIA4	ST8 alpha-N-acetyl-neuraminide alpha-2,8-sialyltransferase 4
226912_at	0.0006	-3.7489	-0.29826	-0.482226	ZDHHC23	zinc finger DHHC-type containing 23
226982_at	0.000604	3.74655	-0.30423	0.523014	ELL2	elongation factor for RNA polymerase II 2
226751_at	0.000606	3.74544	-0.30704	1.00963	CNRIP1	cannabinoid receptor interacting protein 1
209310_s_at	0.000607	3.74467	-0.30899	0.743215	CASP4	caspase 4
207674_at	0.000607	3.74455	-0.30931	1.90118	FCAR	Fc fragment of IgA receptor
209087_x_at	0.000612	3.74187	-0.3161	0.933	MCAM	melanoma cell adhesion molecule
217151_at	0.000613	-3.74133	-0.31746	-1.37385	LOC101928457	uncharacterized LOC101928457
235079_at	0.000613	-3.74132	-0.3175	-0.602063	ZNF704	zinc finger protein 704
215051_x_at	0.000615	3.74015	-0.32045	1.38707	AIF1	allograft inflammatory factor 1
211729_x_at	0.000617	3.73903	-0.32331	0.663135	BLVRA	biliverdin reductase A
214974_x_at	0.000618	3.7386	-0.32438	2.01679	CXCL5	C-X-C motif chemokine ligand 5
226621_at	0.000618	3.73831	-0.32511	0.980151	OSMR	oncostatin M receptor
204933_s_at	0.00062	3.73745	-0.32729	1.1048	TNFRSF11B	TNF receptor superfamily member 11b
212120_at	0.000636	3.72836	-0.35031	0.820796	RHOQ	ras homolog family member Q
210095_s_at	0.000645	3.72342	-0.36283	1.1669	IGFBP3	insulin like growth factor binding protein 3
244251_at	0.000646	3.72288	-0.36418	1.10854	LCP2	lymphocyte cytosolic protein 2
204994_at	0.000646	3.72324	-0.36328	0.785886	MX2	MX dynamin like GTPase 2
201843_s_at	0.000647	3.72249	-0.36517	0.954637	EFEMP1	EGF containing fibulin like extracellular matrix protein 1
227713_at	0.000653	3.71934	-0.37316	0.634645	KATNAL1	katanin catalytic subunit A1 like 1
219249_s_at	0.000666	3.71247	-0.39051	1.48517	FKBP10	FK506 binding protein 10
202820_at	0.000669	3.71112	-0.39393	0.535502	AHR	aryl hydrocarbon receptor
220001_at	0.000677	3.70705	-0.40421	1.65361	PADI4	peptidyl arginine deiminase 4
205207_at	0.000683	3.70367	-0.41274	1.69835	IL6	interleukin 6
216245_at	0.000685	3.70282	-0.41488	1.45536	IL1RN	interleukin 1 receptor antagonist
[truncated: 4,260 more rows]

## Sheet: Upset result
group	intersection_number	intersection_elements
[truncated: 15 more rows]

## Sheet: GO enrichment
_MEMBER_Col1	_MEMBER_Col2	_LogP_Col1	_LogP_Col2	GO	_PATTERN_	_RANK_	GiniIndex	Category	CategoryID	Description	PARENT_GO	LogP	Enrichment	Z-score	#TotalGeneInLibrary	#GeneInGO	#GeneInHitList	#GeneInGOAndHitList	%InGO	STDV %InGO	GeneID	Hits	Log(q-value)	EvidenceCutoff	GROUP_ID	FirstInGroupByEnrichment	FirstInGroupByLogP	BestLogPInGroup	BestEnrichmentInGroup	URL
[truncated: 3,244 more rows]

[truncated: 1 more sheets: string interations]
